# Supplementary material for: Lifelong absence of microglia alters hippocampal glutamatergic networks but not synapse and spine density
Source: EMBO Rep. 2024 Apr 8;25(5):16. doi: 10.1038/s44319-024-00130-9 (PMC11094096; doi:10.1038/s44319-024-00130-9)
Supplement: Supplementary file 1 — Source data Fig. 1 [file 44319_2024_130_MOESM1_ESM.zip]

Archive with 36 entries (22 files):
- Figure 1/
- Figure 1/1A/
- Figure 1/1A/KO.tif
- Figure 1/1A/WT.tif
- Figure 1/1B/
- Figure 1/1B/Fig1B.tif
- Figure 1/1C/
- Figure 1/1C/KO.tif
- Figure 1/1C/KO_sk.tif
- Figure 1/1C/WT.tif
- Figure 1/1C/WT_sk.tif
- Figure 1/1D/
- Figure 1/1D/Fig1D.xlsx
- Figure 1/1E/
- Figure 1/1E/Fig1E.xlsx
- Figure 1/1G/
- Figure 1/1G/Fig1G.xlsx
- Figure 1/1H/
- Figure 1/1H/Fig1H.xlsx
- Figure 1/1I/
- Figure 1/1I/Fig1I.xlsx
- Figure 1/1J/
- Figure 1/1J/KO_Homer.tif
- Figure 1/1J/KO_merge_scale.tif
- Figure 1/1J/KO_Vglut.tif
- Figure 1/1J/WT_Homer.tif
- Figure 1/1J/WT_merge.tif
- Figure 1/1J/WT_Vglut.tif
- Figure 1/1K/
- Figure 1/1K/Fig1K.xlsx
- Figure 1/1L/
- Figure 1/1L/Fig1L.xlsx
- Figure 1/1M/
- Figure 1/1M/Fig1M.xlsx
- Figure 1/1N/
- Figure 1/1N/Fig1N.xlsx
