# Supplementary material for: Lifelong absence of microglia alters hippocampal glutamatergic networks but not synapse and spine density
Source: EMBO Rep. 2024 Apr 8;25(5):16. doi: 10.1038/s44319-024-00130-9 (PMC11094096; doi:10.1038/s44319-024-00130-9)
Supplement: Supplementary file 1 — Source data Fig. 1 [file 44319_2024_130_MOESM1_ESM.zip › Figure 1/1G/Fig1G.xlsx]

## Sheet: Tabelle1
distance from soma	# intersections +/+
20	9	13	11	12	13	22	22	15	20	27	17	16	5	5	3	5	8
40	22	20	13	16	17	42	31	20	34	31	30	24	26	18	18	13	21
60	22	28	17	19	19	40	35	23	35	33	35	27	35	24	33	17	46
80	21	27	17	21	20	35	39	22	32	31	28	28	35	22	31	14	50
100	16	21	17	25	11	25	30	21	23	23	21	19	31	27	31	11	39
120	12	14	12	23	8	18	17	18	22	12	17	17	23	24	29	8	25
140	8	14	9	25	8	16	6	21	21	10	13	16	19	18	23	6	20
160	8	15	6	20	8	11	6	14	19	14	12	11	15	16	16	6	14
180	5	13	5	15	6	11	8	9	15	19	12	12	14	13	13	5	18
200	4	11	3	14	4	8	6	8	13	17	13	12	8	10	10	4	13
220	1	11	4	10	3	9	7	11	11	17	12	12	8	7	6	3	11
240	0	11	5	12	3	10	7	10	9	19	11	12	10	10	7	3	11
260	0	13	8	12	7	11	7	10	11	16	11	12	11	9	9	4	11
280	0	11	9	14	6	10	8	12	12	8	12	10	12	11	9	5	9
300	0	10	10	9	6	9	6	9	7	2	7	7	11	12	6	7	9
320	0	8	7	9	6	6	2	7	5	0	2	6	10	10	2	8	10
340	0	6	7	4	5	5	0	4	4	0	1	3	8	6	2	8	7
360	0	2	7	3	4	2	0	1	1	0	0	1	5	1	1	8	4
380	0	0	5	0	1	0	0	0	0	0	0	0	1	1	1	5	1
400	0	0	4	0	0	0	0	0	0	0	0	0	0	0	1	3	0
distance from soma	# intersections Δ/Δ
20	22	17	12	19	17	18	13	13	14	13	7	4	5	6	5
40	31	28	18	23	19	34	26	26	16	19	20	14	13	15	15
60	38	29	22	26	18	42	33	35	15	19	34	18	18	18	21
80	36	27	23	22	18	38	39	33	17	19	36	19	17	20	29
100	27	18	16	18	15	34	38	35	16	14	33	19	16	20	33
120	25	15	14	15	16	29	25	20	12	9	19	20	19	25	31
140	25	14	7	12	14	16	20	18	11	6	10	17	17	23	25
160	23	15	4	9	9	13	19	15	12	5	12	12	13	18	13
180	31	18	3	6	9	9	19	13	9	6	14	9	11	14	13
200	20	13	5	4	6	8	15	12	7	6	14	8	10	14	15
220	19	12	5	6	4	5	13	11	7	7	12	6	6	11	13
240	21	11	6	7	5	6	10	11	8	8	11	4	3	9	10
260	20	13	2	8	9	6	7	10	8	8	11	6	3	11	11
280	20	13	1	10	11	6	5	9	9	7	10	7	3	12	13
300	14	13	1	10	10	6	6	13	12	8	11	6	3	10	12
320	8	9	1	8	10	6	5	10	9	4	7	6	3	7	10
340	3	4	2	6	9	5	6	7	6	3	4	6	3	7	8
360	0	3	3	4	8	6	5	4	3	2	1	6	3	5	3
380	0	2	3	0	2	5	6	1	1	1	0	5	3	3	0
400	0	0	3	0	0	5	8	0	0	0	0	3	2	1	0
