# Supplementary material for: Lifelong absence of microglia alters hippocampal glutamatergic networks but not synapse and spine density
Source: EMBO Rep. 2024 Apr 8;25(5):16. doi: 10.1038/s44319-024-00130-9 (PMC11094096; doi:10.1038/s44319-024-00130-9)
Supplement: Supplementary file 1 — Source data Fig. 1 [file 44319_2024_130_MOESM1_ESM.zip › Figure 1/1H/Fig1H.xlsx]

## Sheet: Tabelle1
+/+	Δ/Δ
128	383
248	274
176	151
263	213
155	209
290	297
237	318
235	296
294	192
279	164
254	266
245	195
287	171
244	249
251	280
143
327
