# Supplementary material for: Lifelong absence of microglia alters hippocampal glutamatergic networks but not synapse and spine density
Source: EMBO Rep. 2024 Apr 8;25(5):16. doi: 10.1038/s44319-024-00130-9 (PMC11094096; doi:10.1038/s44319-024-00130-9)
Supplement: Supplementary file 1 — Source data Fig. 1 [file 44319_2024_130_MOESM1_ESM.zip › Figure 1/1I/Fig1I.xlsx]

## Sheet: Tabelle1
+/+	Δ/Δ
2918.69	6580.83
6120.02	6681.2
4398.55	4334.84
3946.23	5240.14
4120.36	5000.39
7193.38	6940.07
5707.81	8179.55
5765.76	7589.53
7179.41	4695.79
6682.98	4187.31
6352.63	7015.5
6196.57	5612.56
7542.47	4843
6560.87	6883.31
7047.9	7976.4
4130.94
8953.62
