# Supplementary material for: Lifelong absence of microglia alters hippocampal glutamatergic networks but not synapse and spine density
Source: EMBO Rep. 2024 Apr 8;25(5):16. doi: 10.1038/s44319-024-00130-9 (PMC11094096; doi:10.1038/s44319-024-00130-9)
Supplement: Supplementary file 1 — Source data Fig. 1 [file 44319_2024_130_MOESM1_ESM.zip › Figure 1/1K/Fig1K.xlsx]

## Sheet: Tabelle1
+/+	Δ/Δ
17.0068	19.8413
13.7516	22.5207
34.6337	23.9158
33.3936	18.6676
10.3192	16.9404
12.2901	18.2469
12.2458	18.2912
13.7516	28.7876
9.56633	14.0173
12.2458	18.5348
13.2644	7.48476
22.2993	8.17124
19.1769	24.403
25.5545	13.198
17.2947	13.353
15.9439	12.9987
36.2502	18.6012
39.749	16.2539
25.2445	31.0684
39.0404	37.4681
29.6512	19.8191
24.6466	23.2293
28.544	24.8459
34.0579	21.3471
29.3854	14.2388
27.6582	12.7994
32.5299	11.8693
	17.5161
