# Supplementary material for: Lifelong absence of microglia alters hippocampal glutamatergic networks but not synapse and spine density
Source: EMBO Rep. 2024 Apr 8;25(5):16. doi: 10.1038/s44319-024-00130-9 (PMC11094096; doi:10.1038/s44319-024-00130-9)
Supplement: Supplementary file 1 — Source data Fig. 1 [file 44319_2024_130_MOESM1_ESM.zip › Figure 1/1M/Fig1M.xlsx]

## Sheet: Tabelle1
+/+	Δ/Δ
11.5372	14.5488
13.4637	12.2679
16.1875	13.973
15.7446	16.4975
11.0721	20.8599
9.07915	25.1559
11.7586	19.3541
9.47775	24.1594
9.6549	15.3903
16.276	16.8961
16.7632	14.0395
18.7341	22.3879
19.9741	21.8785
11.6479	20.1956
17.7154	18.1805
8.21553	22.3879
12.0022	35.4973
27.6582	34.8994
32.4192	28.3668
28.6104	16.121
24.3144	10.6071
23.0522	12.4672
20.5942
24.4473
27.9461
31.9542
18.4683
15.966
