# Supplementary material for: Lifelong absence of microglia alters hippocampal glutamatergic networks but not synapse and spine density
Source: EMBO Rep. 2024 Apr 8;25(5):16. doi: 10.1038/s44319-024-00130-9 (PMC11094096; doi:10.1038/s44319-024-00130-9)
Supplement: Supplementary file 2 — Source data Fig. 2 [file 44319_2024_130_MOESM2_ESM.zip]

Archive with 17 entries (8 files):
- Figure 2/
- Figure 2/2A/
- Figure 2/2A/Fig2A.xlsx
- Figure 2/2B/
- Figure 2/2B/Fig2B.xlsx
- Figure 2/2C/
- Figure 2/2C/Fig2C.xlsx
- Figure 2/2D/
- Figure 2/2D/Fig2D.xlsx
- Figure 2/2E/
- Figure 2/2E/Fig2E.xlsx
- Figure 2/2F/
- Figure 2/2F/Fig2F.xlsx
- Figure 2/2G/
- Figure 2/2G/Fig2G.xlsx
- Figure 2/2H/
- Figure 2/2H/Fig2H.xlsx
