# Supplementary material for: Lifelong absence of microglia alters hippocampal glutamatergic networks but not synapse and spine density
Source: EMBO Rep. 2024 Apr 8;25(5):16. doi: 10.1038/s44319-024-00130-9 (PMC11094096; doi:10.1038/s44319-024-00130-9)
Supplement: Supplementary file 2 — Source data Fig. 2 [file 44319_2024_130_MOESM2_ESM.zip › Figure 2/2A/Fig2A.xlsx]

## Sheet: Tabelle1
time (ms)	current (pA)	time (ms)	current (pA)
70	-36.145	190	-500
70.5	-37.5061	190	-1000
71	-34.2712	240	-1000
71.5	-33.9661
72	-35.1196
72.5	-35.0464
73	-34.5825
73.5	-36.9995
74	-32.0862
74.5	-34.0637
75	-36.554
75.5	-33.1177
76	-32.2754
76.5	-34.9304
77	-35.8765
77.5	-36.5112
78	-35.0952
78.5	-35.8032
79	-33.667
79.5	-35.8154
80	-36.6638
80.5	-33.7402
81	-35.8826
81.5	-34.1492
82	-35.6201
82.5	-33.2886
83	-32.196
83.5	-33.8196
84	-35.907
84.5	-32.489
85	-35.1562
85.5	-35.3027
86	-34.729
86.5	-35.7788
87	-30.9265
87.5	-33.0078
88	-37.9395
88.5	-32.666
89	-34.845
89.5	-34.8022
90	-32.3547
90.5	-36.0779
91	-35.5957
91.5	-32.1899
92	-35.675
92.5	-34.2895
93	-32.251
93.5	-31.9214
94	-35.8948
94.5	-35.6689
95	-34.9365
95.5	-31.6162
96	-35.8337
96.5	-36.3037
97	-35.26
97.5	-32.7026
98	-33.2825
98.5	-33.9417
99	-34.3689
99.5	-33.1604
100	-35.1257
100.5	-34.5398
101	-35.8582
101.5	-34.845
102	-35.5591
102.5	-34.2773
103	-33.3496
103.5	-31.7566
104	-30.2673
104.5	-34.0454
105	-29.8584
105.5	-1282.06
106	-582.977
106.5	-450.409
107	-386.291
107.5	-339.099
108	-302.014
108.5	-275.629
109	-253.485
109.5	-233.606
110	-222.284
110.5	-207.245
111	-192.688
111.5	-189.178
112	-174.231
112.5	-168.256
113	-159.29
113.5	-151.05
114	-144.928
114.5	-140.833
115	-139.178
115.5	-130.646
116	-125.94
116.5	-129.059
117	-121.606
117.5	-120.312
118	-113.892
118.5	-115.039
119	-112.543
119.5	-107.202
120	-107.043
120.5	-109.119
121	-104.596
121.5	-106.067
122	-101.739
122.5	-101.337
123	-101.77
123.5	-99.9695
124	-96.9177
124.5	-101.447
125	-92.2546
125.5	-97.2961
126	-96.521
126.5	-93.6829
127	-96.344
127.5	-95.2698
128	-95.9839
128.5	-95.9778
129	-90.4602
129.5	-97.2168
130	-92.6941
130.5	-96.2341
131	-89.2578
131.5	-93.5852
132	-91.9433
132.5	-90.5701
133	-93.3411
133.5	-91.6077
134	-88.5681
134.5	-92.3035
135	-92.0776
135.5	-89.9109
136	-92.2241
136.5	-90.0146
137	-90.1306
137.5	-90.094
138	-93.6279
138.5	-85.5041
139	-91.4307
139.5	-89.7034
140	-91.7236
140.5	-90.3381
141	-90.2588
141.5	-85.376
142	-89.74
142.5	-90.0024
143	-86.5234
143.5	-89.0869
144	-88.6841
144.5	-88.7268
145	-89.8987
145.5	-88.2141
146	-89.8193
146.5	-90.3503
147	-87.7991
147.5	-88.4949
148	-88.5071
148.5	-91.4245
149	-88.0371
149.5	-88.4766
150	-89.4226
150.5	-94.3786
151	-90.3259
151.5	-90.8691
152	-89.8682
152.5	-88.5437
153	-89.8987
153.5	-88.3362
154	-88.8489
154.5	-91.2109
155	-85.4004
155.5	-85.907
156	-85.7544
156.5	-87.8235
157	-86.5417
157.5	-90.918
158	-89.9353
158.5	-91.1926
159	-89.7339
159.5	-88.3118
160	-88.9709
160.5	-87.7258
161	-87.5305
161.5	-91.272
162	-89.74
162.5	-92.1204
163	-92.6269
163.5	-89.8987
164	-86.2549
164.5	-85.4492
165	-87.6648
165.5	-85.3943
166	-84.8511
166.5	-89.1602
167	-81.7566
167.5	-89.3555
168	-86.4624
168.5	-89.9963
169	-89.9353
169.5	-90.6616
170	-87.4023
170.5	-87.4206
171	-88.446
171.5	-88.0249
172	-89.5996
172.5	-86.5295
173	-90.5212
173.5	-92.9749
174	-88.5681
174.5	-88.6963
175	-89.6545
175.5	-87.384
176	-86.7065
176.5	-84.2773
177	-90.0207
177.5	-88.4827
178	-88.8061
178.5	-91.5893
179	-87.738
179.5	-87.7869
180	-92.0898
180.5	-90.0146
181	-85.1013
181.5	-86.0596
182	-85.73
182.5	-89.3921
183	-85.0098
183.5	-85.553
184	-89.9841
184.5	-86.9324
185	-89.5569
185.5	-86.8835
186	-89.4775
186.5	-83.4228
187	-88.1897
187.5	-88.6719
188	-87.7136
188.5	-89.978
189	-88.8611
189.5	-89.4592
190	-88.5559
190.5	-89.7339
191	-91.8884
191.5	-87.3779
192	-88.5803
192.5	-89.6362
193	-88.7573
193.5	-87.03
194	-86.737
194.5	-84.9426
195	-84.9121
195.5	-85.4248
196	-88.855
196.5	-87.9333
197	-89.5691
197.5	-87.4206
198	-86.8408
198.5	-88.7634
199	-87.03
199.5	-86.029
200	-90.9851
200.5	-89.4165
201	-88.1653
201.5	-88.2874
202	-90.0635
202.5	-88.8367
203	-87.4023
203.5	-85.3088
204	-90.6738
204.5	-89.3066
205	-86.9812
205.5	1156.36
206	461.328
206.5	328.29
207	264.734
207.5	215.448
208	181.293
208.5	150.842
209	133.13
209.5	114.331
210	97.0215
210.5	81.9153
211	75.2014
211.5	55.127
212	52.6672
212.5	36.4441
213	34.3323
213.5	24.9878
214	20.813
214.5	16.9006
215	15.7165
215.5	6.48804
216	5.82886
216.5	5.68237
217	0.15259
217.5	-4.08935
218	-5.24292
218.5	-5.45044
219	-8.25806
219.5	-11.5051
220	-14.9658
220.5	-16.6016
221	-14.9109
221.5	-17.6819
222	-18.9026
222.5	-22.6868
223	-21.4722
223.5	-22.4121
224	-25.9033
224.5	-22.76
225	-25.1892
225.5	-25.9643
226	-24.3286
226.5	-28.0151
227	-24.6948
227.5	-27.5207
228	-30.7129
228.5	-28.363
229	-30.4138
229.5	-29.6753
230	-32.0434
230.5	-31.8726
231	-29.3091
231.5	-32.0862
232	-31.1829
232.5	-34.845
233	-31.0059
233.5	-29.6081
234	-31.2012
234.5	-33.0994
235	-31.8787
235.5	-30.5176
236	-33.2458
236.5	-33.0322
237	-30.7434
237.5	-32.9407
238	-30.6946
238.5	-32.4097
239	-32.5622
239.5	-32.0434
240	-32.8064
