# Supplementary material for: Lifelong absence of microglia alters hippocampal glutamatergic networks but not synapse and spine density
Source: EMBO Rep. 2024 Apr 8;25(5):16. doi: 10.1038/s44319-024-00130-9 (PMC11094096; doi:10.1038/s44319-024-00130-9)
Supplement: Supplementary file 2 — Source data Fig. 2 [file 44319_2024_130_MOESM2_ESM.zip › Figure 2/2B/Fig2B.xlsx]

## Sheet: Tabelle1
+/+	Δ/Δ
157.195	178.178
177.137	153.955
183.652	122.143
161.254	192.19
178.467	179.712
118.695	134.888
132.099	133.127
135.495	170.106
146.158	119.587
114.515	125.067
122.059	102.184
142.746	135.731
151.11	78.8833
91.6431	117.278
123.704	87.7365
203.695	98.2043
96.2069	119.78
171.806	78.5836
135.678	123.196
157.529	122.266
104.805	137.149
	126.85
	103.39
