# Supplementary material for: Lifelong absence of microglia alters hippocampal glutamatergic networks but not synapse and spine density
Source: EMBO Rep. 2024 Apr 8;25(5):16. doi: 10.1038/s44319-024-00130-9 (PMC11094096; doi:10.1038/s44319-024-00130-9)
Supplement: Supplementary file 2 — Source data Fig. 2 [file 44319_2024_130_MOESM2_ESM.zip › Figure 2/2C/Fig2C.xlsx]

## Sheet: Tabelle1
+/+	Δ/Δ
137.041	141.686
131.12	170.035
136.319	120.201
214.812	107.84
203.685	106.618
235.584	205.505
167.976	185.501
221.39	163.089
228.849	233.731
227.018	165.789
195.471	189.187
75.7116	180.963
135.354	152.762
156.421	65.1422
134.863	144.166
80.4916	121.185
132.654	100.952
52.8698	163.014
113.93	106.742
68.25	77.3323
147.422	107.467
	60.6391
	104.466
