# Supplementary material for: Lifelong absence of microglia alters hippocampal glutamatergic networks but not synapse and spine density
Source: EMBO Rep. 2024 Apr 8;25(5):16. doi: 10.1038/s44319-024-00130-9 (PMC11094096; doi:10.1038/s44319-024-00130-9)
Supplement: Supplementary file 2 — Source data Fig. 2 [file 44319_2024_130_MOESM2_ESM.zip › Figure 2/2D/Fig2D.xlsx]

## Sheet: Tabelle1
+/+	Δ/Δ
-61.3097	-61.7957
-61.5367	-61.9106
-62.2405	-61.73
-61.3062	-61.3822
-61.8852	-61.9167
-60.4905	-62.2803
-61.9485	-62.29
-62.0237	-61.7675
-60.0529	-61.2829
-62.3851	-61.6281
-61.9604	-61.7911
-61.8699	-61.3547
-66.5827	-63.2412
-62.5341	-69.0419
-64.3232	-58.5899
-63.2116	-60.4097
-67.0213	-59.2366
-61.5029	-60.4929
-58.321	-63.2876
-66.1939	-61.9942
-58.2405	-64.8504
-63.1135	-63.3953
	-64.2335
