# Supplementary material for: Lifelong absence of microglia alters hippocampal glutamatergic networks but not synapse and spine density
Source: EMBO Rep. 2024 Apr 8;25(5):16. doi: 10.1038/s44319-024-00130-9 (PMC11094096; doi:10.1038/s44319-024-00130-9)
Supplement: Supplementary file 2 — Source data Fig. 2 [file 44319_2024_130_MOESM2_ESM.zip › Figure 2/2E/Fig2E.xlsx]

## Sheet: Tabelle1
time (ms)	voltage +/+ (mV)	voltage Δ/Δ (mV)	time (ms)	voltage (mV)
250	-62.1499	-181.888	800	-100
250.2	-62.1421	-181.866	800	-150
250.4	-62.1575	-181.852	1000	-150
250.6	-62.1636	-181.853
250.8	-62.172	-181.857
251	-62.1576	-181.842
251.2	-62.1723	-181.809
251.4	-62.1652	-181.825
251.6	-62.1451	-181.846
251.8	-62.1433	-181.847
252	-62.1403	-181.867
252.2	-62.1472	-181.87
252.4	-62.1509	-181.854
252.6	-62.1238	-181.863
252.8	-62.1112	-181.869
253	-62.1098	-181.874
253.2	-62.0987	-181.884
253.4	-62.1087	-181.892
253.6	-62.1292	-181.878
253.8	-62.1341	-181.88
254	-62.1126	-181.877
254.2	-62.0931	-181.869
254.4	-62.0826	-181.872
254.6	-62.0734	-181.878
254.8	-62.0457	-181.868
255	-62.0506	-181.864
255.2	-62.0697	-181.894
255.4	-62.0776	-181.9
255.6	-62.0892	-181.911
255.8	-62.0915	-181.919
256	-62.1125	-181.92
256.2	-62.1357	-181.931
256.4	-62.1358	-181.926
256.6	-62.1277	-181.911
256.8	-62.1347	-181.908
257	-62.1401	-181.911
257.2	-62.1519	-181.913
257.4	-62.1405	-181.897
257.6	-62.116	-181.855
257.8	-62.0881	-181.855
258	-62.0872	-181.877
258.2	-62.1024	-181.887
258.4	-62.099	-181.899
258.6	-62.0968	-181.909
258.8	-62.1116	-181.887
259	-62.1313	-181.871
259.2	-62.1335	-181.879
259.4	-62.1157	-181.854
259.6	-62.1298	-181.856
259.8	-62.1457	-181.867
260	-62.1548	-181.894
260.2	-62.1492	-181.904
260.4	-62.1585	-181.886
260.6	-62.192	-181.873
260.8	-62.2015	-181.871
261	-62.1844	-181.873
261.2	-62.1728	-181.886
261.4	-62.1801	-181.902
261.6	-62.1859	-181.911
261.8	-62.2047	-181.923
262	-62.197	-181.918
262.2	-62.1937	-181.929
262.4	-62.2057	-181.941
262.6	-62.2164	-181.943
262.8	-62.2215	-181.955
263	-62.2034	-181.949
263.2	-62.2002	-181.959
263.4	-62.2064	-181.98
263.6	-62.2207	-181.99
263.8	-62.2158	-181.993
264	-62.2027	-182.013
264.2	-62.2031	-182.042
264.4	-62.2047	-182.041
264.6	-62.1767	-182.024
264.8	-62.1971	-182.007
265	-62.2342	-181.986
265.2	-62.2048	-181.967
265.4	-62.1987	-181.983
265.6	-62.2005	-181.99
265.8	-62.2038	-181.98
266	-62.2099	-182.007
266.2	-62.2155	-182.046
266.4	-62.2227	-182.058
266.6	-62.2242	-182.044
266.8	-62.2144	-182.053
267	-62.2186	-182.051
267.2	-62.2343	-182.034
267.4	-62.2379	-182.013
267.6	-62.2167	-182.007
267.8	-62.225	-182.046
268	-62.2508	-182.045
268.2	-62.2655	-182.028
268.4	-62.2885	-182.044
268.6	-62.2907	-182.061
268.8	-62.3006	-182.076
269	-62.2803	-182.087
269.2	-62.2913	-182.113
269.4	-62.3196	-182.12
269.6	-62.3193	-182.109
269.8	-62.3228	-182.119
270	-62.3146	-182.124
270.2	-62.3128	-182.118
270.4	-62.342	-182.094
270.6	-62.3329	-182.081
270.8	-62.3066	-182.11
271	-62.3015	-182.112
271.2	-62.2958	-182.107
271.4	-62.2887	-182.11
271.6	-62.2979	-182.11
271.8	-62.2899	-182.12
272	-62.2986	-182.11
272.2	-62.3225	-182.103
272.4	-62.3229	-182.102
272.6	-62.3286	-182.086
272.8	-62.3194	-182.09
273	-62.3311	-182.099
273.2	-62.3499	-182.095
273.4	-62.3594	-182.096
273.6	-62.3693	-182.073
273.8	-62.3841	-182.062
274	-62.3822	-182.093
274.2	-62.3945	-182.126
274.4	-62.3968	-182.135
274.6	-62.3913	-182.138
274.8	-62.3985	-182.141
275	-62.3916	-182.139
275.2	-62.3718	-182.14
275.4	-62.3942	-182.134
275.6	-62.4022	-182.085
275.8	-62.4064	-182.077
276	-62.4073	-182.099
276.2	-62.4253	-182.093
276.4	-62.4017	-182.071
276.6	-62.375	-182.048
276.8	-62.372	-182.051
277	-62.3847	-182.065
277.2	-62.3745	-182.064
277.4	-62.3809	-182.052
277.6	-62.4006	-182.05
277.8	-62.397	-182.066
278	-62.3978	-182.074
278.2	-62.406	-182.094
278.4	-62.4204	-182.103
278.6	-62.4245	-182.079
278.8	-62.4406	-182.066
279	-62.4836	-182.068
279.2	-62.4721	-182.066
279.4	-62.4835	-182.056
279.6	-62.5236	-182.055
279.8	-62.5333	-182.06
280	-62.5282	-182.059
280.2	-62.5266	-182.044
280.4	-62.5372	-182.025
280.6	-62.5553	-182.027
280.8	-62.5718	-182.024
281	-62.5969	-182.002
281.2	-62.6146	-181.988
281.4	-62.6377	-182.002
281.6	-62.645	-182.003
281.8	-62.6605	-181.995
282	-62.6459	-181.988
282.2	-62.6339	-182.005
282.4	-62.6395	-182.017
282.6	-62.6413	-182.011
282.8	-62.6544	-181.994
283	-62.6572	-181.993
283.2	-62.6599	-181.998
283.4	-62.6621	-182.027
283.6	-62.6573	-182.035
283.8	-62.6813	-182.04
284	-62.6845	-182.064
284.2	-62.6892	-182.077
284.4	-62.6931	-182.075
284.6	-62.7155	-182.068
284.8	-62.7438	-182.069
285	-62.7342	-182.074
285.2	-62.6998	-182.074
285.4	-62.6989	-182.07
285.6	-62.683	-182.061
285.8	-62.6768	-182.064
286	-62.6908	-182.087
286.2	-62.7153	-182.1
286.4	-62.7189	-182.097
286.6	-62.734	-182.109
286.8	-62.7288	-182.12
287	-62.743	-182.111
287.2	-62.7478	-182.111
287.4	-62.7409	-182.128
287.6	-62.7499	-182.127
287.8	-62.749	-182.144
288	-62.7674	-182.162
288.2	-62.7801	-182.154
288.4	-62.776	-182.136
288.6	-62.7735	-182.115
288.8	-62.7635	-182.108
289	-62.7672	-182.118
289.2	-62.7648	-182.13
289.4	-62.7694	-182.118
289.6	-62.7878	-182.125
289.8	-62.7855	-182.117
290	-62.7666	-182.11
290.2	-62.756	-182.119
290.4	-62.7621	-182.117
290.6	-62.7794	-182.118
290.8	-62.7748	-182.112
291	-62.7569	-182.098
291.2	-62.7606	-182.09
291.4	-62.7879	-182.087
291.6	-62.7694	-182.068
291.8	-62.7612	-182.054
292	-62.7517	-182.046
292.2	-62.7689	-182.067
292.4	-62.7669	-182.073
292.6	-62.7396	-182.065
292.8	-62.7509	-182.07
293	-62.7641	-182.073
293.2	-62.7516	-182.065
293.4	-62.7526	-182.052
293.6	-62.7459	-182.048
293.8	-62.7477	-182.056
294	-62.7501	-182.065
294.2	-62.7598	-182.077
294.4	-62.7446	-182.098
294.6	-62.7323	-182.094
294.8	-62.7396	-182.072
295	-62.7521	-182.064
295.2	-62.7719	-182.065
295.4	-62.7764	-182.083
295.6	-62.7546	-182.093
295.8	-62.7641	-182.085
296	-62.7979	-182.086
296.2	-62.8058	-182.091
296.4	-62.7886	-182.071
296.6	-62.7614	-182.068
296.8	-62.7621	-182.058
297	-62.7554	-182.045
297.2	-62.7545	-182.06
297.4	-62.7756	-182.069
297.6	-62.7835	-182.068
297.8	-62.7792	-182.091
298	-62.7774	-182.109
298.2	-62.7679	-182.097
298.4	-62.774	-182.076
298.6	-62.7772	-182.051
298.8	-62.7983	-182.044
299	-62.7998	-182.048
299.2	-62.7732	-182.07
299.4	-62.785	-182.061
299.6	-62.7904	-182.062
299.8	-62.7743	-182.08
300	-62.764	-182.099
300.2	-62.7579	-182.114
300.4	-62.7619	-182.106
300.6	-62.7669	-182.094
300.8	-62.7574	-182.073
301	-62.7519	-182.077
301.2	-62.758	-182.077
301.4	-62.7802	-182.062
301.6	-62.795	-182.052
301.8	-62.7775	-182.068
302	-62.7936	-182.095
302.2	-62.8248	-182.11
302.4	-62.8081	-182.105
302.6	-62.783	-182.102
302.8	-62.7839	-182.072
303	-62.7771	-182.064
303.2	-62.7944	-182.07
303.4	-62.8112	-182.073
303.6	-62.8113	-182.072
303.8	-62.796	-182.052
304	-62.7878	-182.047
304.2	-62.7942	-182.067
304.4	-62.797	-182.083
304.6	-62.7931	-182.093
304.8	-62.7704	-182.109
305	-62.7767	-182.118
305.2	-62.7878	-182.098
305.4	-62.7985	-182.091
305.6	-62.8024	-182.088
305.8	-62.803	-182.084
306	-62.7946	-182.073
306.2	-62.7672	-182.06
306.4	-62.7561	-182.063
306.6	-62.7499	-182.067
306.8	-62.7487	-182.056
307	-62.7621	-182.044
307.2	-62.7501	-182.039
307.4	-62.7511	-182.036
307.6	-62.7492	-182.048
307.8	-62.7499	-182.05
308	-62.7724	-182.056
308.2	-62.7888	-182.062
308.4	-62.7954	-182.065
308.6	-62.7867	-182.076
308.8	-62.7723	-182.094
309	-62.7614	-182.098
309.2	-62.7643	-182.079
309.4	-62.7634	-182.068
309.6	-62.7632	-182.093
309.8	-62.7575	-182.111
310	-62.786	-182.103
310.2	-62.8003	-182.083
310.4	-62.7805	-182.075
310.6	-62.7796	-182.102
310.8	-62.7875	-182.105
311	-62.7796	-182.093
311.2	-62.779	-182.099
311.4	-62.7858	-182.108
311.6	-62.7787	-182.091
311.8	-62.8005	-182.076
312	-62.7978	-182.069
312.2	-62.7737	-182.085
312.4	-62.7938	-182.094
312.6	-62.7853	-182.102
312.8	-62.7841	-182.1
313	-62.7884	-182.088
313.2	-62.7731	-182.085
313.4	-62.7662	-182.096
313.6	-62.7786	-182.107
313.8	-62.8	-182.093
314	-62.8132	-182.088
314.2	-62.7787	-182.057
314.4	-62.7694	-182.041
314.6	-62.7614	-182.025
314.8	-62.7751	-182.037
315	-62.7976	-182.059
315.2	-62.7712	-182.038
315.4	-62.7558	-182.011
315.6	-62.7562	-182.025
315.8	-62.7095	-181.964
316	-62.686	-181.888
316.2	-62.8069	-181.92
316.4	-62.7966	-181.847
316.6	-62.7046	-181.714
316.8	-62.648	-181.63
317	-62.5941	-181.565
317.2	-62.5479	-181.476
317.4	-62.4855	-181.393
317.6	-62.4101	-181.318
317.8	-62.3449	-181.243
318	-62.3084	-181.154
318.2	-62.2695	-181.095
318.4	-62.2119	-181.015
318.6	-62.1757	-180.933
318.8	-62.1442	-180.876
319	-62.1174	-180.81
319.2	-62.0472	-180.735
319.4	-61.9587	-180.642
319.6	-61.9265	-180.549
319.8	-61.8852	-180.472
320	-61.8432	-180.412
320.2	-61.8043	-180.358
320.4	-61.7762	-180.278
320.6	-61.7304	-180.213
320.8	-61.6659	-180.15
321	-61.6189	-180.092
321.2	-61.5736	-180.04
321.4	-61.5433	-179.98
321.6	-61.5344	-179.951
321.8	-61.4906	-179.901
322	-61.4368	-179.822
322.2	-61.4173	-179.775
322.4	-61.364	-179.72
322.6	-61.3174	-179.649
322.8	-61.3069	-179.594
323	-61.2821	-179.527
323.2	-61.2279	-179.472
323.4	-61.1969	-179.435
323.6	-61.1754	-179.405
323.8	-61.139	-179.357
324	-61.1159	-179.31
324.2	-61.1107	-179.253
324.4	-61.0723	-179.191
324.6	-61.0146	-179.135
324.8	-60.9822	-179.079
325	-60.9575	-179.03
325.2	-60.917	-178.969
325.4	-60.8626	-178.927
325.6	-60.8028	-178.894
325.8	-60.7731	-178.855
326	-60.767	-178.811
326.2	-60.7451	-178.761
326.4	-60.706	-178.715
326.6	-60.657	-178.656
326.8	-60.5997	-178.592
327	-60.5526	-178.561
327.2	-60.5205	-178.521
327.4	-60.4922	-178.48
327.6	-60.4478	-178.429
327.8	-60.4185	-178.361
328	-60.3944	-178.292
328.2	-60.3552	-178.241
328.4	-60.33	-178.182
328.6	-60.3221	-178.125
328.8	-60.3066	-178.077
329	-60.2683	-178.053
329.2	-60.24	-178.055
329.4	-60.2094	-177.996
329.6	-60.1503	-177.944
329.8	-60.0995	-177.923
330	-60.0648	-177.874
330.2	-60.0585	-177.847
330.4	-60.0182	-177.81
330.6	-59.9724	-177.767
330.8	-59.9424	-177.734
331	-59.9121	-177.712
331.2	-59.8824	-177.692
331.4	-59.8378	-177.631
331.6	-59.8063	-177.598
331.8	-59.7938	-177.575
332	-59.7796	-177.547
332.2	-59.7372	-177.491
332.4	-59.6696	-177.438
332.6	-59.5986	-177.417
332.8	-59.534	-177.371
333	-59.4886	-177.324
333.2	-59.4282	-177.308
333.4	-59.3436	-177.298
333.6	-59.2853	-177.269
333.8	-59.2492	-177.247
334	-59.1756	-177.225
334.2	-59.1073	-177.206
334.4	-59.0547	-177.188
334.6	-59.0069	-177.147
334.8	-58.969	-177.081
335	-58.9179	-177.061
335.2	-58.8659	-177.056
335.4	-58.8235	-177.015
335.6	-58.7929	-176.974
335.8	-58.7639	-176.963
336	-58.7397	-176.938
336.2	-58.679	-176.902
336.4	-58.6346	-176.872
336.6	-58.628	-176.836
336.8	-58.5814	-176.808
337	-58.5632	-176.772
337.2	-58.5303	-176.758
337.4	-58.4872	-176.73
337.6	-58.4757	-176.689
337.8	-58.4289	-176.635
338	-58.3823	-176.588
338.2	-58.3903	-176.549
338.4	-58.3567	-176.525
338.6	-58.3064	-176.509
338.8	-58.275	-176.481
339	-58.2538	-176.443
339.2	-58.2321	-176.399
339.4	-58.1983	-176.357
339.6	-58.1766	-176.335
339.8	-58.1637	-176.28
340	-58.1337	-176.229
340.2	-58.1121	-176.201
340.4	-58.0976	-176.15
340.6	-58.0771	-176.098
340.8	-58.0576	-176.067
341	-58.0457	-176.046
341.2	-58.0043	-176.023
341.4	-57.9668	-175.989
341.6	-57.9461	-175.977
341.8	-57.9345	-175.952
342	-57.9108	-175.895
342.2	-57.8605	-175.865
342.4	-57.8369	-175.849
342.6	-57.8435	-175.818
342.8	-57.8184	-175.8
343	-57.7858	-175.791
343.2	-57.7447	-175.752
343.4	-57.7223	-175.681
343.6	-57.7128	-175.637
343.8	-57.7236	-175.616
344	-57.7317	-175.562
344.2	-57.7098	-175.5
344.4	-57.6743	-175.484
344.6	-57.646	-175.445
344.8	-57.6365	-175.387
345	-57.6189	-175.354
345.2	-57.6091	-175.33
345.4	-57.6006	-175.321
345.6	-57.5879	-175.326
345.8	-57.5713	-175.285
346	-57.5326	-175.228
346.2	-57.4979	-175.207
346.4	-57.4918	-175.167
346.6	-57.4852	-175.142
346.8	-57.4762	-175.135
347	-57.4333	-175.104
347.2	-57.39	-175.074
347.4	-57.3602	-175.057
347.6	-57.355	-175.016
347.8	-57.347	-174.967
348	-57.3138	-174.927
348.2	-57.2945	-174.915
348.4	-57.247	-174.897
348.6	-57.1913	-174.876
348.8	-57.1785	-174.872
349	-57.1948	-174.855
349.2	-57.1799	-174.829
349.4	-57.1348	-174.818
349.6	-57.0926	-174.827
349.8	-57.0784	-174.804
350	-57.0431	-174.747
350.2	-57.0247	-174.724
350.4	-56.9988	-174.727
350.6	-56.9779	-174.714
350.8	-56.9731	-174.674
351	-56.9643	-174.649
351.2	-56.9527	-174.634
351.4	-56.9372	-174.607
351.6	-56.9079	-174.57
351.8	-56.8802	-174.536
352	-56.8581	-174.522
352.2	-56.8443	-174.527
352.4	-56.837	-174.501
352.6	-56.815	-174.469
352.8	-56.7732	-174.458
353	-56.7566	-174.443
353.2	-56.7372	-174.423
353.4	-56.7167	-174.388
353.6	-56.7217	-174.357
353.8	-56.7304	-174.353
354	-56.7226	-174.332
354.2	-56.6891	-174.315
354.4	-56.6508	-174.307
354.6	-56.6202	-174.314
354.8	-56.5971	-174.305
355	-56.5662	-174.278
355.2	-56.5663	-174.269
355.4	-56.5516	-174.254
355.6	-56.5294	-174.221
355.8	-56.508	-174.211
356	-56.5089	-174.192
356.2	-56.4866	-174.192
356.4	-56.4525	-174.184
356.6	-56.4418	-174.175
356.8	-56.4571	-174.164
357	-56.4174	-174.132
357.2	-56.384	-174.09
357.4	-56.3858	-174.038
357.6	-56.3688	-174.035
357.8	-56.3367	-174.045
358	-56.3145	-174.039
358.2	-56.3006	-174.008
358.4	-56.3021	-173.964
358.6	-56.2865	-173.932
358.8	-56.258	-173.924
359	-56.2645	-173.909
359.2	-56.2455	-173.913
359.4	-56.1943	-173.918
359.6	-56.1825	-173.891
359.8	-56.1683	-173.885
360	-56.1502	-173.895
360.2	-56.1163	-173.886
360.4	-56.088	-173.866
360.6	-56.0713	-173.855
360.8	-56.0504	-173.826
361	-56.0302	-173.783
361.2	-56.0139	-173.769
361.4	-56.0033	-173.782
361.6	-55.9991	-173.81
361.8	-55.9777	-173.831
362	-55.9499	-173.807
362.2	-55.9785	-173.771
362.4	-55.9688	-173.747
362.6	-55.9351	-173.748
362.8	-55.924	-173.722
363	-55.8935	-173.71
363.2	-55.8802	-173.703
363.4	-55.8601	-173.698
363.6	-55.8639	-173.723
363.8	-55.8595	-173.729
364	-55.8351	-173.73
364.2	-55.8113	-173.728
364.4	-55.7835	-173.683
364.6	-55.7667	-173.645
364.8	-55.7352	-173.634
365	-55.6925	-173.636
365.2	-55.67	-173.632
365.4	-55.682	-173.645
365.6	-55.6752	-173.649
365.8	-55.6424	-173.65
366	-55.6114	-173.644
366.2	-55.6078	-173.655
366.4	-55.5962	-173.663
366.6	-55.5682	-173.664
366.8	-55.5374	-173.637
367	-55.4925	-173.616
367.2	-55.4423	-173.597
367.4	-55.4373	-173.563
367.6	-55.4425	-173.532
367.8	-55.4121	-173.523
368	-55.3972	-173.522
368.2	-55.3792	-173.52
368.4	-55.3575	-173.494
368.6	-55.3713	-173.449
368.8	-55.3353	-173.401
369	-55.2946	-173.377
369.2	-55.278	-173.376
369.4	-55.2654	-173.367
369.6	-55.243	-173.366
369.8	-55.2368	-173.349
370	-55.2484	-173.324
370.2	-55.2395	-173.335
370.4	-55.2197	-173.304
370.6	-55.2112	-173.258
370.8	-55.2001	-173.218
371	-55.1642	-173.211
371.2	-55.1446	-173.212
371.4	-55.1392	-173.182
371.6	-55.1595	-173.187
371.8	-55.1679	-173.211
372	-55.1509	-173.206
372.2	-55.1358	-173.209
372.4	-55.0988	-173.219
372.6	-55.0733	-173.194
372.8	-55.0695	-173.163
373	-55.0623	-173.118
373.2	-55.0443	-173.093
373.4	-55.031	-173.093
373.6	-55.0032	-173.066
373.8	-54.9934	-173.055
374	-55.0054	-173.07
374.2	-54.9982	-173.104
374.4	-54.9911	-173.105
374.6	-54.9786	-173.054
374.8	-54.9722	-173.029
375	-54.9408	-173.066
375.2	-54.9474	-173.096
375.4	-54.947	-173.058
375.6	-54.9054	-173.008
375.8	-54.8871	-172.982
376	-54.877	-172.987
376.2	-54.8615	-172.998
376.4	-54.8408	-173.005
376.6	-54.8339	-173.002
376.8	-54.8338	-172.977
377	-54.8037	-172.938
377.2	-54.7754	-172.911
377.4	-54.7608	-172.869
377.6	-54.7646	-172.821
377.8	-54.7703	-172.81
378	-54.754	-172.796
378.2	-54.719	-172.787
378.4	-54.6848	-172.774
378.6	-54.6556	-172.769
378.8	-54.6547	-172.791
379	-54.6484	-172.802
379.2	-54.6304	-172.787
379.4	-54.6076	-172.785
379.6	-54.6057	-172.783
379.8	-54.5953	-172.787
380	-54.5732	-172.77
380.2	-54.5655	-172.785
380.4	-54.5673	-172.791
380.6	-54.5443	-172.786
380.8	-54.5174	-172.798
381	-54.5122	-172.812
381.2	-54.4864	-172.786
381.4	-54.4689	-172.762
381.6	-54.4524	-172.786
381.8	-54.4387	-172.801
382	-54.4156	-172.783
382.2	-54.4116	-172.786
382.4	-54.4098	-172.787
382.6	-54.3749	-172.767
382.8	-54.3448	-172.762
383	-54.3609	-172.752
383.2	-54.3637	-172.742
383.4	-54.3451	-172.746
383.6	-54.3354	-172.719
383.8	-54.3095	-172.708
384	-54.2976	-172.716
384.2	-54.2709	-172.699
384.4	-54.2456	-172.665
384.6	-54.2264	-172.639
384.8	-54.2093	-172.641
385	-54.2138	-172.654
385.2	-54.2197	-172.662
385.4	-54.2059	-172.619
385.6	-54.1881	-172.589
385.8	-54.1905	-172.615
386	-54.1835	-172.637
386.2	-54.1453	-172.654
386.4	-54.1127	-172.653
386.6	-54.1007	-172.643
386.8	-54.0829	-172.635
387	-54.0645	-172.623
387.2	-54.0599	-172.611
387.4	-54.0524	-172.586
387.6	-54.0575	-172.58
387.8	-54.065	-172.582
388	-54.0568	-172.576
388.2	-54.0322	-172.569
388.4	-54.0078	-172.579
388.6	-54.0015	-172.533
388.8	-54.0059	-172.488
389	-54.0126	-172.493
389.2	-53.991	-172.526
389.4	-53.9517	-172.528
389.6	-53.9239	-172.498
389.8	-53.9428	-172.497
390	-53.9205	-172.483
390.2	-53.8949	-172.454
390.4	-53.8973	-172.461
390.6	-53.9014	-172.475
390.8	-53.8942	-172.464
391	-53.8811	-172.442
391.2	-53.8536	-172.409
391.4	-53.8203	-172.422
391.6	-53.8112	-172.455
391.8	-53.8018	-172.427
392	-53.8004	-172.376
392.2	-53.8175	-172.402
392.4	-53.7895	-172.447
392.6	-53.7875	-172.469
392.8	-53.8195	-172.484
393	-53.8307	-172.473
393.2	-53.8352	-172.455
393.4	-53.8097	-172.421
393.6	-53.8031	-172.405
393.8	-53.8103	-172.421
394	-53.7963	-172.406
394.2	-53.7723	-172.387
394.4	-53.7546	-172.388
394.6	-53.7566	-172.401
394.8	-53.734	-172.385
395	-53.7153	-172.392
395.2	-53.7073	-172.425
395.4	-53.6728	-172.436
395.6	-53.6502	-172.429
395.8	-53.6665	-172.414
396	-53.6897	-172.424
396.2	-53.6726	-172.43
396.4	-53.6221	-172.403
396.6	-53.6258	-172.375
396.8	-53.6509	-172.343
397	-53.6348	-172.33
397.2	-53.6132	-172.338
397.4	-53.5662	-172.322
397.6	-53.5334	-172.315
397.8	-53.5256	-172.3
398	-53.5201	-172.274
398.2	-53.5265	-172.26
398.4	-53.5258	-172.248
398.6	-53.5373	-172.23
398.8	-53.5439	-172.211
399	-53.5267	-172.195
399.2	-53.522	-172.199
399.4	-53.4924	-172.21
399.6	-53.4605	-172.218
399.8	-53.4596	-172.207
400	-53.4423	-172.217
400.2	-53.4484	-172.21
400.4	-53.4724	-172.182
400.6	-53.4453	-172.197
400.8	-53.4147	-172.198
401	-53.3894	-172.19
401.2	-53.3654	-172.216
401.4	-53.3549	-172.218
401.6	-53.3264	-172.189
401.8	-53.3269	-172.168
402	-53.3169	-172.156
402.2	-53.3054	-172.151
402.4	-53.3206	-172.139
402.6	-53.2842	-172.162
402.8	-53.2692	-172.184
403	-53.2817	-172.153
403.2	-53.2549	-172.128
403.4	-53.2495	-172.129
403.6	-53.2549	-172.139
403.8	-53.2274	-172.147
404	-53.2218	-172.168
404.2	-53.2261	-172.173
404.4	-53.224	-172.164
404.6	-53.2136	-172.12
404.8	-53.2149	-172.095
405	-53.2019	-172.131
405.2	-53.169	-172.149
405.4	-53.1743	-172.145
405.6	-53.1688	-172.141
405.8	-53.1653	-172.148
406	-53.1778	-172.145
406.2	-53.165	-172.119
406.4	-53.144	-172.123
406.6	-53.1491	-172.13
406.8	-53.1562	-172.107
407	-53.1366	-172.095
407.2	-53.1236	-172.083
407.4	-53.0963	-172.077
407.6	-53.0715	-172.074
407.8	-53.0552	-172.024
408	-53.0767	-171.966
408.2	-53.0988	-171.93
408.4	-53.0504	-171.945
408.6	-53.0162	-171.961
408.8	-53.0252	-171.962
409	-53.009	-171.999
409.2	-52.9831	-172.019
409.4	-52.9761	-172.022
409.6	-52.9878	-172.002
409.8	-52.9809	-171.973
410	-52.9602	-171.973
410.2	-52.9281	-171.987
410.4	-52.9133	-171.976
410.6	-52.9381	-171.944
410.8	-52.957	-171.919
411	-52.9468	-171.923
411.2	-52.9249	-171.909
411.4	-52.9019	-171.887
411.6	-52.9123	-171.863
411.8	-52.9187	-171.85
412	-52.9043	-171.843
412.2	-52.888	-171.854
412.4	-52.885	-171.852
412.6	-52.8892	-171.815
412.8	-52.8889	-171.791
413	-52.8575	-171.782
413.2	-52.8381	-171.806
413.4	-52.8407	-171.838
413.6	-52.8319	-171.825
413.8	-52.8243	-171.796
414	-52.8188	-171.803
414.2	-52.8008	-171.805
414.4	-52.7927	-171.772
414.6	-52.801	-171.775
414.8	-52.8168	-171.784
415	-52.8058	-171.783
415.2	-52.7667	-171.767
415.4	-52.7567	-171.78
415.6	-52.7663	-171.761
415.8	-52.7708	-171.763
416	-52.7725	-171.769
416.2	-52.802	-171.749
416.4	-52.8105	-171.743
416.6	-52.8148	-171.747
416.8	-52.8071	-171.771
417	-52.7551	-171.792
417.2	-52.7393	-171.764
417.4	-52.7526	-171.732
417.6	-52.7749	-171.747
417.8	-52.7788	-171.752
418	-52.7587	-171.701
418.2	-52.7636	-171.667
418.4	-52.7815	-171.662
418.6	-52.7518	-171.67
418.8	-52.7359	-171.66
419	-52.7533	-171.628
419.2	-52.7461	-171.611
419.4	-52.7416	-171.627
419.6	-52.7584	-171.61
419.8	-52.7367	-171.579
420	-52.7071	-171.58
420.2	-52.7106	-171.548
420.4	-52.729	-171.517
420.6	-52.7339	-171.49
420.8	-52.7608	-171.452
421	-52.788	-171.433
421.2	-52.7809	-171.447
421.4	-52.7845	-171.456
421.6	-52.7645	-171.443
421.8	-52.7613	-171.435
422	-52.7729	-171.458
422.2	-52.763	-171.453
422.4	-52.7377	-171.461
422.6	-52.7463	-171.434
422.8	-52.7886	-171.413
423	-52.8014	-171.412
423.2	-52.7751	-171.406
423.4	-52.7737	-171.395
423.6	-52.7556	-171.41
423.8	-52.7147	-171.418
424	-52.7199	-171.433
424.2	-52.7196	-171.443
424.4	-52.6877	-171.437
424.6	-52.6653	-171.408
424.8	-52.6482	-171.392
425	-52.6522	-171.418
425.2	-52.65	-171.445
425.4	-52.6478	-171.442
425.6	-52.6524	-171.421
425.8	-52.6513	-171.398
426	-52.6471	-171.385
426.2	-52.644	-171.365
426.4	-52.6444	-171.324
426.6	-52.6591	-171.289
426.8	-52.6359	-171.281
427	-52.5921	-171.31
427.2	-52.5879	-171.348
427.4	-52.5813	-171.34
427.6	-52.5486	-171.31
427.8	-52.5606	-171.291
428	-52.5856	-171.264
428.2	-52.541	-171.242
428.4	-52.5179	-171.23
428.6	-52.5109	-171.214
428.8	-52.4656	-171.212
429	-52.413	-171.225
429.2	-52.4296	-171.185
429.4	-52.4762	-171.124
429.6	-52.4776	-171.087
429.8	-52.4458	-171.079
430	-52.4367	-171.098
430.2	-52.4299	-171.131
430.4	-52.4306	-171.14
430.6	-52.43	-171.107
430.8	-52.374	-171.113
431	-52.3743	-171.147
431.2	-52.4182	-171.168
431.4	-52.401	-171.199
431.6	-52.3672	-171.201
431.8	-52.3456	-171.195
432	-52.34	-171.176
432.2	-52.3392	-171.157
432.4	-52.3482	-171.149
432.6	-52.3407	-171.14
432.8	-52.3304	-171.135
433	-52.3279	-171.127
433.2	-52.3109	-171.161
433.4	-52.2932	-171.156
433.6	-52.3163	-171.148
433.8	-52.3145	-171.136
434	-52.2893	-171.129
434.2	-52.2719	-171.119
434.4	-52.2458	-171.107
434.6	-52.1988	-171.147
434.8	-52.1841	-171.141
435	-52.177	-171.078
435.2	-52.1799	-171.054
435.4	-52.2059	-171.047
435.6	-52.2202	-171.032
435.8	-52.1605	-171.037
436	-52.118	-171.004
436.2	-52.1553	-170.974
436.4	-52.1856	-170.975
436.6	-52.1657	-170.967
436.8	-52.1638	-170.984
437	-52.1433	-171.006
437.2	-52.099	-171.035
437.4	-52.0834	-171.05
437.6	-52.1081	-171.03
437.8	-52.1317	-171.01
438	-52.1605	-170.996
438.2	-52.1783	-170.975
438.4	-52.1938	-170.948
438.6	-52.1841	-170.939
438.8	-52.1539	-170.926
439	-52.1544	-170.919
439.2	-52.1503	-170.896
439.4	-52.1397	-170.88
439.6	-52.1268	-170.917
439.8	-52.1183	-170.909
440	-52.1189	-170.88
440.2	-52.1082	-170.899
440.4	-52.1038	-170.902
440.6	-52.1212	-170.902
440.8	-52.0969	-170.864
441	-52.076	-170.836
441.2	-52.0817	-170.856
441.4	-52.0457	-170.851
441.6	-51.9739	-170.838
441.8	-51.9684	-170.821
442	-51.9756	-170.769
442.2	-51.9613	-170.744
442.4	-51.9316	-170.746
442.6	-51.9023	-170.725
442.8	-51.919	-170.69
443	-51.9268	-170.647
443.2	-51.9372	-170.623
443.4	-51.9148	-170.631
443.6	-51.8634	-170.641
443.8	-51.8287	-170.623
444	-51.813	-170.579
444.2	-51.8355	-170.567
444.4	-51.8586	-170.586
444.6	-51.8532	-170.589
444.8	-51.832	-170.583
445	-51.816	-170.567
445.2	-51.8202	-170.56
445.4	-51.8319	-170.526
445.6	-51.8389	-170.523
445.8	-51.8087	-170.556
446	-51.7752	-170.56
446.2	-51.7673	-170.558
446.4	-51.7844	-170.553
446.6	-51.7719	-170.56
446.8	-51.7209	-170.562
447	-51.6861	-170.526
447.2	-51.6689	-170.507
447.4	-51.657	-170.509
447.6	-51.6195	-170.497
447.8	-51.5931	-170.481
448	-51.5762	-170.448
448.2	-51.5418	-170.441
448.4	-51.5357	-170.471
448.6	-51.5523	-170.46
448.8	-51.5325	-170.452
449	-51.5105	-170.464
449.2	-51.4676	-170.433
449.4	-51.4424	-170.449
449.6	-51.4547	-170.459
449.8	-51.4772	-170.448
450	-51.4897	-170.46
450.2	-51.5035	-170.472
450.4	-51.5359	-170.441
450.6	-51.5219	-170.401
450.8	-51.4699	-170.374
451	-51.42	-170.379
451.2	-51.4085	-170.378
451.4	-51.4089	-170.367
451.6	-51.4409	-170.345
451.8	-51.4728	-170.284
452	-51.4579	-170.247
452.2	-51.4538	-170.244
452.4	-51.4333	-170.192
452.6	-51.4161	-170.169
452.8	-51.4047	-170.196
453	-51.3764	-170.176
453.2	-51.3785	-170.139
453.4	-51.3872	-170.111
453.6	-51.3918	-170.107
453.8	-51.399	-170.119
454	-51.3894	-170.11
454.2	-51.3732	-170.13
454.4	-51.3612	-170.18
454.6	-51.32	-170.175
454.8	-51.306	-170.149
455	-51.3021	-170.123
455.2	-51.2878	-170.107
455.4	-51.3137	-170.075
455.6	-51.3485	-170.048
455.8	-51.3528	-170.043
456	-51.3492	-170.004
456.2	-51.3373	-169.98
456.4	-51.3251	-169.968
456.6	-51.2916	-169.918
456.8	-51.2689	-169.904
457	-51.2822	-169.91
457.2	-51.2795	-169.908
457.4	-51.2395	-169.865
457.6	-51.2478	-169.814
457.8	-51.2505	-169.805
458	-51.2515	-169.828
458.2	-51.2645	-169.822
458.4	-51.2684	-169.778
458.6	-51.2706	-169.749
458.8	-51.2667	-169.725
459	-51.2457	-169.749
459.2	-51.1935	-169.806
459.4	-51.1734	-169.821
459.6	-51.1731	-169.839
459.8	-51.1825	-169.863
460	-51.1955	-169.89
460.2	-51.194	-169.908
460.4	-51.1607	-169.892
460.6	-51.1389	-169.843
460.8	-51.1207	-169.792
461	-51.1044	-169.752
461.2	-51.1018	-169.702
461.4	-51.1127	-169.673
461.6	-51.1208	-169.636
461.8	-51.0914	-169.572
462	-51.0814	-169.459
462.2	-51.0731	-169.396
462.4	-51.0606	-169.356
462.6	-51.0539	-169.325
462.8	-51.0824	-169.29
463	-51.1026	-169.273
463.2	-51.0743	-169.295
463.4	-51.0273	-169.289
463.6	-51.0263	-169.243
463.8	-51.0166	-169.196
464	-50.974	-169.153
464.2	-50.965	-169.174
464.4	-50.9702	-169.235
464.6	-50.9697	-169.283
464.8	-50.9718	-169.242
465	-50.9836	-169.133
465.2	-51.0004	-169.094
465.4	-50.9462	-169.063
465.6	-50.8982	-169.03
465.8	-50.8843	-169.017
466	-50.8898	-168.963
466.2	-50.8956	-168.909
466.4	-50.8925	-168.887
466.6	-50.8389	-168.866
466.8	-50.7907	-168.851
467	-50.7527	-168.813
467.2	-50.7375	-168.722
467.4	-50.7505	-168.663
467.6	-50.703	-168.647
467.8	-50.6724	-168.637
468	-50.6928	-168.619
468.2	-50.6734	-168.576
468.4	-50.6385	-168.503
468.6	-50.6627	-168.406
468.8	-50.6237	-168.317
469	-50.5877	-168.302
469.2	-50.565	-168.292
469.4	-50.5526	-168.241
469.6	-50.525	-168.226
469.8	-50.4893	-168.221
470	-50.4743	-168.226
470.2	-50.4593	-168.261
470.4	-50.4421	-168.251
470.6	-50.404	-168.226
470.8	-50.3749	-168.226
471	-50.3704	-168.287
471.2	-50.3469	-168.307
471.4	-50.3145	-168.285
471.6	-50.3221	-168.278
471.8	-50.3063	-168.225
472	-50.2762	-168.169
472.2	-50.3097	-168.169
472.4	-50.3424	-168.154
472.6	-50.3288	-168.107
472.8	-50.2954	-168.066
473	-50.3066	-168.001
473.2	-50.338	-167.892
473.4	-50.3214	-167.877
473.6	-50.2977	-167.949
473.8	-50.303	-167.932
474	-50.3152	-167.885
474.2	-50.2924	-167.851
474.4	-50.2628	-167.833
474.6	-50.2794	-167.829
474.8	-50.3007	-167.817
475	-50.2943	-167.788
475.2	-50.2815	-167.792
475.4	-50.251	-167.804
475.6	-50.2634	-167.806
475.8	-50.2811	-167.79
476	-50.2426	-167.733
476.2	-50.2345	-167.664
476.4	-50.2489	-167.592
476.6	-50.2295	-167.566
476.8	-50.2246	-167.541
477	-50.2213	-167.499
477.2	-50.2034	-167.44
477.4	-50.2009	-167.33
477.6	-50.2102	-167.211
477.8	-50.2199	-167.123
478	-50.2104	-167.027
478.2	-50.2081	-166.995
478.4	-50.161	-166.982
478.6	-50.1131	-166.933
478.8	-50.1284	-166.82
479	-50.1192	-166.703
479.2	-50.1069	-166.608
479.4	-50.0921	-166.543
479.6	-50.0758	-166.449
479.8	-50.0584	-166.242
480	-50.0025	-165.933
480.2	-49.9892	-165.589
480.4	-49.9858	-164.603
480.6	-49.9702	-148.404
480.8	-49.9556	-99.3032
481	-49.948	-74.5618
481.2	-49.9405	-87.1714
481.4	-49.9073	-107.543
481.6	-49.9133	-128.162
481.8	-49.9466	-146.793
482	-49.9479	-159.702
482.2	-49.9469	-166.27
482.4	-49.9475	-169.052
482.6	-49.9152	-170.207
482.8	-49.8799	-170.667
483	-49.8696	-170.816
483.2	-49.8975	-170.823
483.4	-49.8965	-170.783
483.6	-49.8575	-170.762
483.8	-49.8108	-170.75
484	-49.7614	-170.746
484.2	-49.7183	-170.746
484.4	-49.6991	-170.751
484.6	-49.6705	-170.752
484.8	-49.6447	-170.768
485	-49.6614	-170.798
485.2	-49.6477	-170.849
485.4	-49.5971	-170.912
485.6	-49.5675	-170.935
485.8	-49.5547	-170.97
486	-49.5724	-171.015
486.2	-49.5763	-171.098
486.4	-49.5475	-171.184
486.6	-49.5331	-171.213
486.8	-49.5372	-171.246
487	-49.5174	-171.286
487.2	-49.5012	-171.336
487.4	-49.477	-171.42
487.6	-49.4476	-171.481
487.8	-49.4512	-171.552
488	-49.4237	-171.611
488.2	-49.4052	-171.665
488.4	-49.4289	-171.772
488.6	-49.447	-171.85
488.8	-49.4703	-171.879
489	-49.448	-171.888
489.2	-49.3965	-171.899
489.4	-49.3857	-171.951
489.6	-49.3889	-172.004
489.8	-49.3755	-172.02
490	-49.3628	-172.053
490.2	-49.3694	-172.127
490.4	-49.3461	-172.192
490.6	-49.2926	-172.264
490.8	-49.2817	-172.323
491	-49.2775	-172.339
491.2	-49.2462	-172.366
491.4	-49.2319	-172.42
491.6	-49.2219	-172.439
491.8	-49.1883	-172.457
492	-49.1885	-172.488
492.2	-49.1661	-172.517
492.4	-49.0994	-172.559
492.6	-49.0803	-172.61
492.8	-49.0717	-172.623
493	-49.0567	-172.618
493.2	-49.0403	-172.624
493.4	-48.9943	-172.681
493.6	-48.9716	-172.728
493.8	-48.9869	-172.746
494	-48.9862	-172.758
494.2	-48.9811	-172.796
494.4	-48.9912	-172.829
494.6	-48.9519	-172.855
494.8	-48.916	-172.868
495	-48.8895	-172.887
495.2	-48.8542	-172.911
495.4	-48.8556	-172.919
495.6	-48.8488	-172.913
495.8	-48.8069	-172.915
496	-48.7822	-172.931
496.2	-48.788	-172.959
496.4	-48.7598	-172.978
496.6	-48.7608	-172.997
496.8	-48.7674	-173.006
497	-48.7261	-173.026
497.2	-48.6549	-173.059
497.4	-48.6201	-173.064
497.6	-48.6307	-173.061
497.8	-48.6154	-173.084
498	-48.578	-173.085
498.2	-48.5677	-173.054
498.4	-48.5457	-173.041
498.6	-48.5172	-173.083
498.8	-48.487	-173.137
499	-48.4276	-173.136
499.2	-48.3751	-173.121
499.4	-48.3049	-173.14
499.6	-48.245	-173.178
499.8	-48.2582	-173.213
500	-48.2811	-173.236
500.2	-48.2516	-173.261
500.4	-48.2224	-173.273
500.6	-48.2209	-173.277
500.8	-48.2265	-173.289
501	-48.2022	-173.334
501.2	-48.2034	-173.352
501.4	-48.1787	-173.359
501.6	-48.0764	-173.394
501.8	-47.9832	-173.409
502	-47.9551	-173.407
502.2	-47.9287	-173.418
502.4	-47.8931	-173.437
502.6	-47.8755	-173.455
502.8	-47.8155	-173.447
503	-47.7597	-173.442
503.2	-47.7253	-173.473
503.4	-47.6722	-173.514
503.6	-47.6292	-173.538
503.8	-47.5825	-173.548
504	-47.4941	-173.542
504.2	-47.396	-173.541
504.4	-47.355	-173.541
504.6	-47.313	-173.553
504.8	-47.1894	-173.563
505	-47.0029	-173.582
505.2	-46.9351	-173.596
505.4	-46.9465	-173.595
505.6	-46.9197	-173.562
505.8	-46.8809	-173.559
506	-46.8847	-173.565
506.2	-46.851	-173.558
506.4	-46.8009	-173.58
506.6	-46.7958	-173.6
506.8	-46.7829	-173.617
507	-46.7445	-173.611
507.2	-46.7117	-173.608
507.4	-46.6215	-173.632
507.6	-46.5292	-173.651
507.8	-46.4995	-173.662
508	-46.422	-173.67
508.2	-46.326	-173.665
508.4	-46.1542	-173.664
508.6	-45.9635	-173.66
508.8	-45.6971	-173.629
509	-45.0886	-173.598
509.2	-32.3896	-173.592
509.4	17.3463	-173.612
509.6	49.348	-173.646
509.8	40.5438	-173.651
510	21.9098	-173.635
510.2	2.67483	-173.643
510.4	-16.5197	-173.649
510.6	-32.6357	-173.611
510.8	-42.2965	-173.582
511	-46.6256	-173.613
511.2	-48.4965	-173.627
511.4	-49.352	-173.616
511.6	-49.6429	-173.613
511.8	-49.6726	-173.594
512	-49.5928	-173.591
512.2	-49.5387	-173.592
512.4	-49.4861	-173.569
512.6	-49.4152	-173.572
512.8	-49.3636	-173.572
513	-49.3493	-173.581
513.2	-49.3504	-173.584
513.4	-49.3216	-173.584
513.6	-49.3069	-173.575
513.8	-49.3185	-173.559
514	-49.3079	-173.544
514.2	-49.3253	-173.529
514.4	-49.3769	-173.527
514.6	-49.4089	-173.523
514.8	-49.4365	-173.514
515	-49.4726	-173.492
515.2	-49.5443	-173.466
515.4	-49.5885	-173.469
515.6	-49.6193	-173.47
515.8	-49.655	-173.474
516	-49.723	-173.45
516.2	-49.7913	-173.44
516.4	-49.8342	-173.445
516.6	-49.8701	-173.467
516.8	-49.8945	-173.482
517	-49.892	-173.487
517.2	-49.9233	-173.466
517.4	-49.9827	-173.429
517.6	-50.0062	-173.42
517.8	-50.0177	-173.431
518	-50.0508	-173.452
518.2	-50.1145	-173.463
518.4	-50.1741	-173.464
518.6	-50.2231	-173.492
518.8	-50.2904	-173.503
519	-50.3421	-173.491
519.2	-50.3336	-173.505
519.4	-50.3549	-173.518
519.6	-50.3861	-173.508
519.8	-50.3756	-173.49
520	-50.3965	-173.52
520.2	-50.4371	-173.553
520.4	-50.4718	-173.554
520.6	-50.5127	-173.553
520.8	-50.5369	-173.546
521	-50.5417	-173.542
521.2	-50.5642	-173.557
521.4	-50.6491	-173.571
521.6	-50.7028	-173.587
521.8	-50.6934	-173.609
522	-50.6987	-173.6
522.2	-50.7182	-173.582
522.4	-50.7758	-173.58
522.6	-50.8077	-173.591
522.8	-50.8259	-173.595
523	-50.8709	-173.583
523.2	-50.8791	-173.535
523.4	-50.8951	-173.507
523.6	-50.9115	-173.521
523.8	-50.9129	-173.51
524	-50.9313	-173.509
524.2	-50.9435	-173.558
524.4	-50.9427	-173.58
524.6	-50.9768	-173.577
524.8	-50.9921	-173.535
525	-51.0253	-173.508
525.2	-51.0613	-173.504
525.4	-51.0892	-173.514
525.6	-51.1089	-173.514
525.8	-51.1339	-173.497
526	-51.1475	-173.491
526.2	-51.161	-173.474
526.4	-51.1774	-173.438
526.6	-51.2105	-173.425
526.8	-51.2273	-173.449
527	-51.2263	-173.446
527.2	-51.2281	-173.42
527.4	-51.247	-173.395
527.6	-51.2391	-173.393
527.8	-51.2331	-173.407
528	-51.2383	-173.412
528.2	-51.2618	-173.408
528.4	-51.2891	-173.408
528.6	-51.2919	-173.395
528.8	-51.2627	-173.418
529	-51.2589	-173.434
529.2	-51.2848	-173.412
529.4	-51.311	-173.398
529.6	-51.3163	-173.395
529.8	-51.3127	-173.389
530	-51.3246	-173.388
530.2	-51.37	-173.398
530.4	-51.3672	-173.43
530.6	-51.3562	-173.451
530.8	-51.3935	-173.442
531	-51.4269	-173.434
531.2	-51.4354	-173.436
531.4	-51.4053	-173.469
531.6	-51.3863	-173.47
531.8	-51.3958	-173.432
532	-51.4381	-173.447
532.2	-51.4577	-173.5
532.4	-51.4896	-173.498
532.6	-51.5104	-173.488
532.8	-51.4796	-173.477
533	-51.4783	-173.461
533.2	-51.5031	-173.447
533.4	-51.517	-173.444
533.6	-51.4876	-173.431
533.8	-51.4828	-173.422
534	-51.5165	-173.422
534.2	-51.5245	-173.407
534.4	-51.5293	-173.415
534.6	-51.5208	-173.414
534.8	-51.4922	-173.407
535	-51.4755	-173.402
535.2	-51.5031	-173.42
535.4	-51.5314	-173.407
535.6	-51.5366	-173.378
535.8	-51.5267	-173.391
536	-51.5336	-173.421
536.2	-51.5395	-173.445
536.4	-51.5358	-173.48
536.6	-51.5549	-173.487
536.8	-51.5534	-173.483
537	-51.5667	-173.482
537.2	-51.5672	-173.452
537.4	-51.5662	-173.405
537.6	-51.564	-173.412
537.8	-51.5511	-173.448
538	-51.5351	-173.423
538.2	-51.5384	-173.386
538.4	-51.56	-173.376
538.6	-51.5395	-173.375
538.8	-51.5284	-173.384
539	-51.4937	-173.389
539.2	-51.5134	-173.397
539.4	-51.5506	-173.39
539.6	-51.5266	-173.377
539.8	-51.4864	-173.393
540	-51.514	-173.411
540.2	-51.562	-173.43
540.4	-51.5514	-173.453
540.6	-51.55	-173.464
540.8	-51.5492	-173.452
541	-51.5572	-173.448
541.2	-51.5852	-173.468
541.4	-51.5818	-173.475
541.6	-51.578	-173.478
541.8	-51.5892	-173.493
542	-51.5713	-173.527
542.2	-51.5505	-173.548
542.4	-51.5438	-173.522
542.6	-51.5589	-173.501
542.8	-51.5997	-173.482
543	-51.6168	-173.464
543.2	-51.6127	-173.453
543.4	-51.6049	-173.458
543.6	-51.5751	-173.468
543.8	-51.5517	-173.479
544	-51.5376	-173.48
544.2	-51.5404	-173.472
544.4	-51.5396	-173.488
544.6	-51.5523	-173.487
544.8	-51.5712	-173.475
545	-51.6034	-173.504
545.2	-51.6235	-173.53
545.4	-51.612	-173.548
545.6	-51.5961	-173.53
545.8	-51.6159	-173.488
546	-51.6111	-173.49
546.2	-51.5834	-173.517
546.4	-51.5934	-173.522
546.6	-51.6091	-173.491
546.8	-51.6266	-173.481
547	-51.6147	-173.486
547.2	-51.5928	-173.474
547.4	-51.5996	-173.474
547.6	-51.601	-173.475
547.8	-51.6077	-173.464
548	-51.6188	-173.467
548.2	-51.6164	-173.462
548.4	-51.6136	-173.404
548.6	-51.6062	-173.392
548.8	-51.5822	-173.388
549	-51.5985	-173.373
549.2	-51.589	-173.36
549.4	-51.5606	-173.37
549.6	-51.57	-173.392
549.8	-51.5947	-173.398
550	-51.6083	-173.392
550.2	-51.6175	-173.379
550.4	-51.5728	-173.354
550.6	-51.5293	-173.337
550.8	-51.5354	-173.331
551	-51.5542	-173.352
551.2	-51.5374	-173.364
551.4	-51.5246	-173.341
551.6	-51.518	-173.326
551.8	-51.5283	-173.304
552	-51.5504	-173.298
552.2	-51.563	-173.327
552.4	-51.5795	-173.343
552.6	-51.5797	-173.332
552.8	-51.5597	-173.328
553	-51.5525	-173.317
553.2	-51.5317	-173.32
553.4	-51.4619	-173.322
553.6	-51.3637	-173.302
553.8	-51.2314	-173.278
554	-51.0691	-173.275
554.2	-50.9371	-173.26
554.4	-50.8221	-173.247
554.6	-50.7278	-173.255
554.8	-50.6417	-173.25
555	-50.5531	-173.238
555.2	-50.4616	-173.225
555.4	-50.359	-173.234
555.6	-50.2677	-173.236
555.8	-50.2073	-173.217
556	-50.1349	-173.224
556.2	-50.098	-173.212
556.4	-50.0687	-173.2
556.6	-50.0278	-173.191
556.8	-49.972	-173.191
557	-49.9366	-173.187
557.2	-49.9066	-173.163
557.4	-49.8604	-173.138
557.6	-49.8571	-173.116
557.8	-49.8534	-173.093
558	-49.8213	-173.07
558.2	-49.8028	-173.067
558.4	-49.7681	-173.058
558.6	-49.7643	-173.019
558.8	-49.7996	-173.001
559	-49.7977	-172.972
559.2	-49.7843	-172.973
559.4	-49.7719	-172.968
559.6	-49.7346	-172.96
559.8	-49.714	-172.977
560	-49.7052	-172.984
560.2	-49.7322	-172.951
560.4	-49.7307	-172.936
560.6	-49.7233	-172.941
560.8	-49.7587	-172.921
561	-49.7719	-172.912
561.2	-49.735	-172.922
561.4	-49.7063	-172.935
561.6	-49.6611	-172.939
561.8	-49.6424	-172.93
562	-49.6515	-172.914
562.2	-49.6667	-172.896
562.4	-49.6373	-172.898
562.6	-49.6033	-172.923
562.8	-49.5962	-172.912
563	-49.6097	-172.852
563.2	-49.6435	-172.809
563.4	-49.6343	-172.817
563.6	-49.5913	-172.844
563.8	-49.5772	-172.845
564	-49.5752	-172.835
564.2	-49.5728	-172.865
564.4	-49.5748	-172.87
564.6	-49.5765	-172.856
564.8	-49.5368	-172.851
565	-49.5246	-172.827
565.2	-49.5017	-172.804
565.4	-49.4923	-172.778
565.6	-49.4751	-172.759
565.8	-49.4499	-172.753
566	-49.4406	-172.747
566.2	-49.4425	-172.764
566.4	-49.4143	-172.767
566.6	-49.4228	-172.739
566.8	-49.4539	-172.721
567	-49.4516	-172.725
567.2	-49.4522	-172.725
567.4	-49.4632	-172.735
567.6	-49.47	-172.732
567.8	-49.4772	-172.736
568	-49.4286	-172.735
568.2	-49.3655	-172.736
568.4	-49.3579	-172.744
568.6	-49.352	-172.729
568.8	-49.3176	-172.721
569	-49.2869	-172.722
569.2	-49.2689	-172.756
569.4	-49.2386	-172.801
569.6	-49.21	-172.779
569.8	-49.2285	-172.755
570	-49.2499	-172.738
570.2	-49.2547	-172.703
570.4	-49.2283	-172.655
570.6	-49.1996	-172.621
570.8	-49.1589	-172.592
571	-49.1576	-172.578
571.2	-49.1461	-172.536
571.4	-49.1028	-172.501
571.6	-49.0589	-172.5
571.8	-49.0288	-172.496
572	-48.947	-172.48
572.2	-48.8738	-172.481
572.4	-48.8719	-172.503
572.6	-48.8627	-172.512
572.8	-48.8562	-172.478
573	-48.8578	-172.454
573.2	-48.8264	-172.434
573.4	-48.7999	-172.421
573.6	-48.8112	-172.404
573.8	-48.7556	-172.401
574	-48.6653	-172.392
574.2	-48.6476	-172.376
574.4	-48.6564	-172.342
574.6	-48.6612	-172.283
574.8	-48.6434	-172.242
575	-48.6063	-172.23
575.2	-48.5673	-172.205
575.4	-48.5085	-172.211
575.6	-48.479	-172.223
575.8	-48.4723	-172.198
576	-48.4557	-172.176
576.2	-48.4584	-172.183
576.4	-48.4276	-172.153
576.6	-48.3668	-172.114
576.8	-48.3174	-172.095
577	-48.2925	-172.073
577.2	-48.2914	-172.071
577.4	-48.3006	-172.096
577.6	-48.2496	-172.063
577.8	-48.1567	-172.033
578	-48.1377	-172.024
578.2	-48.1235	-172.011
578.4	-48.0594	-172.019
578.6	-48.0216	-172.01
578.8	-47.9843	-172.001
579	-47.938	-172.001
579.2	-47.9182	-171.991
579.4	-47.8896	-171.989
579.6	-47.874	-171.95
579.8	-47.8369	-171.935
580	-47.7734	-171.957
580.2	-47.7414	-171.95
580.4	-47.7406	-171.926
580.6	-47.7121	-171.862
580.8	-47.6318	-171.816
581	-47.6026	-171.806
581.2	-47.588	-171.819
581.4	-47.5429	-171.818
581.6	-47.5139	-171.798
581.8	-47.4783	-171.812
582	-47.4587	-171.818
582.2	-47.4482	-171.805
582.4	-47.3957	-171.792
582.6	-47.3631	-171.749
582.8	-47.3385	-171.7
583	-47.3024	-171.663
583.2	-47.2565	-171.639
583.4	-47.1955	-171.655
583.6	-47.0744	-171.669
583.8	-46.9622	-171.647
584	-46.8857	-171.648
584.2	-46.8387	-171.656
584.4	-46.8434	-171.631
584.6	-46.8414	-171.602
584.8	-46.759	-171.588
585	-46.7114	-171.573
585.2	-46.6834	-171.522
585.4	-46.6064	-171.475
585.6	-46.5156	-171.462
585.8	-46.3939	-171.464
586	-46.2807	-171.459
586.2	-46.1487	-171.445
586.4	-46.0365	-171.423
586.6	-45.9208	-171.409
586.8	-45.7878	-171.391
587	-45.5712	-171.349
587.2	-45.3047	-171.323
587.4	-44.9973	-171.305
587.6	-44.1308	-171.296
587.8	-27.8754	-171.294
588	22.5606	-171.273
588.2	48.9244	-171.239
588.4	38.7056	-171.239
588.6	20.9379	-171.219
588.8	2.59832	-171.213
589	-15.4263	-171.232
589.2	-30.7793	-171.23
589.4	-40.5174	-171.201
589.6	-45.1471	-171.147
589.8	-47.2393	-171.095
590	-48.2026	-171.042
590.2	-48.6003	-171.032
590.4	-48.7326	-171.047
590.6	-48.7226	-171.029
590.8	-48.6887	-170.994
591	-48.6889	-170.98
591.2	-48.7104	-170.976
591.4	-48.7263	-170.955
591.6	-48.7367	-170.939
591.8	-48.7675	-170.941
592	-48.775	-170.961
592.2	-48.8173	-170.962
592.4	-48.8953	-170.93
592.6	-48.9788	-170.907
592.8	-49.0352	-170.887
593	-49.0558	-170.921
593.2	-49.1187	-170.957
593.4	-49.2097	-170.915
593.6	-49.2746	-170.854
593.8	-49.3516	-170.855
594	-49.427	-170.826
594.2	-49.4778	-170.773
594.4	-49.5077	-170.76
594.6	-49.5404	-170.748
594.8	-49.6125	-170.728
595	-49.6906	-170.703
595.2	-49.7396	-170.682
595.4	-49.7688	-170.667
595.6	-49.8587	-170.647
595.8	-49.9455	-170.624
596	-49.9778	-170.561
596.2	-49.994	-170.546
596.4	-50.0415	-170.594
596.6	-50.098	-170.566
596.8	-50.1161	-170.571
597	-50.1502	-170.598
597.2	-50.1901	-170.6
597.4	-50.2322	-170.603
597.6	-50.2909	-170.575
597.8	-50.3417	-170.545
598	-50.3609	-170.504
598.2	-50.3838	-170.469
598.4	-50.4274	-170.468
598.6	-50.4522	-170.469
598.8	-50.4807	-170.46
599	-50.4845	-170.415
599.2	-50.5116	-170.359
599.4	-50.5608	-170.312
599.6	-50.5966	-170.257
599.8	-50.6174	-170.227
600	-50.6314	-170.19
600.2	-50.6389	-170.144
600.4	-50.6488	-170.151
600.6	-50.6622	-170.13
600.8	-50.6984	-170.108
601	-50.7442	-170.134
601.2	-50.743	-170.132
601.4	-50.7802	-170.12
601.6	-50.823	-170.094
601.8	-50.8412	-170.06
602	-50.849	-170.011
602.2	-50.8703	-169.951
602.4	-50.8768	-169.922
602.6	-50.8996	-169.889
602.8	-50.9264	-169.839
603	-50.9315	-169.82
603.2	-50.9498	-169.789
603.4	-50.951	-169.73
603.6	-50.9291	-169.699
603.8	-50.9202	-169.68
604	-50.8966	-169.656
604.2	-50.8994	-169.65
604.4	-50.9223	-169.622
604.6	-50.9549	-169.577
604.8	-50.9642	-169.583
605	-50.9591	-169.568
605.2	-50.9702	-169.526
605.4	-50.993	-169.482
605.6	-50.9857	-169.424
605.8	-51.0039	-169.416
606	-51.0413	-169.407
606.2	-51.0518	-169.339
606.4	-51.0488	-169.221
606.6	-51.0409	-169.123
606.8	-51.0307	-169.042
607	-51.0466	-168.983
607.2	-51.0803	-168.933
607.4	-51.1008	-168.881
607.6	-51.1348	-168.862
607.8	-51.1113	-168.869
608	-51.0925	-168.814
608.2	-51.0788	-168.732
608.4	-51.089	-168.655
608.6	-51.1118	-168.554
608.8	-51.1306	-168.485
609	-51.1572	-168.45
609.2	-51.1588	-168.436
609.4	-51.1857	-168.427
609.6	-51.2045	-168.413
609.8	-51.2137	-168.424
610	-51.2541	-168.366
610.2	-51.2717	-168.295
610.4	-51.2446	-168.245
610.6	-51.227	-168.181
610.8	-51.2137	-168.156
611	-51.2212	-168.142
611.2	-51.2427	-168.09
611.4	-51.2412	-168.061
611.6	-51.2308	-167.992
611.8	-51.2433	-167.911
612	-51.2361	-167.843
612.2	-51.2119	-167.79
612.4	-51.244	-167.79
612.6	-51.2506	-167.732
612.8	-51.2415	-167.629
613	-51.2279	-167.539
613.2	-51.1987	-167.5
613.4	-51.1669	-167.435
613.6	-51.1649	-167.374
613.8	-51.1481	-167.346
614	-51.1405	-167.292
614.2	-51.1467	-167.216
614.4	-51.1402	-167.123
614.6	-51.143	-167.03
614.8	-51.1379	-166.988
615	-51.1269	-166.983
615.2	-51.1442	-166.924
615.4	-51.1672	-166.848
615.6	-51.1659	-166.798
615.8	-51.1441	-166.766
616	-51.1491	-166.686
616.2	-51.183	-166.596
616.4	-51.1776	-166.497
616.6	-51.1542	-166.369
616.8	-51.1513	-166.287
617	-51.1607	-166.162
617.2	-51.138	-166.018
617.4	-51.1153	-165.853
617.6	-51.1072	-165.67
617.8	-51.0981	-165.422
618	-51.1048	-165.071
618.2	-51.0872	-164.605
618.4	-51.0657	-158.514
618.6	-51.0645	-120.39
618.8	-51.0755	-79.6445
619	-51.062	-80.4276
619.2	-51.0381	-98.9172
619.4	-51.0237	-119.402
619.6	-51.0072	-139.366
619.8	-51.0039	-154.739
620	-51.0087	-163.467
620.2	-50.9856	-167.448
620.4	-50.9778	-169.208
620.6	-50.971	-169.995
620.8	-50.9709	-170.238
621	-50.9955	-170.215
621.2	-50.9814	-170.231
621.4	-50.9954	-170.242
621.6	-51.0074	-170.19
621.8	-51.0073	-170.157
622	-50.9928	-170.167
622.2	-50.9856	-170.195
622.4	-50.9836	-170.257
622.6	-50.9599	-170.298
622.8	-50.9556	-170.336
623	-50.9632	-170.383
623.2	-50.937	-170.417
623.4	-50.9062	-170.443
623.6	-50.919	-170.459
623.8	-50.9268	-170.51
624	-50.9372	-170.589
624.2	-50.9508	-170.643
624.4	-50.9454	-170.706
624.6	-50.9597	-170.778
624.8	-50.9501	-170.821
625	-50.9171	-170.869
625.2	-50.8865	-170.94
625.4	-50.8916	-170.989
625.6	-50.9328	-171.015
625.8	-50.9271	-171.065
626	-50.9096	-171.125
626.2	-50.8917	-171.182
626.4	-50.8559	-171.251
626.6	-50.8417	-171.309
626.8	-50.8545	-171.336
627	-50.8569	-171.367
627.2	-50.8578	-171.432
627.4	-50.8485	-171.516
627.6	-50.8546	-171.572
627.8	-50.8712	-171.614
628	-50.8574	-171.642
628.2	-50.8152	-171.64
628.4	-50.7753	-171.658
628.6	-50.7751	-171.722
628.8	-50.7945	-171.775
629	-50.7866	-171.825
629.2	-50.7755	-171.897
629.4	-50.7696	-171.94
629.6	-50.7564	-171.972
629.8	-50.7291	-172.002
630	-50.7379	-172.055
630.2	-50.7612	-172.123
630.4	-50.7395	-172.158
630.6	-50.6899	-172.189
630.8	-50.6835	-172.245
631	-50.6659	-172.287
631.2	-50.6258	-172.323
631.4	-50.6096	-172.348
631.6	-50.6462	-172.356
631.8	-50.6924	-172.38
632	-50.7233	-172.413
632.2	-50.7042	-172.434
632.4	-50.6953	-172.464
632.6	-50.7105	-172.504
632.8	-50.721	-172.526
633	-50.7106	-172.535
633.2	-50.7099	-172.529
633.4	-50.7334	-172.529
633.6	-50.7386	-172.529
633.8	-50.7272	-172.54
634	-50.7251	-172.581
634.2	-50.7195	-172.604
634.4	-50.7305	-172.606
634.6	-50.7395	-172.625
634.8	-50.7305	-172.67
635	-50.7251	-172.719
635.2	-50.7242	-172.753
635.4	-50.721	-172.791
635.6	-50.7081	-172.822
635.8	-50.7217	-172.852
636	-50.7317	-172.867
636.2	-50.7013	-172.863
636.4	-50.7113	-172.897
636.6	-50.7376	-172.913
636.8	-50.728	-172.912
637	-50.6888	-172.926
637.2	-50.6576	-172.944
637.4	-50.6301	-172.936
637.6	-50.6261	-172.917
637.8	-50.5966	-172.939
638	-50.5769	-172.962
638.2	-50.5809	-172.989
638.4	-50.6005	-172.987
638.6	-50.5784	-172.981
638.8	-50.5662	-172.959
639	-50.5476	-172.932
639.2	-50.5489	-172.975
639.4	-50.5582	-172.978
639.6	-50.559	-172.96
639.8	-50.5575	-172.996
640	-50.5568	-173.032
640.2	-50.5665	-173.025
640.4	-50.5646	-173.02
640.6	-50.5447	-173.032
640.8	-50.5139	-173.024
641	-50.4887	-173.023
641.2	-50.4847	-173.053
641.4	-50.469	-173.059
641.6	-50.4744	-173.055
641.8	-50.5102	-173.06
642	-50.544	-173.06
642.2	-50.5745	-173.075
642.4	-50.5544	-173.083
642.6	-50.5086	-173.092
642.8	-50.4871	-173.084
643	-50.4601	-173.093
643.2	-50.4382	-173.137
643.4	-50.4334	-173.142
643.6	-50.4461	-173.148
643.8	-50.4298	-173.174
644	-50.3815	-173.189
644.2	-50.3871	-173.203
644.4	-50.4048	-173.181
644.6	-50.3873	-173.14
644.8	-50.3865	-173.142
645	-50.3642	-173.154
645.2	-50.3536	-173.152
645.4	-50.3407	-173.153
645.6	-50.3267	-173.131
645.8	-50.3264	-173.105
646	-50.3128	-173.119
646.2	-50.2853	-173.128
646.4	-50.2959	-173.12
646.6	-50.3264	-173.091
646.8	-50.3318	-173.06
647	-50.3059	-173.08
647.2	-50.3114	-173.096
647.4	-50.3282	-173.108
647.6	-50.3379	-173.101
647.8	-50.3506	-173.079
648	-50.3265	-173.083
648.2	-50.3247	-173.092
648.4	-50.3418	-173.101
648.6	-50.3304	-173.122
648.8	-50.34	-173.117
649	-50.3742	-173.103
649.2	-50.3924	-173.086
649.4	-50.3874	-173.088
649.6	-50.3525	-173.117
[truncated: 1,752 more rows]
