# Supplementary material for: Lifelong absence of microglia alters hippocampal glutamatergic networks but not synapse and spine density
Source: EMBO Rep. 2024 Apr 8;25(5):16. doi: 10.1038/s44319-024-00130-9 (PMC11094096; doi:10.1038/s44319-024-00130-9)
Supplement: Supplementary file 2 — Source data Fig. 2 [file 44319_2024_130_MOESM2_ESM.zip › Figure 2/2F/Fig2F.xlsx]

## Sheet: Tabelle1
pA	frequency +/+ (Hz)
0	0	0	0	0	0	0	0	0	0	0	0	0	0	0	0	0	0	0	0	0	0
25	2	8	8	0	4	0	6	0	8	0	0	0	0	0	0	0	0	8	0	2	0
50	26	26	24	18	20	10	24	22	24	12	16	0	8	0	0	4	4	16	0	14	0
75	34	34	32	26	26	24	30	30	28	30	24	0	14	2	8	14	14	24	0	20	8
100	38	40	36	30	28	28	34	30	32	32	28	10	18	12	12	24	22	30	10	24	16
125	40	46	38	34	32	28	36	32	34	34	30	14	22	20	16	30	26	34	16	30	20
150	42	48	42	36	34	30	38	32	36	36	32	16	26	26	20	36	30	38	22	34	24
175	44	50	44	38	32	32	40	32	36	38	34	20	28	30	24	40	34	40	24	36	28
200	46	52	46	38	34	32	40	34	38	38	34	22	32	32	26	42	36	44	30	40	32
225	46	52	46	38	34	34	42	38	38	38	36	24	34	36	28	46	38	48	32	42	36
250	46	56	50	40	34	36	42	38	40	38	38	28	36	38	30	48	42	50	36	44	38
pA	frequency Δ/Δ (Hz)
0	0	0	0	0	0	0	0	0	0	0	0	0	0	0	0	0	0	0	0	0	0	0	0
25	0	0	0	0	0	0	0	0	0	0	0	0	0	0	0	0	0	0	0	0	0	0	0
50	16	12	6	16	20	18	6	12	0	6	0	8	0	0	6	6	4	2	0	0	0	6	0
75	26	22	16	24	32	28	18	20	8	20	6	24	2	2	12	0	10	12	2	8	4	14	8
100	32	28	22	28	36	34	24	24	14	24	14	30	18	12	16	18	18	16	8	16	14	20	14
125	34	32	26	32	40	38	26	28	20	26	18	34	20	20	20	20	22	22	14	22	22	26	18
150	36	34	30	32	40	40	28	32	24	28	22	36	26	26	24	24	24	28	20	26	28	28	24
175	38	38	32	34	42	42	30	32	26	30	24	38	28	30	26	28	28	30	22	30	32	34	26
200	38	38	32	34	44	42	32	34	28	32	26	40	34	34	28	30	32	34	28	34	36	34	30
225	38	40	34	36	44	44	32	36	30	32	28	40	36	38	30	32	36	38	30	36	40	38	32
250	40	42	36	36	44	44	32	36	32	34	30	40	40	40	32	34	38	40	32	40	44	40	34
