# Supplementary material for: Lifelong absence of microglia alters hippocampal glutamatergic networks but not synapse and spine density
Source: EMBO Rep. 2024 Apr 8;25(5):16. doi: 10.1038/s44319-024-00130-9 (PMC11094096; doi:10.1038/s44319-024-00130-9)
Supplement: Supplementary file 2 — Source data Fig. 2 [file 44319_2024_130_MOESM2_ESM.zip › Figure 2/2G/Fig2G.xlsx]

## Sheet: Tabelle1
+/+	Δ/Δ
50	50
25	50
50	50
25	50
50	50
25	50
50	50
50	50
25	75
25	50
25	75
100	50
50	75
75	75
75	50
50	100
50	50
25	50
100	75
25	75
75	75
	50
	75
