# Supplementary material for: Lifelong absence of microglia alters hippocampal glutamatergic networks but not synapse and spine density
Source: EMBO Rep. 2024 Apr 8;25(5):16. doi: 10.1038/s44319-024-00130-9 (PMC11094096; doi:10.1038/s44319-024-00130-9)
Supplement: Supplementary file 2 — Source data Fig. 2 [file 44319_2024_130_MOESM2_ESM.zip › Figure 2/2H/Fig2H.xlsx]

## Sheet: Tabelle1
+/+	Δ/Δ
-43.8293	-44.4367
-44.4519	-40.9943
-43.8629	-43.8812
-48.2513	-44.1559
-47.0886	-48.1537
-45.2759	-46.6919
-44.7449	-45.3491
-47.3328	-43.9117
-49.1028	-42.9962
-48.8068	-47.1558
-45.8374	-47.1893
-42.679	-44.4519
-41.892	-42.16
-43.82	-42.722
-41.566	-40.638
-42.242	-44.428
-43.286	-40.948
-43.901	-43.751
-45.151	-41.372
-43.62	-43.536
-44.424	-41.989
	-42.512
	-43.909
