# Supplementary material for: Lifelong absence of microglia alters hippocampal glutamatergic networks but not synapse and spine density
Source: EMBO Rep. 2024 Apr 8;25(5):16. doi: 10.1038/s44319-024-00130-9 (PMC11094096; doi:10.1038/s44319-024-00130-9)
Supplement: Supplementary file 3 — Source data Fig. 3 [file 44319_2024_130_MOESM3_ESM.zip]

Archive with 9 entries (4 files):
- Figure 3/
- Figure 3/3B/
- Figure 3/3B/Fig3B.xlsx
- Figure 3/3C/
- Figure 3/3C/Fig3C.xlsx
- Figure 3/3D/
- Figure 3/3D/Fig3D.xlsx
- Figure 3/3E/
- Figure 3/3E/Fig3E.xlsx
