# Supplementary material for: Lifelong absence of microglia alters hippocampal glutamatergic networks but not synapse and spine density
Source: EMBO Rep. 2024 Apr 8;25(5):16. doi: 10.1038/s44319-024-00130-9 (PMC11094096; doi:10.1038/s44319-024-00130-9)
Supplement: Supplementary file 3 — Source data Fig. 3 [file 44319_2024_130_MOESM3_ESM.zip › Figure 3/3B/Fig3B.xlsx]

## Sheet: Tabelle1
time (ms)	current +/+ (pA)	current Δ/Δ (pA)	time (ms)	current (pA)
240	-26.6569	-1496.5	300	-500
240.2	-27.274	-1495.09	300	-1000
240.4	-26.0317	-1493.86	310	-1000
240.6	-25.4674	-1495.4
240.8	-26.2965	-1497.1
241	-25.7713	-1494.1
241.2	-24.2726	-1496.4
241.4	-26.0897	-1497.09
241.6	-26.7726	-1496.11
241.8	-24.8631	-1495.46
242	-24.6246	-1497.62
242.2	-24.0707	-1495.94
242.4	-24.8765	-1498.01
242.6	-25.7444	-1497.91
242.8	-26.1126	-1497.47
243	-26.4291	-1498.9
243.2	-26.4382	-1501.07
243.4	-26.4462	-1500.8
243.6	-26.3902	-1498.62
243.8	-26.5112	-1500.55
244	-25.9366	-1498.51
244.2	-26.2644	-1498.26
244.4	-26.0723	-1498.28
244.6	-25.6762	-1498.21
244.8	-24.4386	-1499.87
245	-25.6869	-1496.66
245.2	-26.0993	-1496.67
245.4	-25.4028	-1496.82
245.6	-25.233	-1497.79
245.8	-24.3888	-1497.46
246	-24.2918	-1498.11
246.2	-24.1309	-1497.49
246.4	-24.4129	-1498.12
246.6	-23.1333	-1496.88
246.8	-24.2997	-1497.44
247	-23.8613	-1496.66
247.2	-24.9431	-1497.71
247.4	-25.1352	-1496.51
247.6	-24.5642	-1497.07
247.8	-24.1059	-1497.47
248	-23.4197	-1496.02
248.2	-25.0554	-1495.08
248.4	-25.6578	-1496.57
248.6	-25.6335	-1497.51
248.8	-25.7095	-1496.61
249	-25.6281	-1496.83
249.2	-24.8762	-1495.69
249.4	-25.2926	-1495.58
249.6	-25.7581	-1495
249.8	-25.7419	-1496.37
250	-26.5219	-1495.05
250.2	-26.1729	-1495.8
250.4	-25.9594	-1495.99
250.6	-23.0529	-1498.01
250.8	-25.9517	-1495.46
251	-25.4848	-1495.81
251.2	-25.584	-1495.84
251.4	-24.8548	-1494.84
251.6	-26.7146	-1496.58
251.8	-26.1237	-1495.11
252	-27.1565	-1493.98
252.2	-25.8568	-1495.73
252.4	-28.102	-1493.66
252.6	-25.5409	-1495.31
252.8	-25.5784	-1493.79
253	-25.0437	-1493.7
253.2	-26.0903	-1496.49
253.4	-27.013	-1494.92
253.6	-27.5457	-1493.7
253.8	-24.6438	-1495.77
254	-26.6542	-1494.78
254.2	-27.1933	-1494.02
254.4	-26.7803	-1496.42
254.6	-26.9694	-1495.21
254.8	-27.1901	-1496.99
255	-27.3526	-1495.14
255.2	-27.3043	-1493.8
255.4	-27.6376	-1495.09
255.6	-27.5576	-1494.73
255.8	-26.6798	-1494.61
256	-27.4236	-1494.68
256.2	-25.1917	-1496.03
256.4	-27.591	-1497.1
256.6	-26.0471	-1494.67
256.8	-24.764	-1496.8
257	-27.0205	-1494.28
257.2	-25.5908	-1493.93
257.4	-26.8441	-1496.97
257.6	-26.4614	-1494.32
257.8	-25.7029	-1496.66
258	-25.7701	-1494.36
258.2	-25.7293	-1495.9
258.4	-27.3528	-1496.17
258.6	-26.5371	-1494.31
258.8	-26.5374	-1494.72
259	-26.7675	-1494.16
259.2	-28.3912	-1496.28
259.4	-27.0059	-1495.97
259.6	-27.1429	-1493.91
259.8	-28.5429	-1495.15
260	-27.6806	-1494.92
260.2	-28.6721	-1494.05
260.4	-28.688	-1494.32
260.6	-26.9911	-1494.98
260.8	-26.3228	-1493.75
261	-25.7745	-1496.68
261.2	-27.0661	-1492.87
261.4	-26.6319	-1494.68
261.6	-27.4572	-1494.59
261.8	-26.7942	-1493.59
262	-25.8387	-1495.61
262.2	-26.227	-1495.33
262.4	-27.1805	-1492.32
262.6	31.4289	-1427.76
262.8	-11.6266	-1400.6
263	-36.7014	-1500.33
263.2	-34.4469	-1510.22
263.4	-33.0386	-1510.37
263.6	-30.084	-1510.3
263.8	-30.2835	-1515.6
264	-29.1672	-1509.69
264.2	-26.6416	-1510.02
264.4	-27.5528	-1508.07
264.6	-28.236	-1505.17
264.8	-26.9538	-1503.3
265	-26.1049	-1504.39
265.2	-26.773	-1501.93
265.4	-28.6044	-1501.11
265.6	-31.1439	-1501.11
265.8	-36.1918	-1505.22
266	-54.9285	-1514.71
266.2	-107.355	-1529.66
266.4	-179.122	-1552.06
266.6	-280.434	-1586.96
266.8	-409.972	-1639.24
267	-549.888	-1684.04
267.2	-684.799	-1723.74
267.4	-809.128	-1765.48
267.6	-914.302	-1805.16
267.8	-986.778	-1847.57
268	-1036.29	-1880.51
268.2	-1074.2	-1920.53
268.4	-1120.38	-1958.59
268.6	-1159.6	-1980.99
268.8	-1198.36	-1999.48
269	-1238.43	-2008.03
269.2	-1278.32	-2023.33
269.4	-1303.83	-2037.72
269.6	-1313.84	-2045.78
269.8	-1313.97	-2055.76
270	-1299.24	-2065.23
270.2	-1274	-2076.3
270.4	-1249.2	-2077.58
270.6	-1216.5	-2078.63
270.8	-1180.06	-2075.6
271	-1142.1	-2068.15
271.2	-1105.44	-2060.13
271.4	-1069.41	-2048.01
271.6	-1028.8	-2032.75
271.8	-985.308	-2016.19
272	-948.567	-2003.25
272.2	-908.43	-1983.57
272.4	-868.295	-1966.3
272.6	-829.931	-1947.58
272.8	-788.668	-1932.7
273	-753.244	-1916.85
273.2	-719.763	-1902.16
273.4	-689.607	-1888.26
273.6	-658.09	-1870.13
273.8	-629.269	-1858.46
274	-601.088	-1844.84
274.2	-577.313	-1830.1
274.4	-556.3	-1819.36
274.6	-536.81	-1803.17
274.8	-517.991	-1792.41
275	-500.269	-1776.91
275.2	-484.33	-1762.52
275.4	-469.075	-1750.49
275.6	-453.623	-1741.59
275.8	-439.308	-1730.79
276	-424.115	-1717.39
276.2	-410.091	-1707.28
276.4	-395.575	-1698.22
276.6	-382.708	-1688.14
276.8	-369.163	-1682.57
277	-359.009	-1671.64
277.2	-346.911	-1661.57
277.4	-336.51	-1653.61
277.6	-326.847	-1646
277.8	-315.728	-1642.95
278	-305.016	-1635.57
278.2	-294.399	-1630.12
278.4	-285.684	-1624.23
278.6	-275.405	-1618.23
278.8	-266.379	-1614.56
279	-258.431	-1610.57
279.2	-252.623	-1603.05
279.4	-244.658	-1600.06
279.6	-237.822	-1593.5
279.8	-232.447	-1591.33
280	-224.614	-1593.45
280.2	-219.59	-1584.37
280.4	-212.026	-1582.32
280.6	-205.676	-1579.54
280.8	-198.927	-1576.01
281	-192.511	-1575.34
281.2	-186.19	-1572.59
281.4	-180.039	-1567.41
281.6	-173.212	-1564.26
281.8	-168.844	-1561.27
282	-163.111	-1560.95
282.2	-155.898	-1557.5
282.4	-154.292	-1557.16
282.6	-146.099	-1556.92
282.8	-141.57	-1551.97
283	-138.265	-1551.44
283.2	-132.414	-1549.01
283.4	-129.326	-1545.49
283.6	-123.423	-1545.81
283.8	-120.121	-1544.9
284	-114.104	-1544.81
284.2	-110.718	-1544.69
284.4	-109.093	-1541.84
284.6	-104.16	-1543.13
284.8	-103.759	-1538.75
285	-100.58	-1538.38
285.2	-96.2204	-1537.05
285.4	-94.1901	-1535.89
285.6	-89.0914	-1538.06
285.8	-86.8791	-1533.78
286	-85.132	-1535.3
286.2	-82.5716	-1533.77
286.4	-80.6123	-1532.12
286.6	-77.303	-1529.02
286.8	-75.302	-1529.72
287	-73.1365	-1530.93
287.2	-72.4733	-1528.29
287.4	-70.4969	-1527.86
287.6	-67.3506	-1525.84
287.8	-66.6168	-1525.62
288	-63.7063	-1523.59
288.2	-60.9034	-1523.27
288.4	-59.2565	-1524.05
288.6	-59.1273	-1522.83
288.8	-57.0483	-1521.68
289	-55.3242	-1521.12
289.2	-54.5172	-1520.9
289.4	-52.5634	-1520.11
289.6	-50.0583	-1521.29
289.8	-49.9121	-1520.54
290	-47.2195	-1519.31
290.2	-48.1841	-1519.93
290.4	-46.8668	-1515.59
290.6	-44.9422	-1516.92
290.8	-43.5958	-1518.24
291	-41.8372	-1516.27
291.2	-41.1942	-1514.14
291.4	-41.0311	-1516.14
291.6	-40.7538	-1515.35
291.8	-38.8027	-1516.18
292	-37.7882	-1511.54
292.2	-38.3891	-1514.69
292.4	-38.2997	-1514.58
292.6	-35.6778	-1513.3
292.8	-33.5609	-1513.68
293	-34.2916	-1513.11
293.2	-33.9453	-1516.43
293.4	-33.5986	-1512.55
293.6	-31.7163	-1512.95
293.8	-29.5831	-1513.2
294	-30.5703	-1512.77
294.2	-29.0193	-1510.64
294.4	-27.7478	-1510.81
294.6	-28.9483	-1510.76
294.8	-28.1133	-1511.13
295	-30.237	-1512.28
295.2	-29.8661	-1508.84
295.4	-27.0336	-1510.68
295.6	-26.2991	-1509.82
295.8	-25.8557	-1511.55
296	-25.4063	-1508.05
296.2	-25.3702	-1506.09
296.4	-24.4918	-1508.33
296.6	-25.63	-1509
296.8	-25.8398	-1507.63
297	-23.5847	-1507.1
297.2	-23.8474	-1505.91
297.4	-21.7145	-1507.79
297.6	-22.293	-1508.41
297.8	-21.8331	-1507.72
298	-21.0387	-1507.48
298.2	-19.8985	-1505.74
298.4	-20.0051	-1505.02
298.6	-20.4653	-1505.4
298.8	-20.044	-1506.01
299	-21.3746	-1506.25
299.2	-20.3146	-1505.65
299.4	-19.1487	-1504.81
299.6	-19.548	-1503.07
299.8	-17.239	-1503.03
300	-18.516	-1503.69
300.2	-18.5103	-1502.14
300.4	-18.2231	-1505.29
300.6	-17.4549	-1504.18
300.8	-17.468	-1504.5
301	-16.579	-1504.15
301.2	-14.2239	-1504.72
301.4	-14.0594	-1503.79
301.6	-16.3158	-1504.15
301.8	-16.4444	-1503.76
302	-14.6175	-1503.44
302.2	-15.289	-1502.5
302.4	-14.8816	-1502.46
302.6	-12.8152	-1504.9
302.8	-15.146	-1503.6
303	-13.9902	-1504.53
303.2	-14.566	-1502.17
303.4	-13.9629	-1499.68
303.6	-13.3039	-1500.09
303.8	-14.2772	-1503.12
304	-14.6232	-1502.26
304.2	-13.7408	-1502.22
304.4	-12.6904	-1502.42
304.6	-11.4881	-1504.11
304.8	-14.1153	-1503.58
305	-11.6149	-1500.23
305.2	-12.7681	-1499.24
305.4	-13.1343	-1501.47
305.6	-13.1626	-1499.49
305.8	-13.0383	-1500.65
306	-12.3776	-1500.93
306.2	-12.3546	-1501.03
306.4	-13.6506	-1501.54
306.6	-11.3127	-1501.21
306.8	-14.0747	-1499.95
307	-14.0401	-1500.53
307.2	-12.1376	-1501.08
307.4	-13.8066	-1500.04
307.6	-12.3624	-1499.95
307.8	-13.8066	-1501.27
308	-13.2645	-1499.34
308.2	-12.842	-1499.69
308.4	-14.7416	-1500.8
308.6	-11.6145	-1499.07
308.8	-13.3227	-1497.88
309	-13.3812	-1499.39
309.2	-11.4642	-1500.69
309.4	-12.6403	-1500.25
309.6	-13.8874	-1499.25
309.8	-13.1342	-1502.08
310	-11.6603	-1500.36
