# Supplementary material for: Lifelong absence of microglia alters hippocampal glutamatergic networks but not synapse and spine density
Source: EMBO Rep. 2024 Apr 8;25(5):16. doi: 10.1038/s44319-024-00130-9 (PMC11094096; doi:10.1038/s44319-024-00130-9)
Supplement: Supplementary file 3 — Source data Fig. 3 [file 44319_2024_130_MOESM3_ESM.zip › Figure 3/3C/Fig3C.xlsx]

## Sheet: Tabelle1
pA	amplitude +/+ (pA)
10	399.123	79.0983	690.289	84.4742	125.893	290.888	161.324	210.277	135.353	203.237	177.049	140.873	49.7901	126.138	7.00394	81.5874	140.187
15	958.289	462.731	1216.27	415.552	389.558	705.546	873.846	323.379	730.86	508.96	525.371	211.862	482.035	441.437	15.8725	210.402	169.937
20	1008.91	933.431	1443.51	855.275	505.636	1261.61	966.763	764.875	797.432	974.781	1103.11	221.139	442.004	729.688	24.8225	404.822	434.242
30	1273.15	1346.12	1634.72	1427.55	629.797	1678.61	1429.2	694.552	1349.02	1369.14	1505.68	376.726	944.271	981.067	205.906	581.945	595.408
40	1352.54	1339.43	1560.88	1651.76	739.42	1766.86	1550.29	736.578	1245.69	1843.76	1885.12	538.471	937.628	949.94	295.305	625.077	785.872
50	1494.1	1505.77	1855.04	1751.89	770.03	1806.41	1597.51	816.605	1290.28	1927.91	1666.55	722.246	956.945	999.139	372.511	699.403	754.406
pA	amplitude Δ/Δ (pA)
10	89.0812	209.046	37.9184	29.7682	11.7566	5.80301	44.6232	43.8118	53.0526	14.3835	16.0684	18.1702	7.83349	17.3558	6.24631	36.441	5.79668	7.70266
15	280.563	652.982	307.575	49.993	21.1703	76.2942	100.984	43.5199	218.274	62.5381	22.6861	79.4535	46.4257	19.7478	57.1069	59.4834	34.5983	63.377
20	287.413	873.629	503.675	92.9491	33.162	263.398	107.019	80.5721	336.99	87.6461	76.2332	214.047	84.1276	136.156	94.6949	381.86	164.93	218.442
30	767.722	935.893	778.981	231.978	82.9887	365.302	227.094	99.6774	445.696	376.552	190.899	199.408	101.691	235.389	291.479	509.006	375.365	486.079
40	1087.45	965.113	742.474	327.855	253.124	535.154	253.282	126.216	563.937	525.21	297.729	223.771	158.214	258.008	267.096	730.172	537.357	661.167
50	1131.99	1168	796.579	422.305	508.29	880.947	186.708	212.204	647.319	566.456	369.526	216.552	152.564	236.029	302.678	812.704	546.112	749.867
