# Supplementary material for: Lifelong absence of microglia alters hippocampal glutamatergic networks but not synapse and spine density
Source: EMBO Rep. 2024 Apr 8;25(5):16. doi: 10.1038/s44319-024-00130-9 (PMC11094096; doi:10.1038/s44319-024-00130-9)
Supplement: Supplementary file 3 — Source data Fig. 3 [file 44319_2024_130_MOESM3_ESM.zip › Figure 3/3D/Fig3D.xlsx]

## Sheet: Tabelle1
time (ms)	current +/+ (pA)	current Δ/Δ (pA)	time (ms)	current (pA)
250	3.08228	-1517.32	335	-500
250.2	2.22778	-1516.81	335	-1000
250.4	3.03141	-1516.54	360	-1000
250.6	4.61833	-1516.73
250.8	3.85539	-1517.47
251	3.63159	-1517.41
251.2	4.21143	-1518.2
251.4	3.48918	-1517.61
251.6	4.09953	-1517.05
251.8	4.95402	-1517.96
252	3.62142	-1518.48
252.2	3.15348	-1517.54
252.4	3.96728	-1516.6
252.6	3.2959	-1516.92
252.8	3.66211	-1517.71
253	3.479	-1517.79
253.2	5.43213	-1516.76
253.4	3.06193	-1515.87
253.6	4.58781	-1515.49
253.8	3.34676	-1515.85
254	2.2583	-1516.12
254.2	4.07918	-1516.44
254.4	1.66829	-1517.13
254.6	5.65592	-1518.62
254.8	4.26229	-1518.94
255	4.32332	-1518.32
255.2	5.07609	-1518.66
255.4	4.67936	-1520.02
255.6	3.38745	-1519.47
255.8	3.8859	-1519.21
256	2.95003	-1518.87
256.2	4.47591	-1518.72
256.4	2.1464	-1519.45
256.6	4.75057	-1519.37
256.8	3.54004	-1519.38
257	3.08228	-1519.24
257.2	2.90934	-1518.58
257.4	0.44759	-1518.22
257.6	2.3702	-1517.89
257.8	3.49935	-1518.37
258	2.63468	-1520.22
258.2	0.97656	-1520.1
258.4	2.87882	-1519.42
258.6	3.43831	-1518.86
258.8	3.184	-1518.46
259	3.35693	-1517.48
259.2	4.01815	-1518.13
259.4	3.41797	-1518.72
259.6	3.68245	-1517.79
259.8	4.01815	-1517.51
260	2.83813	-1518.4
260.2	2.65503	-1518.48
260.4	2.84831	-1517.85
260.6	2.01416	-1517.67
260.8	3.52987	-1517.45
261	2.91951	-1517.93
261.2	2.889	-1519.73
261.4	4.08935	-1520.11
261.6	1.60726	-1519.29
261.8	2.36003	-1518.7
262	2.53296	-1519.93
262.2	3.43831	-1519.45
262.4	3.25521	-1518.32
262.6	76.1226	-1443.72
262.8	11.5356	-1397.27
263	-5.43213	-1487.89
263.2	-3.21452	-1573.48
263.4	0.43742	-1568.15
263.6	1.37329	-1548.29
263.8	0.86466	-1540
264	3.13314	-1534.68
264.2	0.79346	-1530.4
264.4	1.95312	-1529.27
264.6	3.01107	-1527.01
264.8	3.8147	-1525.61
265	1.46484	-1522.77
265.2	0.8138	-1521.72
265.4	2.47192	-1522.27
265.6	0.76294	-1522.12
265.8	-7.20215	-1523.89
266	-18.2088	-1529.74
266.2	-50.7202	-1538.91
266.4	-100.077	-1551.61
266.6	-170.807	-1574.45
266.8	-263.56	-1605.22
267	-367.92	-1636.04
267.2	-477.956	-1660.92
267.4	-586.08	-1681.73
267.6	-687.093	-1701.38
267.8	-777.842	-1723.68
268	-856.903	-1748.15
268.2	-908.264	-1773.39
268.4	-945.984	-1804.94
268.6	-969.788	-1844.64
268.8	-981.964	-1889.7
269	-993.083	-1929.9
269.2	-1015.69	-1961.18
269.4	-1059.36	-1988.45
269.6	-1092.14	-2010.44
269.8	-1098.97	-2023.21
270	-1096.46	-2030.86
270.2	-1077.23	-2035.08
270.4	-1062.07	-2034.63
270.6	-1043.18	-2032.47
270.8	-1025.94	-2031.24
271	-1013.16	-2029.4
271.2	-994.12	-2026.85
271.4	-971.568	-2021.24
271.6	-943.471	-2013.85
271.8	-912.13	-2005.2
272	-880.025	-1996.13
272.2	-844.096	-1986.29
272.4	-809.174	-1976.42
272.6	-775.625	-1965.4
272.8	-744.375	-1953.32
273	-711.212	-1940.76
273.2	-675.171	-1929.03
273.4	-646.545	-1918.03
273.6	-614.97	-1906.39
273.8	-588.674	-1894.79
274	-561.635	-1883.88
274.2	-534.739	-1872.57
274.4	-509.287	-1859.98
274.6	-483.805	-1847.86
274.8	-464.416	-1834.78
275	-441.488	-1822.01
275.2	-418.955	-1809.29
275.4	-403.686	-1798.33
275.6	-383.575	-1787.98
275.8	-365.784	-1780.28
276	-350.555	-1772.34
276.2	-333.73	-1764.1
276.4	-317.973	-1755.46
276.6	-303.782	-1746.73
276.8	-290.782	-1738.51
277	-277.486	-1728.53
277.2	-265.727	-1718.1
277.4	-250.051	-1710.03
277.6	-239.431	-1703.46
277.8	-228.821	-1695.55
278	-216.309	-1689.77
278.2	-208.425	-1683.35
278.4	-199.565	-1677.12
278.6	-188.477	-1669.36
278.8	-182.699	-1662.44
279	-173.869	-1657.52
279.2	-167.002	-1652.87
279.4	-159.149	-1647.32
279.6	-152.7	-1642.3
279.8	-145.304	-1639.36
280	-141.134	-1637.6
280.2	-135.966	-1635
280.4	-131.093	-1631.98
280.6	-123.657	-1627.06
280.8	-116.587	-1621.45
281	-113.546	-1617.31
281.2	-107.045	-1615.67
281.4	-102.193	-1613.6
281.6	-98.2157	-1609.88
281.8	-94.5841	-1606.05
282	-90.4236	-1604.28
282.2	-85.144	-1603.06
282.4	-81.8888	-1599.11
282.6	-78.949	-1595.17
282.8	-73.527	-1593.45
283	-71.8384	-1593.39
283.2	-69.2647	-1592.44
283.4	-65.2364	-1589.77
283.6	-64.209	-1585.31
283.8	-60.6384	-1584.25
284	-56.8542	-1583.37
284.2	-53.477	-1580.33
284.4	-52.2359	-1578.1
284.6	-50.0386	-1576.26
284.8	-47.4853	-1573.6
285	-46.4477	-1571.62
285.2	-43.6401	-1570.7
285.4	-43.5994	-1570.2
285.6	-39.1134	-1570.07
285.8	-36.0107	-1568.3
286	-36.2142	-1566.04
286.2	-33.7219	-1564.23
286.4	-31.7484	-1561.98
286.6	-31.1381	-1560.34
286.8	-28.9001	-1561.26
287	-26.5706	-1560.35
287.2	-24.4344	-1559.04
287.4	-22.9187	-1557.94
287.6	-22.054	-1556.37
287.8	-22.0642	-1554.55
288	-22.3694	-1553.3
288.2	-19.4092	-1552.56
288.4	-17.9647	-1551.89
288.6	-18.1783	-1549.81
288.8	-16.0828	-1548.6
289	-12.9598	-1548.78
289.2	-12.7462	-1548.51
289.4	-14.801	-1546.47
289.6	-11.6272	-1545.35
289.8	-12.3698	-1544.78
290	-11.0575	-1544.99
290.2	-9.83683	-1544.18
290.4	-9.96908	-1543.03
290.6	-8.80941	-1543.6
290.8	-7.95491	-1544.14
291	-8.01595	-1545.17
291.2	-7.85319	-1546.11
291.4	-6.1849	-1545.65
291.6	-5.77799	-1544.22
291.8	-4.6285	-1544.43
292	-5.02523	-1544.38
292.2	-5.10661	-1544.37
292.4	-2.76693	-1544.53
292.6	-3.69263	-1543.35
292.8	-2.889	-1542.25
293	-0.68156	-1542.44
293.2	-2.30916	-1541.95
293.4	-1.12915	-1540.91
293.6	0.42725	-1540.9
293.8	-0.75277	-1539.94
294	-0.74259	-1539.28
294.2	-0.35604	-1538.99
294.4	0.295	-1537.66
294.6	2.5533	-1537.74
294.8	2.95003	-1538.68
295	3.9978	-1538.53
295.2	2.08537	-1537.29
295.4	3.9978	-1537.44
295.6	5.06592	-1537.74
295.8	3.24504	-1537.02
296	6.80542	-1536.01
296.2	4.34367	-1535.97
296.4	4.18091	-1534.22
296.6	3.84521	-1533.88
296.8	5.85937	-1534.53
297	1.58691	-1533.68
297.2	3.76383	-1534.25
297.4	3.08228	-1534.11
297.6	3.15348	-1533.49
297.8	4.30298	-1533.44
298	2.6652	-1533.55
298.2	2.89917	-1533.42
298.4	0.82397	-1532.75
298.6	5.9611	-1532.52
298.8	4.35384	-1531.34
299	3.85539	-1531.08
299.2	3.5909	-1530.31
299.4	3.50952	-1529.77
299.6	3.82487	-1529.8
299.8	1.57674	-1531.41
300	3.39762	-1531.11
300.2	3.80452	-1529.99
300.4	3.92659	-1529.1
300.6	2.9602	-1528.59
300.8	6.69352	-1529.2
301	5.83903	-1530.28
301.2	3.7028	-1530.28
301.4	5.87972	-1530.3
301.6	7.5175	-1530.65
301.8	4.68953	-1528.73
302	6.51042	-1528.04
302.2	7.16146	-1529.42
302.4	6.91732	-1529.25
302.6	7.4056	-1528.2
302.8	7.55819	-1528.9
303	9.30786	-1528.17
303.2	7.5175	-1528.01
303.4	7.80233	-1527.48
303.6	8.14819	-1527.16
303.8	9.54183	-1526.94
304	5.91024	-1526.97
304.2	10.1725	-1528.39
304.4	9.30786	-1529.84
304.6	7.86336	-1530.9
304.8	9.18579	-1532.23
305	8.05664	-1532.91
305.2	7.88371	-1532.61
305.4	8.28044	-1532.59
305.6	8.43302	-1532.26
305.8	9.91821	-1532.63
306	8.4432	-1532.02
306.2	10.7218	-1531.08
306.4	8.8501	-1530.2
306.6	9.64355	-1530.83
306.8	9.29769	-1530.97
307	10.3658	-1530.98
307.2	11.8815	-1531.55
307.4	10.7625	-1530.48
307.6	10.203	-1528.5
307.8	9.04338	-1528.59
308	10.6506	-1528.31
308.2	9.9589	-1527.96
308.4	10.3862	-1527.52
308.6	11.3322	-1527.78
308.8	10.7117	-1527.91
309	12.5122	-1528.37
309.2	10.3455	-1528.24
309.4	10.7625	-1526.49
309.6	11.8612	-1527.02
309.8	10.4879	-1526.76
310	10.1623	-1525.47
310.2	9.89787	-1525.15
310.4	10.9863	-1526.46
310.6	10.3455	-1527.18
310.8	14.2008	-1525.87
311	10.3251	-1524.81
311.2	9.79614	-1524.27
311.4	14.9333	-1524.07
311.6	10.1013	-1524.72
311.8	10.2234	-1526.15
312	13.0208	-1525.99
312.2	12.6343	-1522.87
312.4	10.3251	-1522.46
312.6	12.8886	-1523.18
312.8	83.0094	-1448.63
313	20.9351	-1401.26
313.2	2.27865	-1491.92
313.4	4.18091	-1578.2
313.6	9.97925	-1572.33
313.8	9.06372	-1551.71
314	7.55819	-1543.61
314.2	7.97526	-1538.64
314.4	11.027	-1535.27
314.6	6.83594	-1533.92
314.8	9.3689	-1532.24
315	9.90804	-1529.7
315.2	9.89787	-1529.45
315.4	10.437	-1529.13
315.6	8.42285	-1527.65
315.8	2.0345	-1526.6
316	-3.31624	-1528.01
316.2	-23.702	-1533.74
316.4	-62.4288	-1544.94
316.6	-132.599	-1564.28
316.8	-216.471	-1595.01
317	-316.264	-1639.94
317.2	-436.33	-1687.88
317.4	-558.207	-1731.87
317.6	-661.55	-1774.69
317.8	-750.702	-1817.42
318	-823.73	-1862.11
318.2	-883.83	-1902.77
318.4	-938.059	-1941.39
318.6	-999.43	-1978.47
318.8	-1069.22	-2007.75
319	-1138.85	-2029.43
319.2	-1194.94	-2045
319.4	-1230.93	-2058.23
319.6	-1249.56	-2071.91
319.8	-1259.1	-2082.7
320	-1260.23	-2090.28
320.2	-1251.8	-2096.27
320.4	-1246.21	-2105.65
320.6	-1237.59	-2114
320.8	-1219.77	-2118.32
321	-1197.96	-2117.88
321.2	-1179.32	-2112.64
321.4	-1146.89	-2105.63
321.6	-1112.15	-2095.62
321.8	-1074.7	-2082.09
322	-1034.95	-2065.37
322.2	-997.223	-2049.65
322.4	-956.472	-2032.43
322.6	-918.61	-2013.9
322.8	-871.043	-1995.1
323	-831.777	-1977.28
323.2	-791.86	-1960.77
323.4	-756.663	-1945.12
323.6	-725.769	-1929.94
323.8	-695.913	-1913.3
324	-664.388	-1898.51
324.2	-636.078	-1884.37
324.4	-612.274	-1869.6
324.6	-588.898	-1856.09
324.8	-563.609	-1841.99
325	-541.677	-1828.39
325.2	-520.996	-1814.33
325.4	-498.647	-1799.76
325.6	-480.662	-1786.11
325.8	-456.126	-1774.95
326	-434.957	-1764.33
326.2	-410.716	-1751.88
326.4	-388.356	-1740.16
326.6	-368.713	-1729.82
326.8	-353.668	-1719.57
327	-335.5	-1712.1
327.2	-317.566	-1704.17
327.4	-301.259	-1693.8
327.6	-287.353	-1684.17
327.8	-272.471	-1676.32
328	-255.29	-1671.87
328.2	-243.835	-1666.07
328.4	-230.438	-1660.24
328.6	-215.993	-1654.18
328.8	-204.488	-1647.27
329	-193.583	-1642.4
329.2	-183.044	-1638.8
329.4	-173.665	-1633.75
329.6	-161.723	-1628.82
329.8	-153.086	-1623.42
330	-144.318	-1618.93
330.2	-138.855	-1618.27
330.4	-133.291	-1614.32
330.6	-127.065	-1609.52
330.8	-118.51	-1606.45
331	-114.176	-1603.83
331.2	-110.819	-1601.76
331.4	-102.041	-1599.75
331.6	-96.8221	-1595.93
331.8	-94.045	-1592.17
332	-87.2294	-1589.01
332.2	-87.148	-1587.39
332.4	-78.1352	-1584.93
332.6	-77.596	-1583.09
332.8	-75.297	-1582.88
333	-71.7366	-1580.15
333.2	-67.2302	-1578.26
333.4	-63.2019	-1576.99
333.6	-62.3678	-1573.92
333.8	-61.1877	-1572.28
334	-58.9701	-1572
334.2	-57.1594	-1571.3
334.4	-53.4668	-1570.35
334.6	-50.3743	-1568.72
334.8	-46.8953	-1568.05
335	-46.1019	-1565.62
335.2	-42.9993	-1563.68
335.4	-38.9608	-1562.72
335.6	-34.4543	-1562.29
335.8	-32.8573	-1562.42
336	-30.8533	-1560.86
336.2	-29.8157	-1560.13
336.4	-24.4344	-1559.6
336.6	-23.5291	-1558.13
336.8	-21.0978	-1555.62
337	-15.0045	-1554.92
337.2	-17.2831	-1555.38
337.4	-15.8895	-1554.51
337.6	-14.4653	-1553.05
337.8	-10.9151	-1552.04
338	-11.6374	-1551.47
338.2	-8.53475	-1550.15
338.4	-10.0708	-1549.12
338.6	-7.46663	-1548.96
338.8	-5.23885	-1548.73
339	-2.16675	-1547.47
339.2	-3.01107	-1546.83
339.4	-2.32951	-1546.56
339.6	0.62052	-1545.81
339.8	2.0752	-1546.29
340	2.33968	-1546.65
340.2	3.14331	-1545.69
340.4	3.16366	-1544.6
340.6	2.00399	-1542.99
340.8	4.91333	-1542.26
341	7.36491	-1543.09
341.2	7.86336	-1542.75
341.4	9.22648	-1541.13
341.6	10.0301	-1540.73
341.8	8.48389	-1540.52
342	7.1818	-1540.85
342.2	9.17562	-1538.98
342.4	9.38924	-1538.9
342.6	9.26717	-1540.04
342.8	9.00268	-1540.57
343	9.47062	-1540.24
343.2	11.2712	-1540.05
343.4	11.9832	-1541.64
343.6	11.9731	-1540.89
343.8	11.9324	-1539.66
344	14.7807	-1539.27
344.2	13.3463	-1539.1
344.4	12.6445	-1537.67
344.6	13.7532	-1536.94
344.8	13.4786	-1536.78
345	12.4817	-1536.76
345.2	11.3118	-1537.1
345.4	12.0748	-1535.81
345.6	11.7493	-1535.74
345.8	10.8948	-1535.53
346	9.80631	-1535.35
346.2	13.0717	-1534.32
346.4	11.7493	-1532.87
346.6	12.3291	-1533.19
346.8	10.6812	-1533.92
347	13.9669	-1533.61
347.2	12.9598	-1532.64
347.4	10.8236	-1532.11
347.6	14.4959	-1532.62
347.8	13.9465	-1533.3
348	15.7471	-1533.66
348.2	16.4897	-1533.42
348.4	16.2252	-1532.23
348.6	15.4114	-1531.21
348.8	17.395	-1530.97
349	20.1416	-1530.91
349.2	18.5954	-1531.16
349.4	20.4264	-1531.42
349.6	18.219	-1531.15
349.8	20.5587	-1529.81
350	19.7449	-1528.92
350.2	21.2707	-1529.49
350.4	20.5282	-1528.8
350.6	22.7254	-1529.53
350.8	21.108	-1530.33
351	22.4609	-1529.97
351.2	23.6206	-1529.83
351.4	24.2818	-1530.21
351.6	22.8882	-1529.74
351.8	22.5627	-1528.82
352	23.7732	-1528.87
352.2	22.6542	-1529.15
352.4	22.2677	-1528.55
352.6	23.8953	-1528.26
352.8	25.9806	-1529.24
353	26.652	-1529.51
353.2	25.6144	-1529.71
353.4	24.4853	-1528.67
353.6	26.0722	-1526.22
353.8	28.0762	-1525.56
354	28.005	-1527.35
354.2	25.1363	-1528.21
354.4	27.7608	-1528.36
354.6	26.4893	-1528.49
354.8	26.3163	-1529.04
355	26.6113	-1529.28
355.2	26.591	-1527.19
355.4	28.89	-1525.04
355.6	26.7029	-1525.68
355.8	26.3265	-1525.88
356	26.7029	-1525.73
356.2	26.2349	-1526.06
356.4	24.1191	-1526.43
356.6	27.5879	-1526.67
356.8	26.5198	-1526.66
357	27.8829	-1525.78
357.2	24.9023	-1525.12
357.4	25.1872	-1525.39
357.6	25.1058	-1525.03
357.8	24.9837	-1524.91
358	21.1894	-1525.93
358.2	25.6144	-1525.14
358.4	25.6856	-1524.3
358.6	22.1456	-1524.67
358.8	20.9656	-1524.16
359	21.7285	-1523.51
359.2	22.0032	-1523.96
359.4	22.0235	-1524.81
359.6	23.4477	-1525.31
359.8	22.0642	-1525.02
360	21.1995	-1525.96
