# Supplementary material for: Lifelong absence of microglia alters hippocampal glutamatergic networks but not synapse and spine density
Source: EMBO Rep. 2024 Apr 8;25(5):16. doi: 10.1038/s44319-024-00130-9 (PMC11094096; doi:10.1038/s44319-024-00130-9)
Supplement: Supplementary file 4 — Source data Fig. 4 [file 44319_2024_130_MOESM4_ESM.zip]

Archive with 13 entries (6 files):
- Figure 4/
- Figure 4/4A/
- Figure 4/4A/Fig4A.xlsx
- Figure 4/4B/
- Figure 4/4B/Fig4B.xlsx
- Figure 4/4C/
- Figure 4/4C/Fig4C.xlsx
- Figure 4/4D/
- Figure 4/4D/Fig4D.xlsx
- Figure 4/4E/
- Figure 4/4E/Fig4E.xlsx
- Figure 4/4F/
- Figure 4/4F/Fig4F.xlsx
