# Supplementary material for: Lifelong absence of microglia alters hippocampal glutamatergic networks but not synapse and spine density
Source: EMBO Rep. 2024 Apr 8;25(5):16. doi: 10.1038/s44319-024-00130-9 (PMC11094096; doi:10.1038/s44319-024-00130-9)
Supplement: Supplementary file 4 — Source data Fig. 4 [file 44319_2024_130_MOESM4_ESM.zip › Figure 4/4A/Fig4A.xlsx]

## Sheet: Tabelle1
	sEPSCs							mEPSCs (+TTX)
	time (ms)	current +/+ (pA)	current Δ/Δ (pA)	time (ms)	current (pA)			time (ms)	current +/+ (pA)	current Δ/Δ (pA)	time (ms)	current (pA)
	260000	-40.021	-134.212	269000	-130			37000.5	-36.36	-84.8431	44500	-140
	260001	-40.415	-133.533	269000	-180			37002	-37.1833	-84.2903	44500	-190
	260002	-39.8852	-136.225	271000	-180			37003.5	-34.8388	-84.56	46500	-190
	260004	-38.5546	-132.819					37005	-34.3065	-85.324
	260006	-42.5763	-133.555					37006.5	-34.1161	-85.7004
	260007	-40.5023	-134.407					37008	-35.9308	-85.2371
	260008	-41.0814	-135.1					37009.5	-35.0155	-84.6342
	260010	-42.812	-136.269					37011	-35.4028	-85.0118
	260012	-39.983	-136.425					37012.5	-35.9005	-86.3941
	260013	-39.8749	-133.27					37014	-35.1386	-87.6376
	260014	-42.1821	-136.874					37015.5	-37.8267	-87.8234
	260016	-40.8605	-134.513					37017	-37.7299	-87.2056
	260018	-44.2831	-137.255					37018.5	-34.7786	-86.6194
	260019	-43.2911	-136.772					37020	-35.4014	-86.6093
	260020	-39.6664	-135.416					37021.5	-35.1204	-87.0999
	260022	-38.6476	-136.201					37023	-35.9661	-87.6132
	260024	-42.7684	-136.135					37024.5	-35.6769	-87.915
	260025	-46.4276	-135.422					37026	-35.6625	-88.1121
	260026	-42.3275	-134.166					37027.5	-36.291	-88.1976
	260028	-43.4007	-134.99					37029	-35.6299	-88.0682
	260030	-40.973	-132.956					37030.5	-37.0686	-87.8954
	260031	-36.7853	-132.397					37032	-34.6409	-87.9892
	260032	-39.3411	-132.268					37033.5	-36.0777	-88.3029
	260034	-38.2179	-133.26					37035	-39.5637	-88.4117
	260036	-38.1868	-135.465					37036.5	-37.8108	-88.1423
	260037	-39.3684	-133.659					37038	-38.7178	-87.6919
	260038	-40.6178	-136.701					37039.5	-35.6279	-87.2443
	260040	-41.8216	-135.572					37041	-36.3974	-86.7955
	260042	-41.5083	-134.545					37042.5	-37.6521	-86.207
	260043	-41.9354	-131.206					37044	-37.2208	-85.3734
	260044	-41.4107	-134.337					37045.5	-35.5685	-84.5671
	260046	-42.1582	-131.834					37047	-38.1679	-84.2836
	260048	-42.217	-132.105					37048.5	-34.7825	-84.7118
	260049	-33.9772	-134.009					37050	-35.6206	-85.6063
	260050	-34.3439	-133.523					37051.5	-36.7567	-86.6344
	260052	-34.4089	-133.32					37053	-36.8618	-87.5301
	260054	-36.8211	-135.763					37054.5	-35.2191	-88.1231
	260055	-38.1369	-135.035					37056	-35.0167	-88.4367
	260056	-42.1125	-135.273					37057.5	-34.5361	-88.5891
	260058	-42.1809	-132.305					37059	-34.4845	-88.7005
	260060	-40.8329	-134.738					37060.5	-35.6462	-88.6924
	260061	-41.707	-135.711					37062	-35.9253	-88.4378
	260062	-42.3387	-134.995					37063.5	-35.5379	-87.9874
	260064	-42.5489	-135.846					37065	-33.9041	-87.6426
	260066	-42.22	-131.482					37066.5	-35.7364	-87.5878
	260067	-39.88	-134.519					37068	-34.8309	-87.7149
	260068	-38.6081	-136.428					37069.5	-34.4744	-87.8982
	260070	-38.6623	-136.082					37071	-33.7605	-88.1595
	260072	-40.4938	-136.898					37072.5	-34.1885	-88.2887
	260073	-44.0474	-135.364					37074	-32.2354	-87.9013
	260074	-37.8853	-134.13					37075.5	-35.5334	-87.1133
	260076	-35.793	-135.054					37077	-34.6068	-86.6065
	260078	-38.2944	-136.159					37078.5	-35.4738	-86.6307
	260079	-39.6114	-134.135					37080	-35.3648	-86.79
	260080	-41.1805	-134.642					37081.5	-36.854	-86.6958
	260082	-40.0783	-134.236					37083	-35.0621	-86.3016
	260084	-39.6465	-137.514					37084.5	-35.5209	-85.5758
	260085	-40.0111	-135.356					37086	-39.4269	-84.6014
	260086	-42.326	-132.565					37087.5	-36.3743	-83.809
	260088	-42.2863	-134.795					37089	-34.9418	-83.794
	260090	-41.8147	-139.742					37090.5	-35.8799	-84.82
	260091	-43.5765	-143.886					37092	-32.4234	-86.4449
	260092	-40.9449	-142.924					37093.5	-35.1625	-87.8014
	260094	-45.2321	-139.218					37095	-33.0246	-88.1714
	260096	-43.7762	-140.957					37096.5	-34.9534	-87.6591
	260097	-40.6493	-137.102					37098	-34.669	-87.0666
	260098	-44.9232	-135.727					37099.5	-35.6569	-86.9775
	260100	-43.0117	-132.691					37101	-34.3728	-87.2908
	260102	-45.7705	-133.244					37102.5	-34.3653	-87.6453
	260103	-44.0967	-134.257					37104	-35.293	-87.7295
	260104	-45.3952	-129.473					37105.5	-33.8513	-87.3353
	260106	-44.5874	-132.834					37107	-33.9898	-86.5157
	260108	-44.7317	-135.543					37108.5	-34.9015	-85.7437
	260109	-44.3897	-132.185					37110	-33.9431	-85.5206
	260110	-45.2682	-134.578					37111.5	-34.6223	-85.9246
	260112	-44.7847	-134.147					37113	-33.7177	-86.4704
	260114	-45.037	-132.781					37114.5	-35.8428	-86.5524
	260115	-46.387	-135.121					37116	-35.7221	-86.1129
	260116	-45.8606	-133.527					37117.5	-35.3782	-85.7615
	260118	-42.623	-136.033					37119	-34.5862	-86.1477
	260120	-44.9984	-136.692					37120.5	-34.6051	-87.2155
	260121	-41.1537	-135.08					37122	-34.5202	-88.1374
	260122	-44.6945	-134.701					37123.5	-34.769	-88.0824
	260124	-42.962	-135.811					37125	-35.667	-87.2218
	260126	-43.33	-134.429					37126.5	-35.3162	-86.5435
	260127	-44.168	-136.335					37128	-34.1993	-86.65
	260128	-42.614	-136.055					37129.5	-34.6193	-87.2878
	260130	-41.5248	-137.463					37131	-36.484	-87.8626
	260132	-41.9654	-136.224					37132.5	-38.296	-87.9704
	260133	-41.0382	-136.891					37134	-35.2887	-87.4789
	260134	-42.4251	-135.402					37135.5	-33.8374	-86.5584
	260136	-43.304	-135.03					37137	-35.5328	-85.4998
	260138	-40.4747	-135.136					37138.5	-34.4703	-84.436
	260139	-40.8563	-137.741					37140	-35.3665	-83.6158
	260140	-44.2479	-139.86					37141.5	-34.8492	-83.5416
	260142	-44.7467	-138.483					37143	-36.1834	-84.4205
	260144	-42.334	-139.632					37144.5	-35.8409	-85.709
	260145	-41.2137	-140.047					37146	-36.1209	-86.4858
	260146	-41.5151	-139.84					37147.5	-38.5085	-86.2036
	260148	-43.7208	-142.366					37149	-35.4205	-85.1041
	260150	-42.9532	-140.091					37150.5	-36.0117	-83.9927
	260151	-44.0038	-141.797					37152	-34.973	-83.7459
	260152	-41.5622	-137.825					37153.5	-39.0008	-84.5263
	260154	-44.0388	-136.627					37155	-35.5946	-85.6635
	260156	-42.8527	-137.982					37156.5	-36.2944	-86.4197
	260157	-41.5528	-133.758					37158	-37.4615	-86.6698
	260158	-40.9963	-137.412					37159.5	-35.0718	-86.4931
	260160	-43.7365	-139.233					37161	-36.6427	-85.8642
	260162	-44.9357	-139.365					37162.5	-34.9079	-85.2293
	260163	-42.419	-136.827					37164	-36.0645	-85.3309
	260164	-43.2052	-136.477					37165.5	-35.4711	-86.1859
	260166	-43.3761	-132.302					37167	-35.5646	-87.0072
	260168	-39.3774	-133.812					37168.5	-34.0481	-87.2141
	260169	-40.446	-136.076					37170	-35.7805	-86.8626
	260170	-39.524	-134.14					37171.5	-35.6206	-86.3659
	260172	-40.5102	-140.53					37173	-35.8203	-86.0969
	260174	-39.239	-139.02					37174.5	-34.9013	-86.1488
	260175	-41.9108	-137.298					37176	-36.1135	-86.3709
	260176	-41.6553	-133.715					37177.5	-36.0619	-86.6278
	260178	-42.113	-137.422					37179	-38.2291	-86.9177
	260180	-42.385	-136.51					37180.5	-37.0422	-87.1256
	260181	-43.3269	-134.719					37182	-35.8584	-86.9787
	260182	-43.5768	-135.458					37183.5	-37.964	-86.2591
	260184	-43.8774	-137.009					37185	-38.0911	-85.2639
	260186	-44.4431	-133.511					37186.5	-37.0699	-84.7615
	260187	-43.3179	-137.196					37188	-34.3934	-85.3179
	260188	-43.9318	-139.085					37189.5	-37.4521	-86.7238
	260190	-44.1299	-139.765					37191	-36.5775	-88.0863
	260192	-43.2273	-139.21					37192.5	-37.3412	-88.5085
	260193	-44.3343	-140.183					37194	-36.4463	-87.7587
	260194	-43.8035	-136.525					37195.5	-38.0815	-86.3232
	260196	-42.8265	-138.754					37197	-38.7807	-84.8288
	260198	-43.0664	-136.762					37198.5	-38.5181	-83.6667
	260199	-44.1132	-136.056					37200	-36.5696	-82.9219
	260200	-44.9162	-135.333					37201.5	-35.3841	-82.5114
	260202	-43.5159	-135.259					37203	-37.0363	-82.4187
	260204	-45.0102	-135.844					37204.5	-37.0491	-82.7006
	260205	-44.1678	-136.047					37206	-34.8227	-83.303
	260206	-44.0775	-145.107					37207.5	-36.0195	-84.1747
	260208	-42.9525	-138.695					37209	-36.0554	-85.258
	260210	-43.9936	-139.375					37210.5	-37.5438	-86.3637
	260211	-44.8102	-135.86					37212	-37.2503	-87.0189
	260212	-42.04	-135.689					37213.5	-36.0415	-86.7971
	260214	-43.6678	-133.983					37215	-36.332	-85.9786
	260216	-42.7101	-135.042					37216.5	-35.2642	-85.6176
	260217	-43.2421	-134.972					37218	-35.9301	-86.3876
	260218	-43.2265	-136.723					37219.5	-35.7095	-87.6493
	260220	-43.6661	-135.368					37221	-34.7206	-88.2749
	260222	-43.239	-132.892					37222.5	-35.5153	-88.0221
	260223	-44.3107	-132.128					37224	-37.3277	-87.4745
	260224	-43.1832	-133.337					37225.5	-36.4912	-86.9412
	260226	-44.4878	-135.255					37227	-37.1576	-86.436
	260228	-43.1875	-133.849					37228.5	-35.9164	-86.3055
	260229	-40.3118	-133.803					37230	-37.0192	-86.9378
	260230	-40.6385	-134.31					37231.5	-34.9511	-87.9813
	260232	-42.9969	-135.222					37233	-35.8463	-88.4637
	260234	-39.7358	-132.967					37234.5	-35.7013	-88.0702
	260235	-41.4511	-133.3					37236	-36.7831	-87.7472
	260236	-41.3382	-134.767					37237.5	-35.592	-88.5565
	260238	-41.169	-133.002					37239	-34.8606	-90.325
	260240	-41.9941	-133.026					37240.5	-36.136	-91.6659
	260241	-39.1051	-133.532					37242	-36.6685	-91.5837
	260242	-39.2788	-132.615					37243.5	-36.0013	-90.7454
	260244	-40.8512	-134.289					37245	-35.7623	-90.3887
	260246	-39.4275	-134.229					37246.5	-36.5703	-90.4898
	260247	-40.0008	-136.322					37248	-33.6092	-90.1175
	260248	-42.8318	-135.22					37249.5	-36.085	-88.9598
	260250	-40.195	-134.881					37251	-35.8037	-87.5367
	260252	-41.4361	-135.472					37252.5	-35.7724	-86.3571
	260253	-42.9836	-135.842					37254	-37.1595	-85.7124
	260254	-40.9577	-133.843					37255.5	-36.1709	-85.7663
	260256	-41.8246	-136.876					37257	-37.2025	-86.3267
	260258	-38.6061	-133.901					37258.5	-34.5144	-86.8864
	260259	-41.1773	-134.024					37260	-36.2145	-87.1912
	260260	-41.9909	-131.187					37261.5	-34.5067	-87.3668
	260262	-42.0041	-132.766					37263	-36.7163	-87.5839
	260264	-42.5776	-135.074					37264.5	-36.3081	-87.9383
	260265	-44.7578	-137.503					37266	-35.1951	-88.3075
	260266	-40.4648	-140.762					37267.5	-35.5325	-88.415
	260268	-46.0935	-136.584					37269	-35.0234	-88.1212
	260270	-42.2823	-139.992					37270.5	-34.693	-87.6821
	260271	-45.5661	-135.998					37272	-37.1208	-87.4635
	260272	-45.5267	-136.064					37273.5	-35.767	-87.4324
	260274	-65.1244	-137.085					37275	-34.8182	-87.1778
	260276	-60.6674	-138.638					37276.5	-35.5796	-86.5786
	260277	-54.0226	-135.765					37278	-35.6477	-86.1064
	260278	-47.8822	-134.604					37279.5	-34.6037	-86.047
	260280	-45.0261	-130.864					37281	-36.7637	-85.9932
	260282	-44.1469	-135.488					37282.5	-36.4124	-85.6581
	260283	-42.3782	-138.902					37284	-38.0933	-85.607
	260284	-43.1011	-146.886					37285.5	-37.4795	-86.5289
	260286	-44.3808	-141.133					37287	-39.0024	-88.239
	260288	-42.2416	-138.539					37288.5	-37.8407	-89.7039
	260289	-43.0978	-139.289					37290	-35.6872	-89.9758
	260290	-40.8628	-156.039					37291.5	-38.4426	-89.1105
	260292	-42.0964	-169.064					37293	-36.7189	-87.9539
	260294	-40.8244	-164.114					37294.5	-36.5819	-87.3932
	260295	-44.3439	-159.441					37296	-35.381	-87.5914
	260296	-42.0122	-158.072					37297.5	-34.1556	-87.8772
	260298	-43.921	-158.33					37299	-34.4555	-87.7192
	260300	-42.3278	-151.149					37300.5	-34.6406	-87.2038
	260301	-42.3037	-145.606					37302	-35.0341	-86.7117
	260302	-42.6853	-144.394					37303.5	-36.1816	-86.3321
	260304	-41.4357	-144.07					37305	-38.1956	-86.0295
	260306	-42.7773	-145.082					37306.5	-34.8142	-85.9023
	260307	-42.372	-143.968					37308	-35.5194	-86.0461
	260308	-43.2413	-144.017					37309.5	-35.3626	-86.4524
	260310	-41.0616	-141.771					37311	-35.7957	-87.0802
	260312	-41.0172	-136.087					37312.5	-37.1354	-87.8496
	260313	-37.8745	-139.311					37314	-36.5389	-88.5592
	260314	-39.8812	-142.134					37315.5	-33.9253	-88.8189
	260316	-41.2112	-139.262					37317	-37.3813	-88.3424
	260318	-40.7197	-138.68					37318.5	-34.5861	-87.3411
	260319	-41.8085	-137.025					37320	-34.0309	-86.4456
	260320	-40.9076	-137.493					37321.5	-35.7336	-86.1563
	260322	-41.4915	-139.537					37323	-36.3126	-86.447
	260324	-40.5331	-140.643					37324.5	-36.2758	-86.9083
	260325	-43.9683	-137.139					37326	-36.2562	-87.218
	260326	-41.3127	-138.296					37327.5	-37.2295	-87.4677
	260328	-42.4126	-136.629					37329	-35.3026	-87.8413
	260330	-43.7724	-135.949					37330.5	-35.8407	-88.1264
	260331	-41.762	-137.872					37332	-36.1666	-87.9788
	260332	-40.6935	-138.427					37333.5	-35.5468	-87.458
	260334	-42.907	-134.444					37335	-36.0064	-87.0896
	260336	-41.2149	-139.836					37336.5	-34.0926	-87.1619
	260337	-40.6711	-134.261					37338	-34.2805	-87.4082
	260338	-45.5364	-136.061					37339.5	-35.9116	-87.3856
	260340	-42.738	-134.064					37341	-37.2424	-86.9426
	260342	-44.917	-131.582					37342.5	-34.2523	-86.2836
	260343	-43.7885	-135.924					37344	-33.1728	-85.6983
	260344	-41.6617	-136.35					37345.5	-36.1333	-85.4929
	260346	-42.2574	-133.615					37347	-37.5626	-85.8922
	260348	-45.2758	-134.909					37348.5	-35.4626	-86.7187
	260349	-41.9498	-136.19					37350	-35.3342	-87.3302
	260350	-39.7857	-137.549					37351.5	-34.6908	-87.3678
	260352	-42.1726	-138.748					37353	-36.3086	-87.2986
	260354	-42.3477	-136.905					37354.5	-36.1265	-87.4753
	260355	-42.528	-137.375					37356	-35.1371	-87.4289
	260356	-39.6252	-135.393					37357.5	-37.6187	-86.7294
	260358	-42.8744	-133.229					37359	-37.3621	-85.7685
	260360	-40.5072	-135.687					37360.5	-36.8171	-85.2165
	260361	-40.3213	-134.819					37362	-35.6175	-85.1344
	260362	-39.6986	-134.397					37363.5	-36.2953	-84.9861
	260364	-40.7037	-135.901					37365	-34.0234	-84.521
	260366	-37.5073	-133.218					37366.5	-35.6801	-84.2461
	260367	-40.0194	-134.239					37368	-36.0051	-84.6238
	260368	-42.1262	-134.053					37369.5	-36.4672	-85.3635
	260370	-41.9654	-135.725					37371	-36.1427	-86.0734
	260372	-42.045	-138.521					37372.5	-33.6593	-86.7229
	260373	-41.5723	-138.388					37374	-34.3491	-87.3676
	260374	-40.8256	-135.02					37375.5	-33.3107	-87.7614
	260376	-41.6076	-138.429					37377	-33.9302	-87.9062
	260378	-41.0914	-131.579					37378.5	-32.8995	-88.2591
	260379	-40.5661	-134.829					37380	-33.7692	-89.1636
	260380	-40.2383	-136.972					37381.5	-35.1398	-90.3156
	260382	-42.5724	-135.238					37383	-33.9171	-91.1921
	260384	-41.5938	-139.643					37384.5	-33.6669	-91.6153
	260385	-37.6202	-139.474					37386	-35.6133	-91.5781
	260386	-40.2307	-139.075					37387.5	-33.7288	-91.1208
	260388	-38.8241	-136.047					37389	-36.4578	-90.2708
	260390	-37.5025	-139.671					37390.5	-37.9925	-88.9767
	260391	-42.5139	-135.724					37392	-36.8823	-87.512
	260392	-41.5743	-137.624					37393.5	-35.7092	-86.5923
	260394	-42.6058	-134.864					37395	-38.7519	-86.6343
	260396	-42.2556	-135.97					37396.5	-37.1109	-87.292
	260397	-42.7123	-136.41					37398	-35.4289	-87.9566
	260398	-43.7644	-134.44					37399.5	-37.2345	-88.2361
	260400	-43.7196	-135.838					37401	-36.2947	-87.8679
	260402	-41.6379	-136.274					37402.5	-34.3917	-86.8001
	260403	-41.9661	-136.667					37404	-36.9657	-85.5618
	260404	-42.6842	-134.816					37405.5	-36.242	-84.9533
	260406	-38.8086	-136.028					37407	-34.036	-85.1624
	260408	-42.0156	-134.419					37408.5	-35.4524	-85.6762
	260409	-41.3046	-135.877					37410	-33.8978	-86.0908
	260410	-38.6799	-135.857					37411.5	-36.4939	-86.568
	260412	-45.6756	-138.093					37413	-34.5946	-87.3572
	260414	-46.4402	-138.256					37414.5	-37.3843	-88.1541
	260415	-43.6236	-137.655					37416	-33.4181	-88.3012
	260416	-43.5513	-138.195					37417.5	-33.1501	-87.6074
	260418	-42.6189	-138.83					37419	-36.5568	-86.6354
	260420	-43.3	-136.463					37420.5	-34.8347	-86.2256
	260421	-42.7704	-132.503					37422	-35.5408	-86.7174
	260422	-41.316	-134.927					37423.5	-35.9875	-87.5623
	260424	-41.0808	-137.152					37425	-36.2238	-87.9048
	260426	-41.3596	-137.194					37426.5	-36.2565	-87.3139
	260427	-41.2781	-138.812					37428	-33.3495	-86.1304
	260428	-41.3431	-137.15					37429.5	-32.8426	-85.3151
	260430	-41.7798	-135.499					37431	-36.385	-85.6666
	260432	-43.8695	-133.231					37432.5	-34.9349	-86.9564
	260433	-40.3619	-136.329					37434	-34.3585	-88.1975
	260434	-40.3245	-133.967					37435.5	-35.5493	-88.5617
	260436	-43.3785	-132.78					37437	-35.5989	-87.9399
	260438	-42.3443	-130.852					37438.5	-33.9992	-86.8436
	260439	-43.2239	-132.905					37440	-34.584	-85.906
	260440	-43.3794	-131.019					37441.5	-34.3495	-85.5165
	260442	-44.2327	-129.081					37443	-32.9685	-85.8386
	260444	-41.7478	-134.146					37444.5	-36.1443	-86.7762
	260445	-40.2815	-132.348					37446	-37.68	-87.8182
	260446	-42.2857	-133.356					37447.5	-35.3952	-88.3903
	260448	-40.3542	-137.795					37449	-33.9341	-88.2744
	260450	-39.8075	-137.033					37450.5	-35.5362	-87.8357
	260451	-41.5655	-138.429					37452	-34.857	-87.6555
	260452	-42.9094	-135.516					37453.5	-35.0057	-87.6748
	260454	-42.1954	-136.044					37455	-36.2449	-87.3275
	260456	-42.6645	-133.241					37456.5	-36.0616	-86.4845
	260457	-43.5415	-133.54					37458	-37.7448	-85.5714
	260458	-43.4356	-132.498					37459.5	-36.5941	-85.1081
	260460	-43.5154	-130.756					37461	-36.412	-85.2597
	260462	-40.8401	-133.311					37462.5	-37.0863	-85.5314
	260463	-43.6451	-132.345					37464	-37.2671	-85.3829
	260464	-43.3515	-130.618					37465.5	-35.1851	-85.0777
	260466	-45.081	-130.752					37467	-36.5108	-85.1354
	260468	-44.0435	-129.876					37468.5	-36.6548	-85.3986
	260469	-41.8864	-133.595					37470	-34.7788	-85.556
	260470	-41.9962	-129.774					37471.5	-36.0069	-85.9565
	260472	-42.4359	-135.519					37473	-35.4029	-87.0129
	260474	-39.6377	-132.392					37474.5	-37.2414	-88.3063
	260475	-44.3673	-133.023					37476	-34.3121	-88.9854
	260476	-40.7275	-133.74					37477.5	-36.3682	-88.8063
	260478	-39.8641	-130.398					37479	-35.5463	-88.2002
	260480	-43.5022	-130.144					37480.5	-36.98	-87.5543
	260481	-42.0899	-129.837					37482	-36.3887	-87.0458
	260482	-40.2493	-129.777					37483.5	-36.0165	-86.6963
	260484	-41.4549	-133.64					37485	-38.3683	-86.2595
	260486	-40.0974	-132.947					37486.5	-36.2612	-85.6202
	260487	-43.1039	-132.163					37488	-34.7913	-84.9833
	260488	-43.3188	-130.454					37489.5	-35.0027	-84.5998
	260490	-41.9255	-135.929					37491	-35.2354	-84.509
	260492	-42.262	-134.541					37492.5	-34.7781	-84.5933
	260493	-40.1534	-136.919					37494	-33.764	-84.76
	260494	-40.7959	-136.593					37495.5	-34.9014	-85.0627
	260496	-41.304	-133.243					37497	-34.5202	-85.6592
	260498	-42.2099	-135.897					37498.5	-35.0983	-86.5452
	260499	-43.0045	-132.96					37500	-34.918	-87.2954
	260500	-43.3995	-132.453					37501.5	-36.3644	-87.4262
	260502	-42.3747	-135.764					37503	-36.1437	-87.0614
	260504	-43.3323	-135.6					37504.5	-35.654	-86.8597
	260505	-41.4318	-136.012					37506	-36.7447	-87.2766
	260506	-40.6205	-136.39					37507.5	-34.905	-88.0064
	260508	-41.9807	-132.892					37509	-33.5992	-88.3228
	260510	-42.7893	-134.409					37510.5	-36.9314	-87.7521
	260511	-42.4742	-133.301					37512	-35.6143	-86.5177
	260512	-40.8144	-135.077					37513.5	-37.3216	-85.4355
	260514	-41.9055	-130.774					37515	-34.6723	-85.1745
	260516	-42.1937	-131.85					37516.5	-37.1083	-85.6468
	260517	-41.3927	-131.686					37518	-36.7386	-86.0546
	260518	-40.9394	-132.653					37519.5	-36.4524	-85.6592
	260520	-40.2564	-132.721					37521	-36.2931	-84.6942
	260522	-43.9017	-130.776					37522.5	-36.1477	-83.9669
	260523	-41.8751	-132.614					37524	-34.7854	-83.8628
	260524	-43.533	-131.582					37525.5	-35.3389	-84.2874
	260526	-41.6517	-130.234					37527	-36.479	-85.2125
	260528	-42.3559	-130.647					37528.5	-37.7217	-86.7665
	260529	-42.1283	-127.655					37530	-35.3424	-88.9599
	260530	-42.5759	-129.651					37531.5	-34.4571	-91.5634
	260532	-44.872	-132.311					37533	-35.365	-94.0647
	260534	-50.8353	-130.222					37534.5	-36.9481	-95.5937
	260535	-48.0619	-131.132					37536	-36.04	-95.3438
	260536	-46.3043	-132.673					37537.5	-34.3827	-93.2541
	260538	-44.3517	-131.375					37539	-35.5663	-90.2287
	260540	-43.5872	-131.703					37540.5	-34.7952	-87.6238
	260541	-43.4892	-129.907					37542	-36.7943	-86.2543
	260542	-42.8905	-128.964					37543.5	-36.7771	-85.9761
	260544	-43.5124	-131.57					37545	-36.8399	-86.4365
	260546	-42.3404	-130.991					37546.5	-35.6289	-87.2613
	260547	-42.27	-131.63					37548	-36.5613	-87.7334
	260548	-43.8517	-132.354					37549.5	-36.2779	-87.4741
	260550	-41.1035	-127.838					37551	-37.1823	-86.96
	260552	-41.4775	-129.331					37552.5	-37.1802	-86.7836
	260553	-42.0612	-128.009					37554	-35.5447	-86.9998
	260554	-42.7456	-131.596					37555.5	-34.7274	-87.3674
	260556	-42.2412	-133.141					37557	-34.7877	-87.739
	260558	-41.4418	-131.567					37558.5	-36.2898	-88.0803
	260559	-41.6028	-129.687					37560	-38.1789	-88.2241
	260560	-42.064	-133.633					37561.5	-38.4707	-88.1681
	260562	-42.121	-132.546					37563	-36.2897	-88.144
	260564	-42.6709	-132.277					37564.5	-37.0552	-88.3671
	260565	-43.0016	-131.491					37566	-36.9079	-88.7224
	260566	-41.7056	-133.234					37567.5	-38.4401	-88.99
	260568	-42.8038	-131.642					37569	-35.7819	-89.0215
	260570	-40.8124	-131.783					37570.5	-36.6684	-88.5986
	260571	-42.3685	-132.226					37572	-36.7728	-87.5862
	260572	-41.9245	-129.319					37573.5	-35.9232	-86.2761
	260574	-40.3992	-132.288					37575	-37.5131	-85.1987
	260576	-41.5179	-131.492					37576.5	-36.3201	-84.6845
	260577	-40.9651	-131.017					37578	-35.0096	-84.6946
	260578	-40.1066	-130.408					37579.5	-34.6169	-85.036
	260580	-42.4196	-130.765					37581	-33.3361	-85.3761
	260582	-41.2042	-126.788					37582.5	-33.9752	-85.4118
	260583	-40.3953	-130.446					37584	-34.4945	-85.3096
	260584	-39.8872	-127.983					37585.5	-35.8878	-85.5415
	260586	-41.6346	-131.829					37587	-35.9072	-86.1665
	260588	-41.6714	-132.262					37588.5	-35.0476	-86.6906
	260589	-41.3378	-129.162					37590	-35.2503	-86.7545
	260590	-41.3229	-125.849					37591.5	-36.455	-86.2757
	260592	-43.5759	-129.924					37593	-36.1788	-85.2187
	260594	-42.8231	-130.961					37594.5	-33.9878	-83.9128
	260595	-44.4778	-131.276					37596	-33.3737	-83.2023
	260596	-42.2051	-129.194					37597.5	-35.0005	-83.5327
	260598	-40.789	-128.118					37599	-34.1828	-84.3359
	260600	-39.8406	-125.131					37600.5	-35.8454	-84.7873
	260601	-42.0365	-127.145					37602	-35.2592	-84.8547
	260602	-42.17	-129.29					37603.5	-34.7854	-84.9725
	260604	-43.7822	-128.022					37605	-35.5331	-85.2599
	260606	-38.9514	-132.616					37606.5	-34.6619	-85.5278
	260607	-41.4807	-128.691					37608	-33.3602	-85.6823
	260608	-42.0929	-128.954					37609.5	-36.6273	-85.8484
	260610	-42.8489	-129.213					37611	-33.2489	-85.8911
	260612	-42.2687	-129.292					37612.5	-37.6792	-85.6575
	260613	-41.879	-128.969					37614	-34.4102	-85.4456
	260614	-45.6769	-130.656					37615.5	-34.5601	-85.4514
	260616	-47.7522	-127.513					37617	-35.9801	-85.2108
	260618	-42.6435	-130.18					37618.5	-35.1457	-84.2627
	260619	-41.7443	-129.608					37620	-33.702	-82.9644
	260620	-44.4706	-131.601					37621.5	-35.9353	-82.0836
	260622	-43.0569	-130.883					37623	-34.6904	-81.9478
	260624	-43.2451	-131.457					37624.5	-35.8358	-82.3362
	260625	-42.3634	-128.172					37626	-35.8849	-83.0795
	260626	-41.9375	-129.072					37627.5	-34.287	-84.3138
	260628	-41.9717	-128.267					37629	-34.983	-86.0357
	260630	-40.7294	-128.698					37630.5	-32.5518	-87.6015
	260631	-43.7732	-128.562					37632	-32.3484	-88.1278
	260632	-42.8523	-127.861					37633.5	-35.35	-87.2671
	260634	-44.1659	-128.874					37635	-33.517	-85.7464
	260636	-44.0339	-130.697					37636.5	-33.9994	-84.7962
	260637	-42.0253	-134.273					37638	-34.4117	-84.9135
	260638	-41.3442	-131.927					37639.5	-35.0466	-85.5147
	260640	-41.8488	-133.851					37641	-34.236	-85.9378
	260642	-40.9508	-133					37642.5	-35.0284	-86.0611
	260643	-42.1974	-133.075					37644	-35.5391	-85.9565
	260644	-41.7493	-135.331					37645.5	-34.9765	-85.7566
	260646	-43.1573	-133.335					37647	-33.5098	-85.5457
	260648	-42.5664	-131.584					37648.5	-33.502	-85.1991
	260649	-42.1135	-128.905					37650	-35.2552	-84.7141
	260650	-43.8845	-133.466					37651.5	-35.3675	-84.2954
	260652	-45.3219	-132.498					37653	-35.2173	-84.0729
	260654	-44.2849	-134.718					37654.5	-31.5285	-84.1453
	260655	-44.7614	-135.563					37656	-34.2745	-84.6031
	260656	-44.8458	-132.917					37657.5	-32.2558	-85.3842
	260658	-44.5559	-130.941					37659	-31.4433	-86.2665
	260660	-42.9425	-132.155					37660.5	-34.5756	-87.154
	260661	-41.8307	-131.366					37662	-33.5988	-88.1089
	260662	-40.6916	-131.61					37663.5	-31.5906	-88.8352
	260664	-41.9771	-130.725					37665	-34.5603	-88.6577
	260666	-41.3996	-134.65					37666.5	-34.1059	-87.5316
	260667	-42.2859	-132.1					37668	-33.99	-86.3975
	260668	-41.5149	-130.84					37669.5	-35.472	-86.3477
	260670	-42.4891	-132.44					37671	-33.6715	-87.7461
	260672	-40.5358	-131.182					37672.5	-34.8449	-90.1204
	260673	-41.5669	-130.2					37674	-37.4787	-92.4801
	260674	-39.3977	-130.345					37675.5	-37.4696	-94.0077
	260676	-44.9126	-134.613					37677	-36.9676	-94.5688
	260678	-42.8334	-130.713					37678.5	-36.4321	-94.4814
	260679	-46.8881	-130.415					37680	-36.7429	-93.773
	260680	-47.0872	-131.789					37681.5	-35.5645	-92.3273
	260682	-44.02	-128.785					37683	-36.6158	-90.5259
	260684	-43.3696	-130.426					37684.5	-36.9946	-89.1604
	260685	-44.4755	-131.89					37686	-35.4087	-88.7294
	260686	-45.0133	-131.342					37687.5	-36.8559	-89.0004
	260688	-43.6372	-131.583					37689	-35.8289	-89.2285
	260690	-42.0243	-130.562					37690.5	-35.3486	-88.728
	260691	-41.6101	-129.981					37692	-35.3865	-87.3399
	260692	-44.3816	-133.524					37693.5	-37.8355	-85.5563
	260694	-50.2963	-135.223					37695	-38.2609	-84.1687
	260696	-48.0171	-134.396					37696.5	-35.8846	-83.7215
	260697	-44.072	-133.781					37698	-37.5788	-84.1408
	260698	-40.7429	-132.196					37699.5	-37.5962	-84.8454
	260700	-40.5253	-129.413					37701	-35.9981	-85.3102
	260702	-40.628	-128.642					37702.5	-38.2992	-85.4465
	260703	-42.0153	-131.773					37704	-35.8703	-85.452
	260704	-43.9794	-130.161					37705.5	-36.6532	-85.3738
	260706	-39.8513	-132.679					37707	-36.6224	-85.0229
	260708	-39.7449	-128.672					37708.5	-34.7009	-84.2597
	260709	-38.8521	-130.039					37710	-34.9812	-83.3122
	260710	-40.3879	-130.741					37711.5	-34.8837	-82.6594
	260712	-38.5017	-130.199					37713	-37.4312	-82.5166
	260714	-38.906	-131.961					37714.5	-37.1004	-82.6576
	260715	-39.7383	-129.126					37716	-33.9651	-82.6816
	260716	-39.2376	-130.824					37717.5	-37.9251	-82.443
	260718	-43.2599	-131.127					37719	-36.1132	-82.4174
	260720	-42.8285	-131.267					37720.5	-36.9175	-83.2885
	260721	-41.9439	-134.384					37722	-35.1782	-85.0571
	260722	-40.8688	-131.267					37723.5	-35.8117	-86.9176
	260724	-43.7639	-127.846					37725	-34.182	-87.8545
	260726	-44.448	-130.75					37726.5	-34.9448	-87.3885
	260727	-44.4577	-130.305					37728	-34.5768	-85.8427
	260728	-42.0779	-133.085					37729.5	-33.3935	-84.1713
	260730	-42.7592	-131.017					37731	-35.5739	-83.6407
	260732	-43.3448	-139.817					37732.5	-36.4092	-84.767
	260733	-42.2893	-135.885					37734	-34.0187	-86.7322
	260734	-40.6923	-133.367					37735.5	-34.6924	-88.1197
	260736	-41.571	-133.61					37737	-35.5612	-88.1201
	260738	-42.5118	-132.049					37738.5	-33.3971	-87.0297
	260739	-43.4436	-135.487					37740	-36.0838	-85.7555
	260740	-45.1135	-132.779					37741.5	-35.7454	-84.8748
	260742	-43.7552	-131.208					37743	-34.354	-84.292
	260744	-44.8008	-132.091					37744.5	-34.704	-83.9591
	260745	-44.3717	-129.472					37746	-36.5656	-84.299
	260746	-44.1399	-131.101					37747.5	-35.498	-85.3541
	260748	-43.1781	-132.354					37749	-32.7938	-86.3369
	260750	-47.8204	-131.645					37750.5	-32.8886	-86.636
	260751	-43.5643	-131.165					37752	-34.8631	-86.5115
	260752	-44.4682	-135.65					37753.5	-35.7114	-86.4246
	260754	-42.8872	-132.572					37755	-33.1896	-86.1887
	260756	-42.4875	-132.081					37756.5	-34.3758	-85.2638
	260757	-43.5528	-132.841					37758	-35.3495	-83.6105
	260758	-44.2684	-129.987					37759.5	-35.9805	-82.0196
	260760	-46.1311	-131.189					37761	-33.473	-81.5621
	260762	-42.9844	-131.803					37762.5	-35.6248	-82.4942
	260763	-43.7512	-134.019					37764	-34.913	-84.0376
	260764	-42.4034	-134.522					37765.5	-34.2196	-85.2363
	260766	-43.9338	-134.301					37767	-35.2196	-85.5831
	260768	-42.2301	-134.431					37768.5	-34.2995	-85.0701
	260769	-41.4519	-134.545					37770	-34.4586	-84.142
	260770	-43.8277	-132.904					37771.5	-34.1899	-83.5103
	260772	-44.3269	-130.216					37773	-34.2527	-83.5674
	260774	-42.3201	-130.754					37774.5	-35.4754	-84.0496
	260775	-41.5317	-130.9					37776	-35.9448	-84.3624
	260776	-43.2241	-131.954					37777.5	-34.003	-84.1233
	260778	-39.0345	-128.285					37779	-35.8378	-83.6678
	260780	-39.8788	-128.447					37780.5	-36.6709	-83.6667
	260781	-42.7933	-126.262					37782	-34.6418	-84.2238
	260782	-42.0841	-127.324					37783.5	-35.5359	-84.8041
	260784	-39.7447	-133.393					37785	-35.553	-85.0147
	260786	-42.3654	-131.564					37786.5	-34.0525	-84.9409
	260787	-44.5308	-129.626					37788	-35.4146	-84.7868
	260788	-41.7226	-130.746					37789.5	-33.9886	-84.6118
	260790	-41.5014	-129.323					37791	-34.7356	-84.4215
	260792	-40.9568	-128.639					37792.5	-35.7635	-84.4417
	260793	-44.07	-129.45					37794	-36.0547	-84.7629
	260794	-43.7231	-131.906					37795.5	-33.6514	-84.9391
	260796	-43.5504	-129.801					37797	-38.1079	-84.6333
	260798	-44.3699	-130.265					37798.5	-36.9305	-84.1752
	260799	-44.9748	-129.566					37800	-37.5526	-84.0291
	260800	-42.8515	-128.347					37801.5	-36.1295	-84.2208
	260802	-44.3572	-127.882					37803	-37.0421	-84.2782
	260804	-44.8169	-129.125					37804.5	-37.4154	-83.7533
	260805	-43.1011	-129.859					37806	-38.4762	-82.937
	260806	-42.4151	-132.931					37807.5	-36.3301	-82.6206
	260808	-41.0415	-131.427					37809	-36.2095	-83.1861
	260810	-41.3111	-129.611					37810.5	-36.1106	-84.2593
	260811	-41.7559	-132.281					37812	-36.1479	-85.0547
	260812	-43.4076	-133.604					37813.5	-37.3314	-84.9361
	260814	-42.0057	-153.733					37815	-39.5984	-83.8654
	260816	-40.3969	-151.836					37816.5	-38.1738	-82.576
	260817	-43.1822	-153.372					37818	-36.5313	-81.936
	260818	-43.0251	-147.111					37819.5	-36.7194	-82.0509
	260820	-42.0611	-142.971					37821	-36.0735	-82.348
	260822	-43.6751	-141.174					37822.5	-37.2585	-82.5646
	260823	-45.1061	-141.231					37824	-35.4508	-82.8614
	260824	-43.5733	-135.935					37825.5	-34.7554	-83.0951
	260826	-45.1583	-134.842					37827	-37.7589	-82.8467
	260828	-41.7845	-133.652					37828.5	-37.3415	-82.0776
	260829	-42.3777	-131.666					37830	-37.6286	-81.336
	260830	-44.9349	-131.426					37831.5	-36.6339	-81.228
	260832	-42.4568	-132.493					37833	-34.9432	-81.9233
	260834	-45.3196	-134.602					37834.5	-35.8923	-83.2551
	260835	-41.5103	-130.278					37836	-35.427	-84.9122
	260836	-45.3205	-131.475					37837.5	-34.9772	-86.5072
	260838	-44.16	-130.394					37839	-36.3976	-87.5582
	260840	-48.8439	-132.18					37840.5	-37.8484	-87.6605
	260841	-46.8794	-132.26					37842	-36.4372	-86.9809
	260842	-46.5578	-134.515					37843.5	-35.4824	-86.2107
	260844	-45.0269	-133.275					37845	-38.0098	-85.8265
	260846	-44.0114	-134.211					37846.5	-35.9222	-85.694
	260847	-45.8108	-132.076					37848	-34.4356	-85.478
	260848	-42.1813	-134.57					37849.5	-35.6978	-85.0702
	260850	-44.1336	-133.771					37851	-36.9208	-84.5956
	260852	-43.8319	-132.618					37852.5	-37.4768	-84.2196
	260853	-42.7147	-127.984					37854	-36.0893	-83.9895
	260854	-45.6334	-129.602					37855.5	-35.2713	-83.8382
	260856	-41.6967	-132.369					37857	-36.3354	-83.6257
	260858	-44.3951	-130.12					37858.5	-36.8021	-83.1946
	260859	-43.049	-133.54					37860	-36.6376	-82.5951
	260860	-43.4626	-132.403					37861.5	-35.3805	-82.1413
	260862	-41.3003	-132.337					37863	-37.0073	-82.0815
	260864	-40.49	-132.096					37864.5	-36.9136	-82.4337
	260865	-40.992	-129.341					37866	-37.9929	-83.1379
	260866	-39.5936	-130.589					37867.5	-35.8839	-84.0951
	260868	-43.7704	-129.317					37869	-36.7789	-85.0718
	260870	-41.7252	-129.95					37870.5	-37.1118	-85.6863
	260871	-41.4778	-132.035					37872	-36.4786	-85.8403
	260872	-40.1134	-134.492					37873.5	-35.9058	-85.9544
	260874	-41.1565	-131.212					37875	-36.0089	-86.4869
	260876	-41.8475	-132.177					37876.5	-36.8415	-87.4407
	260877	-43.0189	-129.326					37878	-37.2031	-88.2505
	260878	-41.3977	-132.085					37879.5	-37.3785	-88.2462
	260880	-41.2974	-130.913					37881	-35.4527	-87.2352
	260882	-39.0187	-130.135					37882.5	-34.1189	-85.5937
	260883	-39.0883	-127.977					37884	-36.9023	-84.0968
	260884	-42.2963	-129.008					37885.5	-34.8032	-83.5331
	260886	-39.981	-130.45					37887	-36.116	-84.3032
	260888	-40.8425	-129.51					37888.5	-37.23	-85.9586
	260889	-40.2932	-131.419					37890	-36.4078	-87.5332
	260890	-40.8324	-128.427					37891.5	-37.7937	-88.5297
	260892	-41.9706	-130.099					37893	-36.9723	-89.1549
	260894	-38.669	-131.221					37894.5	-36.0272	-89.4454
	260895	-39.764	-129.201					37896	-35.6807	-88.9676
	260896	-47.658	-131.199					37897.5	-38.4314	-87.698
	260898	-55.7122	-130.148					37899	-34.3866	-86.4555
	260900	-53.2299	-130.887					37900.5	-35.8589	-86.3629
	260901	-49.983	-131.918					37902	-37.7837	-87.608
	260902	-46.6595	-133.775					37903.5	-39.0469	-89.0029
	260904	-43.7719	-130.174					37905	-35.6329	-89.11
	260906	-44.9777	-130.347					37906.5	-37.2565	-87.5846
	260907	-46.7433	-131.657					37908	-34.4736	-85.4313
	260908	-43.3767	-131.027					37909.5	-34.8557	-83.8724
	260910	-42.5727	-131.103					37911	-34.4471	-83.338
	260912	-43.8647	-129.959					37912.5	-35.6915	-83.5091
	260913	-43.9764	-131.465					37914	-36.0832	-83.8408
	260914	-42.7747	-130.98					37915.5	-34.8351	-84.0165
	260916	-40.2691	-129.748					37917	-34.6123	-84.0343
	260918	-43.165	-128.579					37918.5	-35.5	-84.0737
	260919	-42.2262	-128.566					37920	-33.701	-84.3697
	260920	-43.5339	-127.966					37921.5	-32.9617	-84.9388
	260922	-43.0638	-128.88					37923	-32.7647	-85.4707
	260924	-43.3626	-130.356					37924.5	-35.7453	-85.5861
	260925	-41.5048	-133.414					37926	-36.7019	-85.3126
	260926	-41.5522	-131.907					37927.5	-35.0033	-85.0849
	260928	-41.4701	-132.225					37929	-35.8766	-85.0096
	260930	-41.1404	-129.285					37930.5	-33.9465	-84.7609
	260931	-42.5827	-132.873					37932	-36.206	-84.1672
	260932	-43.1971	-134.572					37933.5	-35.4484	-83.4253
	260934	-44.1061	-131.401					37935	-36.2179	-83.021
	260936	-44.3965	-133.026					37936.5	-36.1218	-83.2947
	260937	-40.0246	-131.89					37938	-34.3457	-84.056
	260938	-38.0347	-131.553					37939.5	-34.8297	-84.6107
	260940	-40.0374	-142.095					37941	-37.3326	-84.3634
	260942	-39.6874	-147.126					37942.5	-35.4679	-83.4471
	260943	-40.688	-141.386					37944	-36.5636	-82.6561
	260944	-41.9239	-140.939					37945.5	-35.6741	-82.8064
	260946	-42.5246	-148.625					37947	-36.1487	-83.9158
	260948	-40.9009	-146.713					37948.5	-37.2971	-85.1561
	260949	-43.1474	-143.216					37950	-38.6883	-85.733
	260950	-41.7646	-146.803					37951.5	-36.7356	-85.6218
	260952	-43.683	-166.225					37953	-39.0848	-85.4083
	260954	-42.826	-163.07					37954.5	-39.8681	-85.5724
	260955	-43.6996	-159.077					37956	-36.9488	-85.9316
	260956	-44.3458	-151.548					37957.5	-38.0411	-85.7843
	260958	-43.6602	-148.273					37959	-36.1688	-84.7421
	260960	-43.9508	-141.508					37960.5	-36.425	-83.2131
	260961	-44.1596	-139.25					37962	-36.7941	-82.0351
	260962	-42.766	-137.531					37963.5	-35.6091	-81.7311
	260964	-42.4019	-137.256					37965	-34.4428	-82.209
	260966	-42.7493	-137.584					37966.5	-38.0679	-82.9626
	260967	-41.7391	-132.348					37968	-37.6057	-83.5191
	260968	-41.1559	-129.91					37969.5	-37.8383	-83.6141
	260970	-42.9035	-131.736					37971	-38.0638	-83.4046
	260972	-40.2801	-131.611					37972.5	-35.5737	-83.28
	260973	-42.1654	-130.953					37974	-36.925	-83.563
	260974	-41.0665	-130.848					37975.5	-38.6391	-84.3004
	260976	-41.3453	-129.33					37977	-62.8646	-85.1874
	260978	-43.5922	-130.971					37978.5	-57.6705	-85.972
	260979	-43.8736	-132.895					37980	-52.8999	-86.6711
	260980	-41.9232	-131.916					37981.5	-48.7701	-87.0423
	260982	-42.1501	-133.301					37983	-42.8017	-86.6637
	260984	-41.4789	-131.511					37984.5	-41.9714	-85.7128
	260985	-40.7705	-130.012					37986	-41.4557	-84.8342
	260986	-42.0369	-130.542					37987.5	-39.1884	-84.3423
	260988	-42.874	-130.826					37989	-37.5421	-84.1983
	260990	-41.9954	-127.44					37990.5	-36.7898	-84.3085
	260991	-41.0091	-132.799					37992	-35.9915	-84.5041
	260992	-41.9618	-126.266					37993.5	-36.0095	-84.5685
	260994	-42.2549	-129.72					37995	-34.6055	-84.4419
	260996	-42.2211	-127.851					37996.5	-35.7547	-84.2919
	260997	-43.5068	-131.233					37998	-36.0832	-84.2775
	260998	-43.3044	-128.462					37999.5	-33.3407	-84.4412
	261000	-42.2559	-131.163					38001	-34.4084	-84.7016
	261002	-42.3394	-129.374					38002.5	-34.877	-84.871
	261003	-41.7114	-129.716					38004	-35.0892	-84.7964
	261004	-44.2398	-129.938					38005.5	-36.0744	-84.6597
	261006	-45.1056	-132.284					38007	-36.7822	-84.8665
	261008	-43.9827	-127.618					38008.5	-34.9839	-85.5155
	261009	-42.9774	-127.027					38010	-37.8075	-86.1701
	261010	-43.6718	-128.425					38011.5	-36.2061	-86.4462
	261012	-42.8608	-129.123					38013	-35.5862	-86.4578
	261014	-42.3957	-128.543					38014.5	-36.1594	-86.3942
	261015	-43.1486	-129.335					38016	-36.6208	-86.1069
	261016	-40.3121	-131.896					38017.5	-36.925	-85.2532
	261018	-46.051	-129.41					38019	-35.6994	-83.8204
	261020	-43.3125	-129.843					38020.5	-36.0179	-82.3781
	261021	-44.6898	-129.754					38022	-35.8316	-81.7312
	261022	-42.7491	-130.239					38023.5	-34.7261	-82.1176
	261024	-42.0612	-130.98					38025	-34.865	-82.9509
	261026	-43.4322	-130.98					38026.5	-35.357	-83.6433
	261027	-45.5367	-129.735					38028	-36.2844	-84.1139
	261028	-42.822	-127.42					38029.5	-34.873	-84.3288
	261030	-44.4203	-126.659					38031	-34.7072	-84.2649
	261032	-43.6887	-129.943					38032.5	-35.7377	-84.1592
	261033	-45.1273	-128.652					38034	-34.891	-84.2575
	261034	-43.8571	-129.722					38035.5	-37.8688	-84.491
	261036	-44.1544	-129.631					38037	-36.2797	-84.5864
	261038	-43.2738	-128.577					38038.5	-38.1979	-84.4248
	261039	-43.6369	-127.937					38040	-36.229	-84.266
	261040	-43.2258	-128.223					38041.5	-35.666	-84.4501
	261042	-42.6395	-127.226					38043	-34.2789	-84.9038
	261044	-41.7107	-129.709					38044.5	-35.3596	-85.1219
	261045	-41.9228	-125.342					38046	-34.3651	-84.7244
	261046	-40.9397	-125.883					38047.5	-33.325	-83.8564
	261048	-42.9323	-127.601					38049	-36.6479	-83.042
	261050	-39.9955	-126.961					38050.5	-33.5396	-82.8936
	261051	-40.8283	-128.651					38052	-36.5608	-83.6494
	261052	-43.3916	-127.839					38053.5	-33.9376	-84.8868
	261054	-42.5969	-130.215					38055	-34.7131	-85.856
	261056	-43.0086	-132.086					38056.5	-33.3034	-86.0785
	261057	-40.823	-130.177					38058	-33.5833	-85.5652
	261058	-44.242	-129.656					38059.5	-33.9458	-84.7
	261060	-40.8835	-125.59					38061	-33.425	-83.9467
	261062	-41.3611	-130.984					38062.5	-35.8982	-83.6815
	261063	-40.581	-131.646					38064	-36.3401	-84.1231
	261064	-39.0182	-127.184					38065.5	-35.353	-85.0591
	261066	-41.4547	-128.446					38067	-33.9423	-85.7347
	261068	-40.4284	-127.474					38068.5	-34.9421	-85.6258
	261069	-41.338	-125.005					38070	-35.0558	-85.0862
	261070	-42.7287	-130.913					38071.5	-36.0649	-84.792
	261072	-41.5129	-129.952					38073	-35.3865	-84.9295
	261074	-41.1576	-127.497					38074.5	-34.7861	-85.1074
	261075	-41.9537	-131.565					38076	-36.1042	-84.9095
	261076	-39.2318	-137.922					38077.5	-34.6726	-84.4526
	261078	-43.3712	-132.727					38079	-35.2763	-84.2918
	261080	-41.8085	-130.46					38080.5	-35.3064	-84.9264
	261081	-42.228	-129.476					38082	-37.3277	-86.0705
	261082	-46.1064	-129.821					38083.5	-37.2912	-86.802
	261084	-42.7676	-132.383					38085	-36.4138	-86.6535
	261086	-43.9177	-133.562					38086.5	-35.2339	-86.0945
	261087	-44.7291	-130.923					38088	-33.4541	-85.7275
	261088	-40.9303	-129.907					38089.5	-37.2022	-85.561
	261090	-41.7153	-129.698					38091	-35.8812	-85.4898
	261092	-41.2301	-129.896					38092.5	-38.3223	-85.5954
	261093	-41.1867	-130.452					38094	-36.187	-85.7981
	261094	-43.8096	-132.595					38095.5	-34.9243	-85.7733
	261096	-42.7715	-129.475					38097	-36.0577	-85.4356
	261098	-40.2321	-128.118					38098.5	-37.7476	-85.1301
	261099	-42.616	-127.767					38100	-36.8001	-85.295
	261100	-41.372	-127.966					38101.5	-35.9496	-86.0058
	261102	-42.744	-130.343					38103	-36.5665	-86.6048
	261104	-44.1673	-130.402					38104.5	-35.8771	-86.276
	261105	-43.6995	-129.57					38106	-36.7557	-85.0013
	261106	-39.8539	-132.643					38107.5	-36.3149	-83.5932
	261108	-42.1565	-131.071					38109	-34.6624	-82.8581
	261110	-42.2505	-130.393					38110.5	-35.2446	-82.8389
	261111	-44.3122	-131.29					38112	-33.4663	-83.1436
	261112	-42.2855	-127.36					38113.5	-37.9496	-83.6656
	261114	-42.0747	-131.485					38115	-36.7359	-84.4036
	261116	-44.8284	-129.892					38116.5	-36.0962	-84.97
	261117	-52.5664	-133.504					38118	-35.6519	-84.9247
	261118	-50.968	-130.979					38119.5	-38.7515	-84.4254
	261120	-50.7885	-130.237					38121	-35.4273	-84.0105
	261122	-46.068	-129.442					38122.5	-35.7181	-84.1433
	261123	-46.0127	-129.507					38124	-37.4203	-84.8873
	261124	-42.4118	-129.034					38125.5	-36.6796	-85.7737
	261126	-46.3903	-133.209					38127	-36.8225	-86.2046
	261128	-47.2811	-129.701					38128.5	-36.6142	-85.9153
	261129	-45.1706	-131.565					38130	-34.4126	-85.1756
	261130	-44.59	-132.56					38131.5	-35.5285	-84.7407
	261132	-45.193	-131.617					38133	-35.0671	-85.3215
	261134	-44.6197	-133.904					38134.5	-34.3456	-86.8785
	261135	-40.7074	-132.533					38136	-37.4508	-88.6319
	261136	-42.0435	-134.565					38137.5	-35.4277	-89.7009
	261138	-71.7429	-128.307					38139	-34.0983	-89.694
	261140	-85.6616	-128.482					38140.5	-34.6033	-88.7897
	261141	-82.441	-135.343					38142	-33.3324	-87.4166
	261142	-69.1342	-138.615					38143.5	-36.3664	-86.1836
	261144	-60.5001	-136.446					38145	-34.7604	-85.6057
	261146	-52.9734	-134.082					38146.5	-34.2841	-85.6317
	261147	-50.749	-133.902					38148	-32.9246	-85.7579
	261148	-46.762	-135.589					38149.5	-35.6492	-85.6432
	261150	-47.439	-132.685					38151	-34.9612	-85.2975
	261152	-44.7341	-132.324					38152.5	-34.017	-85.0105
	261153	-42.9901	-132.895					38154	-33.9412	-85.0423
	261154	-42.934	-131.213					38155.5	-35.3305	-85.3482
	261156	-41.9502	-130.246					38157	-35.5017	-85.7108
	261158	-45.0598	-132.04					38158.5	-33.9391	-86.0577
	261159	-40.7996	-130.81					38160	-34.6307	-86.3158
	261160	-39.5987	-127.709					38161.5	-38.3054	-86.3003
	261162	-42.791	-127.085					38163	-35.9924	-85.9463
	261164	-41.8548	-128.581					38164.5	-36.0611	-85.3722
	261165	-43.707	-129.101					38166	-35.2968	-84.7435
	261166	-42.6197	-129.043					38167.5	-34.8668	-84.3748
	261168	-41.0022	-127.962					38169	-33.5445	-84.696
	261170	-47.5758	-129.773					38170.5	-33.4889	-85.6317
	261171	-45.835	-128.364					38172	-34.1515	-86.3638
	261172	-39.7413	-131.985					38173.5	-35.6464	-86.2176
	261174	-42.5408	-128.532					38175	-36.9216	-85.4243
	261176	-42.7751	-132.856					38176.5	-36.2296	-84.6687
	261177	-43.2539	-133.135					38178	-44.6521	-84.3361
	261178	-44.929	-131.528					38179.5	-53.1613	-84.2632
	261180	-45.899	-133.872					38181	-48.7279	-84.2794
	261182	-45.2254	-131.221					38182.5	-42.1317	-84.7209
	261183	-43.301	-132.725					38184	-41.3551	-85.9838
	261184	-41.0654	-131.71					38185.5	-42.5381	-87.6702
	261186	-42.0927	-129.483					38187	-40.9329	-88.705
	261188	-44.0367	-133.157					38188.5	-38.6168	-88.4314
	261189	-41.8828	-130.579					38190	-37.6116	-87.3152
	261190	-40.7541	-131.086					38191.5	-37.1862	-86.4007
	261192	-42.3264	-130.337					38193	-36.9743	-86.1127
	261194	-41.4402	-127.611					38194.5	-36.5311	-85.8832
	261195	-41.2859	-131.505					38196	-36.5956	-85.2374
	261196	-42.2834	-130.291					38197.5	-35.5271	-84.3582
	261198	-42.062	-129.856					38199	-36.1214	-83.6746
	261200	-43.8063	-131.759					38200.5	-35.9545	-83.4725
	261201	-43.5045	-129.843					38202	-36.1116	-83.8497
	261202	-43.2121	-128.653					38203.5	-36.851	-84.5931
	261204	-38.8155	-130.294					38205	-37.596	-85.1832
	261206	-39.7224	-127.998					38206.5	-35.6942	-85.2018
	261207	-40.3797	-130.814					38208	-35.5069	-84.8151
	261208	-43.1962	-130.711					38209.5	-36.1836	-84.5458
	261210	-46.7422	-131.732					38211	-35.9395	-84.6082
	261212	-46.2154	-129.485					38212.5	-35.3621	-84.7167
	261213	-45.0168	-130.812					38214	-36.2924	-84.5275
	261214	-44.4641	-130.624					38215.5	-34.6841	-84.1037
	261216	-42.7928	-127.466					38217	-36.4281	-83.9439
	261218	-40.2552	-129.579					38218.5	-36.8139	-84.6
	261219	-42.8909	-128.783					38220	-35.8713	-85.9829
	261220	-42.1657	-128.126					38221.5	-36.3528	-87.1513
	261222	-43.6336	-126.951					38223	-36.9279	-87.1128
	261224	-44.3402	-129.196					38224.5	-36.4394	-85.8688
	261225	-41.8428	-129.558					38226	-48.8612	-84.2579
	261226	-39.8601	-130.523					38227.5	-54.2237	-82.9679
	261228	-38.6219	-131.522					38229	-48.3957	-82.287
	261230	-41.0749	-135.864					38230.5	-47.4137	-82.4838
	261231	-40.6495	-157.855					38232	-44.1189	-83.6084
	261232	-40.0256	-158.976					38233.5	-41.4717	-85.1645
	261234	-40.9015	-156.882					38235	-40.639	-86.4913
	261236	-42.6997	-151.595					38236.5	-41.5256	-87.0334
	261237	-38.7699	-149.209					38238	-36.8386	-86.7871
	261238	-42.6796	-142.943					38239.5	-36.0143	-86.3433
	261240	-41.5828	-143.793					38241	-34.9646	-85.9612
	261242	-40.3883	-141.781					38242.5	-35.8717	-85.2372
	261243	-42.8619	-137.379					38244	-38.2872	-84.0108
	261244	-42.2815	-134.647					38245.5	-36.5078	-82.9843
	261246	-43.8759	-136.288					38247	-34.9169	-83.0856
	261248	-48.5643	-130.968					38248.5	-36.8818	-84.3246
	261249	-48.3806	-131.893					38250	-35.5594	-85.8651
	261250	-45.4915	-132.338					38251.5	-36.273	-86.8729
	261252	-44.1629	-132.33					38253	-35.3474	-87.0555
	261254	-44.3002	-140.912					38254.5	-34.5361	-86.7853
	261255	-45.2657	-142.674					38256	-35.8389	-86.6107
	261256	-45.1224	-140.398					38257.5	-34.6705	-86.5534
	261258	-44.7135	-138.879					38259	-36.5947	-86.2224
	261260	-43.9391	-137.276					38260.5	-36.1111	-85.652
	261261	-43.3163	-135.63					38262	-35.3111	-85.4069
	261262	-44.0258	-133.383					38263.5	-33.9421	-85.7123
	261264	-43.9745	-136.269					38265	-34.4163	-86.144
	261266	-42.7525	-133.189					38266.5	-33.0932	-86.3876
	261267	-43.0955	-133.127					38268	-33.2262	-86.4227
	261268	-42.2288	-131.174					38269.5	-32.1061	-86.1912
	261270	-40.4862	-129.044					38271	-35.0336	-85.814
	261272	-40.4366	-131.19					38272.5	-35.7362	-85.8196
	261273	-38.9649	-130.913					38274	-35.091	-86.4981
	261274	-42.3703	-131.545					38275.5	-36.1065	-87.1902
	261276	-44.6038	-131.521					38277	-35.9658	-86.9224
	261278	-45.41	-133.459					38278.5	-36.0783	-85.6022
	261279	-43.8052	-136.154					38280	-35.0772	-84.1623
	261280	-42.8767	-134.625					38281.5	-36.8391	-83.3556
	261282	-42.973	-135.785					38283	-37.7764	-83.0427
	261284	-43.648	-133.507					38284.5	-34.8189	-82.7417
	261285	-42.8545	-135.514					38286	-37.2558	-82.3606
	261286	-43.368	-133.589					38287.5	-35.4095	-82.2159
	261288	-43.8714	-131.731					38289	-34.2422	-82.644
	261290	-42.4406	-132.151					38290.5	-34.5113	-83.6494
	261291	-44.1222	-132.023					38292	-34.4009	-84.8721
	261292	-44.9091	-130.816					38293.5	-31.5758	-85.7853
	261294	-43.6283	-131.189					38295	-34.945	-85.9673
	261296	-44.5068	-128.849					38296.5	-34.1419	-85.3046
	261297	-41.1391	-130.463					38298	-35.1873	-84.0824
	261298	-41.5476	-130.898					38299.5	-35.869	-82.905
	261300	-42.6554	-132.073					38301	-34.5246	-82.4043
	261302	-43.2833	-129.406					38302.5	-32.3501	-82.7463
	261303	-45.3252	-131.595					38304	-35.3203	-83.5472
	261304	-46.0553	-132.601					38305.5	-36.9842	-84.2126
	261306	-42.7733	-135.72					38307	-37.3611	-84.6542
	261308	-43.6785	-135.655					38308.5	-35.9243	-85.1472
	261309	-45.9637	-133.296					38310	-36.3649	-85.6641
	261310	-43.3494	-133.571					38311.5	-35.8839	-85.8611
	261312	-42.3296	-128.266					38313	-35.4242	-85.6748
	261314	-43.0913	-130.503					38314.5	-36.6232	-85.4027
	261315	-43.9894	-134.403					38316	-36.5861	-85.4736
	261316	-44.4251	-132.802					38317.5	-35.9661	-86.142
	261318	-43.7454	-134.304					38319	-37.014	-87.0877
	261320	-42.245	-133.307					38320.5	-35.0611	-87.5869
	261321	-41.3939	-135.134					38322	-37.4374	-87.2621
	261322	-42.5137	-133.559					38323.5	-36.8063	-86.4706
	261324	-43.1125	-133.206					38325	-35.5649	-85.7245
	261326	-42.3854	-134.03					38326.5	-35.4154	-85.2314
	261327	-44.0234	-132.032					38328	-36.1861	-85.1308
	261328	-44.4278	-129.488					38329.5	-36.5253	-85.5307
	261330	-42.7878	-130.521					38331	-37.7262	-86.0911
	261332	-44.0184	-127.666					38332.5	-38.9178	-86.0562
	261333	-44.8003	-129.138					38334	-36.4962	-85.2109
	261334	-43.0047	-131.157					38335.5	-37.6763	-84.3621
	261336	-42.9794	-129.811					38337	-38.1182	-84.3947
	261338	-43.462	-129.482					38338.5	-39.5237	-85.1897
	261339	-44.4768	-129.107					38340	-38.3641	-85.8796
	261340	-42.0403	-129.938					38341.5	-38.4697	-85.8434
	261342	-42.322	-132.745					38343	-36.9409	-85.4539
	261344	-44.1824	-130.507					38344.5	-35.7276	-85.5857
	261345	-40.5901	-132.331					38346	-35.9106	-86.3952
	261346	-40.7192	-132.623					38347.5	-33.8966	-87.0576
	261348	-40.9656	-132.648					38349	-34.1378	-86.9809
	261350	-40.3113	-134.266					38350.5	-35.4085	-86.4732
	261351	-42.1271	-133.21					38352	-35.5254	-86.0385
	261352	-41.1147	-128.626					38353.5	-37.851	-85.7865
	261354	-42.2354	-129.592					38355	-37.8276	-85.4935
	261356	-42.6732	-127.732					38356.5	-36.1958	-85.5302
	261357	-42.6986	-132.665					38358	-35.8811	-87.3635
	261358	-37.7173	-132.381					38359.5	-36.3999	-91.8045
	261360	-39.1279	-133.214					38361	-38.0863	-97.2168
	261362	-44.1583	-132.06					38362.5	-38.5979	-100.836
	261363	-46.8969	-132.539					38364	-37.6067	-101.269
	261364	-46.3266	-132.326					38365.5	-36.5988	-99.2014
	261366	-43.7596	-133.999					38367	-36.662	-96.3054
	261368	-42.1939	-130.325					38368.5	-39.1422	-93.6294
	261369	-41.5975	-130.615					38370	-36.573	-91.3994
	261370	-43.0424	-131.047					38371.5	-37.2642	-89.9043
	261372	-41.714	-127.081					38373	-38.0047	-89.5306
	261374	-44.4771	-130.103					38374.5	-36.8864	-90.0572
	261375	-43.1264	-127.972					38376	-38.0367	-90.5392
	261376	-43.7919	-127.913					38377.5	-36.9554	-90.2274
	261378	-41.3717	-130.371					38379	-37.2657	-89.1887
	261380	-44.489	-130.282					38380.5	-36.4145	-87.8567
	261381	-43.1013	-129.152					38382	-36.0819	-86.3871
	261382	-40.8794	-125.946					38383.5	-36.3372	-84.9899
	261384	-43.1896	-129.911					38385	-33.9986	-84.1015
	261386	-43.1718	-130.456					38386.5	-33.9072	-83.9943
	261387	-43.1744	-127.47					38388	-36.8651	-84.2998
	261388	-41.56	-127.838					38389.5	-35.9953	-84.2202
	261390	-42.8806	-131.038					38391	-35.3831	-83.4006
	261392	-40.1404	-132.373					38392.5	-37.2685	-82.5546
	261393	-41.4438	-128.367					38394	-37.6703	-82.7074
	261394	-40.9166	-127.488					38395.5	-38.3007	-84.0759
	261396	-44.2172	-128.892					38397	-39.2525	-85.9828
	261398	-46.5736	-125.719					38398.5	-38.3987	-87.3557
	261399	-43.1397	-128.263					38400	-42.0552	-87.4655
	261400	-42.8271	-126.204					38401.5	-38.5529	-86.5242
	261402	-43.5679	-128.189					38403	-40.109	-85.367
	261404	-42.562	-128.081					38404.5	-37.9181	-84.7105
	261405	-44.1305	-127.311					38406	-38.1225	-84.6308
	261406	-42.8381	-127.918					38407.5	-36.9383	-84.707
	261408	-41.5823	-129.085					38409	-38.4504	-84.6868
	261410	-39.3519	-127.995					38410.5	-36.9151	-84.6866
	261411	-41.9234	-132.381					38412	-36.062	-84.942
	261412	-40.0945	-130.986					38413.5	-34.5068	-85.4775
	261414	-40.0957	-128.433					38415	-34.6486	-85.9516
	261416	-41.6485	-128.643					38416.5	-38.3341	-85.9535
	261417	-42.0006	-129.786					38418	-36.3455	-85.54
	261418	-43.8526	-128.707					38419.5	-35.7013	-85.1623
	261420	-43.2685	-130.248					38421	-37.4265	-85.1116
	261422	-41.4232	-129.389					38422.5	-51.928	-85.2411
	261423	-44.2197	-127.818					38424	-68.5086	-85.2751
	261424	-42.2362	-133.155					38425.5	-64.8737	-85.2932
	261426	-41.3509	-131.344					38427	-60.6574	-85.5293
	261428	-41.5553	-129.182					38428.5	-56.256	-85.9179
	261429	-45.0476	-130.989					38430	-50.8088	-86.181
	261430	-41.8271	-127.74					38431.5	-47.5109	-86.1957
	261432	-41.647	-128.757					38433	-44.0664	-86.2584
	261434	-41.376	-128.508					38434.5	-44.3868	-86.7465
	261435	-43.2874	-127.413					38436	-38.3055	-87.5783
	261436	-42.4783	-126.694					38437.5	-36.7873	-88.1513
	261438	-42.6802	-125.698					38439	-36.1143	-87.986
	261440	-43.0897	-129.133					38440.5	-37.2816	-87.221
	261441	-43.8364	-126.427					38442	-38.2459	-86.3829
	261442	-43.5563	-125.897					38443.5	-33.4183	-85.8869
	261444	-42.5084	-127.364					38445	-36.6926	-85.8058
	261446	-43.8418	-128.988					38446.5	-36.7015	-85.9923
	261447	-42.0585	-128.262					38448	-34.377	-86.294
	261448	-44.0146	-127.605					38449.5	-36.7624	-86.4
	261450	-44.9532	-129.954					38451	-36.1995	-86.1716
	261452	-44.0011	-127.653					38452.5	-36.7031	-85.9258
	261453	-42.1455	-130.033					38454	-36.6669	-85.9479
	261454	-42.2823	-129.516					38455.5	-35.4235	-86.088
	261456	-43.782	-128.893					38457	-35.0908	-86.0807
	261458	-42.283	-131.126					38458.5	-34.991	-85.9349
	261459	-43.4092	-129.918					38460	-36.3517	-85.8479
	261460	-41.634	-129.2					38461.5	-35.124	-86.0938
	261462	-43.355	-128.303					38463	-34.537	-86.841
	261464	-45.4484	-126.575					38464.5	-37.6125	-87.878
	261465	-44.7166	-129.779					38466	-37.1985	-88.6662
	261466	-42.5608	-131.104					38467.5	-36.4856	-88.7395
	261468	-43.9582	-131.55					38469	-36.7907	-88.1582
	261470	-42.8494	-131.261					38470.5	-35.1512	-87.3336
	261471	-43.2333	-129.921					38472	-36.4799	-86.5054
	261472	-44.1711	-131.462					38473.5	-34.8584	-85.6469
	261474	-44.8591	-131.256					38475	-36.5444	-84.91
	261476	-44.8548	-128.422					38476.5	-36.5221	-84.5186
	261477	-43.1966	-131.931					38478	-36.6012	-84.3221
	261478	-45.6506	-128.457					38479.5	-36.3971	-84.1436
	261480	-42.7334	-131.378					38481	-34.6799	-84.1981
	261482	-41.9425	-128.461					38482.5	-39.1663	-84.5856
	261483	-42.5564	-129.683					38484	-38.3101	-84.9375
	261484	-42.4288	-130.145					38485.5	-38.6695	-85.0747
	261486	-42.5653	-128.11					38487	-37.3581	-85.3754
	261488	-42.2029	-128.713					38488.5	-36.6292	-86.1601
	261489	-40.5566	-130.246					38490	-38.9309	-87.1368
	261490	-38.4414	-128.57					38491.5	-37.3277	-87.6869
	261492	-41.7269	-128.346					38493	-38.7383	-87.5302
	261494	-42.3598	-129.873					38494.5	-37.6709	-86.9333
	261495	-41.1548	-129.662					38496	-37.0996	-86.3513
	261496	-41.9356	-126.752					38497.5	-37.0432	-85.9166
	261498	-42.4832	-128.549					38499	-36.3023	-85.4695
	261500	-43.2784	-128.685					38500.5	-35.4633	-84.8992
	261501	-40.1552	-129.041					38502	-35.9944	-84.4142
	261502	-41.8574	-126.972					38503.5	-35.8306	-84.2343
	261504	-38.927	-128.437					38505	-34.9513	-84.395
	261506	-40.2345	-128.344					38506.5	-36.5898	-84.8556
	261507	-39.3598	-127.664					38508	-35.4524	-85.4859
	261508	-42.0915	-129.56					38509.5	-34.8793	-85.9061
	261510	-44.4727	-131.412					38511	-34.982	-85.7412
	261512	-44.1384	-128.116					38512.5	-34.2539	-85.1832
	261513	-43.2268	-128.585					38514	-35.5252	-84.9617
	261514	-42.4044	-129.292					38515.5	-36.1551	-85.4815
	261516	-42.2438	-134.379					38517	-36.842	-86.2009
	261518	-40.963	-131.517					38518.5	-37.2477	-86.2982
	261519	-41.8864	-133.394					38520	-37.372	-85.6659
	261520	-43.7788	-131.091					38521.5	-37.3177	-84.9309
	261522	-44.1191	-129.903					38523	-35.7617	-84.7442
	261524	-41.7226	-129.211					38524.5	-38.3511	-85.3149
	261525	-44.6011	-130.505					38526	-36.9055	-86.1748
	261526	-43.0825	-128.736					38527.5	-37.4291	-86.54
	261528	-44.9674	-130.358					38529	-38.3374	-86.0338
	261530	-43.6639	-128.381					38530.5	-37.7461	-84.8781
	261531	-41.7421	-128.902					38532	-34.8466	-83.6916
	261532	-43.4914	-128.078					38533.5	-34.4853	-83.1591
	261534	-44.6329	-129.163					38535	-35.9396	-83.5824
	261536	-44.351	-131.469					38536.5	-36.9866	-84.8445
	261537	-42.9889	-131.928					38538	-36.1668	-86.4119
	261538	-42.9516	-131.447					38539.5	-35.2253	-87.3128
	261540	-42.7265	-131.837					38541	-36.4609	-86.9856
	261542	-41.8275	-129.314					38542.5	-38.5569	-86.0344
	261543	-44.0309	-129.056					38544	-36.941	-85.3561
	261544	-41.8208	-130.56					38545.5	-35.0388	-84.9977
	261546	-43.1185	-132.338					38547	-36.3422	-84.4217
	261548	-42.2776	-131.933					38548.5	-36.8952	-83.5708
	261549	-41.0027	-129.85					38550	-35.2344	-83.0549
	261550	-42.017	-131.081					38551.5	-35.8331	-83.2173
	261552	-41.2406	-132.945					38553	-34.6795	-83.5812
	261554	-42.236	-129.865					38554.5	-35.742	-83.7222
	261555	-42.1798	-129.119					38556	-36.4357	-83.9613
	261556	-59.0113	-130.163					38557.5	-34.405	-84.7193
	261558	-67.7556	-128.945					38559	-34.6076	-85.8892
	261560	-57.0246	-132.507					38560.5	-34.3336	-86.9408
	261561	-52.089	-130.266					38562	-35.2572	-87.3851
	261562	-49.7356	-132.547					38563.5	-36.9584	-87.0426
	261564	-44.4957	-131.713					38565	-36.41	-86.1489
	261566	-42.162	-131.629					38566.5	-35.9263	-85.2263
	261567	-43.9493	-129.525					38568	-36.6547	-84.7091
	261568	-44.6642	-130.633					38569.5	-36.2128	-84.6395
	261570	-45.2775	-133.365					38571	-36.6926	-84.8566
	261572	-45.5816	-133.185					38572.5	-33.9299	-85.3005
	261573	-41.5744	-128.781					38574	-36.4732	-85.9694
	261574	-40.4505	-130.337					38575.5	-36.1255	-86.5315
	261576	-43.61	-128.727					38577	-37.1004	-86.5233
	261578	-44.0288	-131.657					38578.5	-36.3034	-86.0381
	261579	-43.8422	-132.822					38580	-37.8178	-85.8016
	261580	-43.1625	-133.526					38581.5	-38.4812	-86.2793
	261582	-43.3216	-133.87					38583	-36.2152	-87.1151
	261584	-40.7791	-130.082					38584.5	-38.7053	-87.5979
	261585	-43.7999	-129.798					38586	-38.2526	-87.2174
	261586	-43.3963	-130.513					38587.5	-38.4622	-85.8817
	261588	-52.3514	-131.055					38589	-39.4556	-84.2543
	261590	-48.2619	-127.037					38590.5	-36.1193	-83.5565
	261591	-44.9973	-128.137					38592	-39.1436	-84.4542
	261592	-49.7996	-125.978					38593.5	-36.3412	-86.3106
	261594	-44.4227	-129.118					38595	-37.3038	-87.8151
	261596	-46.3955	-126.582					38596.5	-37.6425	-87.9901
	261597	-43.7699	-128.175					38598	-37.564	-86.8473
	261598	-42.8853	-128.348					38599.5	-35.5398	-85.1381
	261600	-45.3485	-129.093					38601	-37.1691	-83.7114
	261602	-44.6606	-129.092					38602.5	-36.9506	-83.2107
	261603	-43.8907	-128.861					38604	-40.2379	-83.6926
	261604	-44.3353	-130.162					38605.5	-37.9151	-84.5553
	261606	-44.9184	-127.467					38607	-40.4809	-84.9697
	261608	-44.0434	-128.35					38608.5	-38.5579	-84.6716
	261609	-43.0446	-132.634					38610	-37.4851	-84.2461
	261610	-43.7255	-130.805					38611.5	-39.1223	-84.3389
	261612	-41.6792	-129.814					38613	-35.9325	-84.9241
	261614	-42.083	-128.648					38614.5	-36.2881	-85.5758
	261615	-41.4165	-131.712					38616	-36.7653	-86.006
	261616	-42.8508	-129.774					38617.5	-35.1504	-86.2528
	261618	-45.7681	-131.256					38619	-38.1666	-86.3853
	261620	-42.8204	-129.192					38620.5	-38.0275	-86.3638
	261621	-41.8948	-132.034					38622	-35.1268	-86.2926
	261622	-42.743	-129.95					38623.5	-36.1534	-86.4059
	261624	-41.3229	-128.527					38625	-36.6898	-86.7174
	261626	-42.81	-128.778					38626.5	-38.6021	-87.132
	261627	-43.4706	-128.376					38628	-35.5039	-87.7002
	261628	-44.7473	-128.25					38629.5	-37.0808	-88.3992
	261630	-41.0788	-130.212					38631	-36.4347	-88.7544
	261632	-42.4278	-128.617					38632.5	-36.6503	-88.222
	261633	-41.9637	-131.885					38634	-36.7019	-87.055
	261634	-42.3143	-146.877					38635.5	-37.1764	-86.0702
	261636	-44.9575	-144.87					38637	-35.7829	-85.6421
	261638	-44.5808	-147.008					38638.5	-36.2361	-85.7176
	261639	-45.9713	-140.841					38640	-33.8165	-86.3364
	261640	-43.6914	-134.628					38641.5	-36.469	-87.3228
	261642	-43.6278	-132.277					38643	-36.2521	-88.0112
	261644	-46.7334	-133.02					38644.5	-35.4738	-87.6765
	261645	-43.893	-128.741					38646	-36.1843	-86.1456
	261646	-44.2368	-127.723					38647.5	-36.7396	-84.1227
	261648	-43.8213	-130.282					38649	-33.8797	-82.6966
	261650	-43.0952	-129.955					38650.5	-37.5483	-82.5827
	261651	-44.4345	-127.225					38652	-36.2415	-83.7203
	261652	-44.8289	-127.05					38653.5	-35.7201	-85.3677
	261654	-43.7287	-127.639					38655	-38.1911	-86.633
	261656	-42.8018	-129.963					38656.5	-38.6886	-87.1642
	261657	-44.6188	-130.598					38658	-37.6784	-87.1357
	261658	-42.1677	-125.722					38659.5	-34.5555	-86.8261
	261660	-41.5101	-129.998					38661	-34.4755	-86.3377
	261662	-42.8145	-126.302					38662.5	-35.0663	-85.64
	261663	-43.5814	-129.114					38664	-36.604	-84.8276
	261664	-45.2553	-127.618					38665.5	-36.5283	-84.21
	261666	-42.1854	-125.699					38667	-35.9686	-84.0211
	261668	-44.2118	-127.972					38668.5	-36.7751	-84.163
	261669	-42.8897	-124.615					38670	-37.038	-84.4573
	261670	-42.8936	-127.149					38671.5	-36.0911	-84.8427
	261672	-40.0371	-123.436					38673	-34.82	-85.2567
	261674	-41.1477	-127.215					38674.5	-36.3688	-85.4731
	261675	-44.8092	-129.08					38676	-35.3149	-85.3809
	261676	-42.1736	-129.709					38677.5	-36.627	-85.3072
	261678	-43.5758	-131.1					38679	-36.9756	-85.606
	261680	-46.2877	-127.329					38680.5	-36.4578	-86.2865
	261681	-46.3093	-128.86					38682	-35.4937	-87.0389
	261682	-45.6151	-131.148					38683.5	-36.7214	-87.454
	261684	-46.9302	-131.362					38685	-34.6707	-87.2033
	261686	-47.7952	-128.338					38686.5	-35.6428	-86.3626
	261687	-46.9429	-134.197					38688	-37.9156	-85.3983
	261688	-44.8346	-131.934					38689.5	-36.9221	-84.7452
	261690	-45.0704	-130.437					38691	-35.3097	-84.5641
	261692	-42.2978	-130.202					38692.5	-34.1946	-84.6757
	261693	-43.0985	-127.54					38694	-33.1872	-84.6152
	261694	-42.7775	-125.208					38695.5	-35.208	-84.1337
	261696	-44.5278	-128.982					38697	-36.422	-83.5906
	261698	-42.4464	-129.02					38698.5	-35.7928	-83.5909
	261699	-43.7601	-130.364					38700	-35.1994	-84.2311
	261700	-43.4678	-130.917					38701.5	-36.3146	-85.094
	261702	-45.0482	-134.656					38703	-35.7851	-85.8876
	261704	-44.9196	-131.146					38704.5	-36.8689	-86.5802
	261705	-43.828	-128.262					38706	-36.2452	-87.0057
	261706	-43.5678	-129.551					38707.5	-36.4499	-86.8932
	261708	-44.3685	-128.558					38709	-34.7351	-86.3242
	261710	-41.3277	-130.243					38710.5	-38.6572	-85.7665
	261711	-42.3627	-127.541					38712	-37.8969	-85.5353
	261712	-43.1925	-128.649					38713.5	-35.849	-85.4945
	261714	-45.3878	-128.914					38715	-35.204	-85.3181
	261716	-42.0513	-129.617					38716.5	-35.6079	-85.0789
	261717	-43.9529	-129.097					38718	-36.0839	-85.3816
	261718	-41.2615	-128.911					38719.5	-37.1588	-86.3403
	261720	-41.5868	-126.204					38721	-35.6585	-87.2783
	261722	-42.3207	-128.457					38722.5	-37.4423	-87.832
	261723	-41.5457	-127.307					38724	-36.4244	-88.2232
	261724	-43.7032	-128.689					38725.5	-35.1033	-88.7361
	261726	-43.6001	-125.493					38727	-35.928	-89.3546
	261728	-47.0492	-128.946					38728.5	-34.1392	-89.5399
	261729	-45.2977	-125.493					38730	-36.9713	-88.5621
	261730	-42.2709	-128.52					38731.5	-36.7246	-86.5937
	261732	-43.3122	-125.349					38733	-37.087	-84.8227
	261734	-42.8433	-127.053					38734.5	-36.2478	-84.3059
	261735	-42.7735	-125.941					38736	-36.5221	-85.0825
	261736	-42.4838	-126.137					38737.5	-37.1684	-86.3151
	261738	-45.1921	-126.191					38739	-34.5079	-87.1926
	261740	-42.0418	-127.045					38740.5	-36.572	-87.5191
	261741	-42.038	-126.361					38742	-34.795	-87.4508
	261742	-41.0207	-127.481					38743.5	-34.4087	-87.2518
	261744	-40.7588	-128.322					38745	-36.9558	-87.3635
	261746	-41.3734	-127.274					38746.5	-37.6205	-87.9255
	261747	-43.14	-128.888					38748	-36.9298	-88.5742
	261748	-40.6853	-130.781					38749.5	-38.1918	-88.7655
	261750	-41.2623	-131.086					38751	-37.3178	-88.2208
	261752	-43.123	-129.247					38752.5	-36.6853	-87.1976
	261753	-41.9079	-131.076					38754	-34.5379	-86.1261
	261754	-43.0752	-128.061					38755.5	-37.6717	-85.321
	261756	-45.1422	-128.943					38757	-37.1668	-84.9984
	261758	-42.1686	-124.136					38758.5	-36.2096	-85.2566
	261759	-41.7067	-125.333					38760	-33.7281	-86.0435
	261760	-43.982	-127.767					38761.5	-33.0427	-86.9273
	261762	-44.8698	-126.766					38763	-35.2462	-87.326
	261764	-43.1179	-130.26					38764.5	-33.9896	-87.2503
	261765	-44.3548	-128.624					38766	-33.4928	-87.1995
	261766	-44.9601	-129.91					38767.5	-37.1856	-87.5077
	261768	-45.6681	-127.776					38769	-37.0511	-88.0216
	261770	-45.0079	-127.097					38770.5	-34.5295	-88.2696
	261771	-45.2917	-126.045					38772	-38.1764	-88.0356
	261772	-45.1249	-128.295					38773.5	-35.307	-87.5003
	261774	-44.5695	-133.02					38775	-35.4603	-86.8433
	261776	-44.0378	-128.618					38776.5	-36.2231	-86.1885
	261777	-41.6303	-132.259					38778	-37.3745	-85.7339
	261778	-41.0609	-131.726					38779.5	-35.1412	-85.5594
	261780	-41.1665	-130.372					38781	-34.4474	-85.4705
	261782	-42.1982	-131.675					38782.5	-33.2418	-85.3128
	261783	-43.1669	-131.503					38784	-33.9086	-85.2656
	261784	-42.2511	-131.848					38785.5	-35.6074	-85.7117
	261786	-39.3432	-127.536					38787	-34.6429	-86.7707
	261788	-41.4829	-125.989					38788.5	-32.7137	-87.9766
	261789	-41.9799	-127.203					38790	-36.443	-88.6349
	261790	-45.6412	-129.122					38791.5	-34.8695	-88.4479
	261792	-42.5973	-131.116					38793	-34.1147	-87.8534
	261794	-41.6544	-129.828					38794.5	-35.1089	-87.4994
	261795	-43.9636	-129.372					38796	-35.5234	-87.4659
	261796	-42.8852	-129.828					38797.5	-34.4185	-87.4675
	261798	-39.7405	-127.098					38799	-36.2405	-87.508
	261800	-43.3869	-129.297					38800.5	-35.8863	-87.8754
	261801	-44.0475	-128.004					38802	-36.5898	-88.6654
	261802	-42.6901	-129.126					38803.5	-34.5632	-89.5344
	261804	-41.3668	-137.677					38805	-37.6107	-89.9177
	261806	-42.4245	-131.356					38806.5	-37.2867	-89.6389
	261807	-41.4726	-131.258					38808	-36.2041	-88.9452
	261808	-43.5452	-131.25					38809.5	-37.5986	-88.0117
	261810	-41.407	-127.652					38811	-38.5542	-86.9492
	261812	-40.6042	-130.149					38812.5	-38.1061	-86.1336
	261813	-43.7227	-129.222					38814	-37.0786	-85.8371
	261814	-42.5812	-131.496					38815.5	-36.1146	-85.7458
	261816	-42.2593	-130.804					38817	-38.8676	-85.2907
	261818	-43.2076	-130.335					38818.5	-35.1138	-84.4655
	261819	-42.0512	-131.445					38820	-38.1579	-83.9807
	261820	-44.27	-127.225					38821.5	-36.4002	-84.3953
	261822	-42.1886	-128.67					38823	-37.2578	-85.3737
	261824	-41.7482	-129.016					38824.5	-37.586	-86.1611
	261825	-42.0156	-129.447					38826	-37.2834	-86.4482
	261826	-42.7282	-126.417					38827.5	-38.9012	-86.4042
	261828	-41.9239	-127.606					38829	-37.1955	-86.2977
	261830	-41.0522	-125.661					38830.5	-36.1565	-86.2254
	261831	-42.7146	-130.387					38832	-36.6856	-86.1178
	261832	-39.7313	-129.427					38833.5	-39.8848	-85.8363
	261834	-41.2557	-128.567					38835	-37.9862	-85.2795
	261836	-42.0494	-130.941					38836.5	-36.9733	-84.5279
	261837	-39.3877	-131.265					38838	-37.3868	-84.1433
	261838	-40.2564	-128.54					38839.5	-35.1584	-84.7327
	261840	-41.5758	-129.522					38841	-36.8331	-86.16
	261842	-39.752	-129.5					38842.5	-38.3797	-87.5049
	261843	-41.3186	-129.433					38844	-37.5735	-87.7861
	261844	-40.8424	-129.941					38845.5	-38.9539	-86.9355
	261846	-41.0351	-126.825					38847	-39.098	-85.9257
	261848	-42.9429	-128.425					38848.5	-38.2394	-85.539
	261849	-41.5006	-128.77					38850	-38.6909	-85.4635
	261850	-40.3304	-130.488					38851.5	-39.2856	-85.1587
	261852	-43.6655	-128.229					38853	-38.8269	-84.7054
	261854	-42.7658	-128.593					38854.5	-37.9235	-84.6248
	261855	-43.5143	-129.897					38856	-38.8377	-85.2357
	261856	-44.4212	-127.226					38857.5	-38.0753	-86.3013
	261858	-43.7501	-132.703					38859	-37.7751	-87.1197
	261860	-42.0012	-137.844					38860.5	-39.5376	-87.0732
	261861	-40.6989	-136.969					38862	-37.1289	-86.3654
	261862	-40.5831	-136.135					38863.5	-38.049	-85.8419
	261864	-40.3935	-132.446					38865	-37.9909	-85.8407
	261866	-40.0284	-135.587					38866.5	-36.6648	-85.7473
	261867	-40.668	-133.263					38868	-38.4365	-85.1925
	261868	-42.9002	-131.826					38869.5	-35.0443	-84.7606
	261870	-42.2334	-130.384					38871	-37.3615	-85.1896
	261872	-41.5472	-130.58					38872.5	-38.8218	-86.3226
	261873	-44.4363	-128.805					38874	-37.9046	-87.4811
	261874	-40.6937	-129.651					38875.5	-36.1078	-88.1405
	261876	-42.9483	-128.597					38877	-34.4303	-88.0404
	261878	-42.7808	-128.849					38878.5	-36.4389	-87.1685
	261879	-44.1776	-134.454					38880	-37.0127	-85.9635
	261880	-42.8359	-130.243					38881.5	-34.9233	-85.3246
	261882	-43.5526	-131.924					38883	-35.7317	-85.8205
	261884	-49.7472	-128.341					38884.5	-37.4504	-87.0539
	261885	-57.5202	-129.956					38886	-37.1742	-88.0911
	261886	-59.5013	-130.203					38887.5	-37.6772	-88.2313
	261888	-55.4214	-130.109					38889	-36.2244	-87.2666
	261890	-53.6716	-131.831					38890.5	-36.2437	-85.7586
	261891	-51.1313	-128.047					38892	-36.7154	-84.9277
	261892	-52.5707	-130.348					38893.5	-36.1641	-85.4813
	261894	-50.1775	-128.976					38895	-35.3944	-86.9663
	261896	-47.0627	-126.072					38896.5	-34.6824	-88.3527
	261897	-45.1736	-128.558					38898	-34.2047	-89.0339
	261898	-44.8941	-130.469					38899.5	-35.3169	-89.2976
	261900	-43.6167	-130.482					38901	-35.6537	-90.1668
	261902	-44.9945	-132.021					38902.5	-36.4988	-92.505
	261903	-45.0347	-129.697					38904	-33.8839	-95.7617
	261904	-45.8679	-130.594					38905.5	-33.9864	-98.204
	261906	-40.7907	-131.017					38907	-34.2501	-98.6735
	261908	-43.1416	-129.258					38908.5	-35.6564	-97.4879
	261909	-41.2068	-128.984					38910	-35.7189	-95.702
	261910	-40.3004	-130.112					38911.5	-33.8591	-94.1958
	261912	-41.8629	-144.478					38913	-35.3655	-93.2663
	261914	-42.947	-142.925					38914.5	-34.3145	-92.8961
	261915	-41.4289	-140.3					38916	-34.1017	-93.1607
	261916	-43.7638	-139.269					38917.5	-34.2664	-93.9591
	261918	-42.5188	-135.806					38919	-35.8865	-94.5918
	261920	-42.6653	-134.85					38920.5	-36.0202	-94.2581
	261921	-42.6273	-134.991					38922	-36.0851	-92.8876
	261922	-44.5348	-132.052					38923.5	-33.8535	-91.1216
	261924	-43.2524	-133.269					38925	-36.1836	-89.7181
	261926	-42.1842	-132.141					38926.5	-36.339	-89.0288
	261927	-42.0148	-131.548					38928	-33.0992	-88.8076
	261928	-41.974	-132.119					38929.5	-36.3925	-88.4833
	261930	-45.2701	-129.912					38931	-36.6197	-87.7074
	261932	-43.4813	-129.386					38932.5	-34.6063	-86.6997
	261933	-44.4475	-130.566					38934	-35.8683	-86.0763
	261934	-42.3242	-130.977					38935.5	-36.4527	-86.0011
	261936	-43.6419	-129.81					38937	-35.4222	-86.0192
	261938	-42.5562	-130.713					38938.5	-34.9425	-85.9292
	261939	-41.4942	-133.036					38940	-34.8768	-86.0028
	261940	-41.6127	-130.607					38941.5	-36.2661	-86.1605
	261942	-43.0716	-128.843					38943	-32.5258	-85.7941
	261944	-42.3345	-131.172					38944.5	-36.8456	-84.6977
	261945	-41.478	-131.057					38946	-34.0913	-83.5159
	261946	-39.5515	-131.233					38947.5	-35.5439	-83.0115
	261948	-40.9255	-129.564					38949	-36.5	-83.1569
	261950	-42.2389	-136.75					38950.5	-35.9672	-83.3772
	261951	-40.2801	-136.676					38952	-36.3728	-83.4878
	261952	-41.412	-138.672					38953.5	-36.7528	-83.7835
	261954	-40.4214	-138.129					38955	-38.835	-84.4063
	261956	-41.0354	-135.607					38956.5	-37.4717	-85.1669
	261957	-44.1459	-134.835					38958	-37.2227	-85.7773
	261958	-43.8029	-131.514					38959.5	-35.6149	-85.8657
	261960	-43.5292	-126.291					38961	-39.8716	-85.2575
	261962	-43.277	-132.172					38962.5	-52.1789	-84.3333
	261963	-40.6956	-133.035					38964	-52.243	-83.8586
	261964	-39.879	-132.286					38965.5	-49.5129	-84.2766
	261966	-41.5032	-131.199					38967	-44.4401	-85.3858
	261968	-41.8345	-134.604					38968.5	-41.7988	-86.6424
	261969	-41.1665	-135.705					38970	-38.7894	-87.5403
	261970	-43.2206	-130.442					38971.5	-37.7135	-87.7742
	261972	-42.4994	-131.217					38973	-38.5473	-87.2423
	261974	-41.8727	-131.865					38974.5	-38.438	-86.1149
	261975	-40.9157	-128.11					38976	-36.093	-84.891
	261976	-41.4119	-127.963					38977.5	-38.2692	-84.1246
	261978	-42.6405	-128.256					38979	-35.1494	-84.0693
	261980	-42.6556	-132.176					38980.5	-36.8912	-84.6746
	261981	-42.6325	-127.803					38982	-35.867	-85.7202
	261982	-44.8707	-127.828					38983.5	-35.5014	-86.9344
	261984	-48.2858	-128.414					38985	-36.9085	-87.928
	261986	-45.8878	-130.21					38986.5	-37.0885	-88.2645
	261987	-45.0985	-128.389					38988	-35.7672	-87.9423
	261988	-43.9653	-132.527					38989.5	-37.2704	-87.5415
	261990	-45.8914	-130.599					38991	-39.1515	-87.4289
	261992	-43.3723	-130.962					38992.5	-38.0892	-87.265
	261993	-42.4087	-127.409					38994	-35.4301	-86.5895
	261994	-41.9743	-132.562					38995.5	-33.3838	-85.4655
	261996	-43.4833	-128.943					38997	-35.6107	-84.4269
	261998	-42.0282	-128.078					38998.5	-34.6249	-83.8851
	261999	-42.5074	-129.892					39000	-35.283	-83.8696
	262000	-41.433	-130.531					39001.5	-34.4569	-84.233
	262002	-44.9462	-128.436					39003	-35.9811	-84.6511
	262004	-45.2633	-131.31					39004.5	-36.0203	-84.6062
	262005	-45.6578	-131.896					39006	-33.2408	-83.8686
	262006	-41.8768	-129.688					39007.5	-34.2888	-82.8889
	262008	-42.6039	-131.065					39009	-35.4783	-82.459
	262010	-42.5586	-129.263					39010.5	-34.5999	-82.9401
	262011	-41.6596	-128.692					39012	-33.6745	-83.964
	262012	-42.7349	-129.308					39013.5	-34.5375	-84.8257
	262014	-43.2583	-131.314					39015	-36.1751	-85.2238
	262016	-43.4754	-138.258					39016.5	-34.0222	-85.2958
	262017	-44.5189	-137.688					39018	-32.3205	-85.2442
	262018	-42.4446	-134.988					39019.5	-32.4818	-85.2627
	262020	-42.9643	-133.343					39021	-34.4663	-85.7812
	262022	-45.2193	-135.357					39022.5	-34.2392	-87.2217
	262023	-41.8247	-132.085					39024	-33.2683	-89.4627
	262024	-42.9866	-133.558					39025.5	-32.478	-91.7856
	262026	-44.7422	-132.017					39027	-34.1084	-94.0893
	262028	-41.8821	-132.831					39028.5	-34.385	-97.1423
	262029	-40.2145	-132.793					39030	-35.4006	-100.918
	262030	-41.3641	-132.285					39031.5	-32.1446	-103.744
	262032	-41.6922	-131.585					39033	-32.2548	-103.857
	262034	-42.5821	-131.721					39034.5	-33.4899	-101.173
	262035	-40.5904	-132.657					39036	-34.1138	-97.1726
	262036	-39.6153	-130.655					39037.5	-33.317	-93.5108
	262038	-37.7673	-130.479					39039	-35.429	-91.0393
	262040	-42.9969	-132.151					39040.5	-33.3329	-89.6419
	262041	-41.5276	-131.577					39042	-35.6504	-88.7051
	262042	-41.9347	-126.761					39043.5	-34.4062	-87.9571
	262044	-42.0508	-126.712					39045	-34.2968	-87.6681
	262046	-43.4367	-126.849					39046.5	-34.2345	-87.8547
	262047	-41.8437	-128.49					39048	-37.1527	-87.9114
	262048	-42.516	-128.602					39049.5	-36.3858	-87.5756
	262050	-42.4346	-128.394					39051	-36.2596	-87.2348
	262052	-44.0086	-130.972					39052.5	-35.4265	-87.1782
	262053	-43.0182	-132.873					39054	-36.1835	-87.138
	262054	-41.6073	-132.977					39055.5	-36.4323	-86.7348
	262056	-39.7667	-131.1					39057	-36.2135	-86.1279
	262058	-42.7806	-128.758					39058.5	-35.4193	-85.9128
	262059	-42.58	-128.733					39060	-36.0837	-86.3232
	262060	-40.0578	-128.922					39061.5	-38.3578	-86.8254
	262062	-40.6288	-130.199					39063	-36.4825	-86.8363
	262064	-40.7395	-127.92					39064.5	-35.3804	-86.3938
	262065	-42.6647	-130.254					39066	-35.8523	-86.0369
	262066	-41.6922	-131.205					39067.5	-34.895	-86.2338
	262068	-40.4183	-129.413					39069	-36.5313	-86.9314
	262070	-40.5289	-128.398					39070.5	-37.2278	-87.6159
	262071	-40.8289	-129.08					39072	-36.6601	-87.799
	262072	-43.6205	-131.182					39073.5	-37.1203	-87.2606
	262074	-41.3425	-127.499					39075	-36.3335	-86.1638
	262076	-42.5198	-132.592					39076.5	-37.7097	-85.0907
	262077	-41.482	-133.836					39078	-36.5358	-84.8852
	262078	-42.9902	-133.272					39079.5	-35.6174	-85.8943
	262080	-41.2384	-131.546					39081	-34.2609	-87.3239
	262082	-42.0631	-132.319					39082.5	-36.8146	-87.8658
	262083	-39.8671	-127.948					39084	-37.6475	-87.0696
	262084	-42.157	-128.317					39085.5	-35.2819	-85.6726
	262086	-40.9768	-130.217					39087	-33.7808	-84.6733
	262088	-41.3037	-129.102					39088.5	-35.414	-84.5833
	262089	-41.6363	-128.433					39090	-37.4906	-85.3262
	262090	-42.0939	-130.519					39091.5	-38.0251	-86.2087
	262092	-42.3527	-132.087					39093	-37.4959	-86.3412
	262094	-43.3285	-130.807					39094.5	-36.0608	-85.5219
	262095	-45.9264	-125.726					39096	-33.9441	-84.2647
	262096	-41.3858	-128.319					39097.5	-35.1448	-83.1916
	262098	-42.9544	-129.11					39099	-35.6673	-82.816
	262100	-45.5419	-129.332					39100.5	-40.5005	-83.2568
	262101	-48.2334	-128.619					39102	-42.8909	-84.1094
	262102	-45.3752	-126.786					39103.5	-44.2092	-84.8716
	262104	-45.3904	-135.317					39105	-42.689	-85.314
	262106	-43.2333	-129.258					39106.5	-42.5831	-85.3455
	262107	-45.77	-130.813					39108	-38.4101	-84.973
	262108	-43.1602	-133.428					39109.5	-38.8231	-84.5871
	262110	-42.6032	-132.532					39111	-36.3647	-84.6698
	262112	-43.4201	-129.89					39112.5	-36.0244	-85.0497
	262113	-42.4076	-134.58					39114	-40.4043	-85.2026
	262114	-42.7227	-132.509					39115.5	-37.8471	-85.1842
	262116	-42.0207	-133.835					39117	-36.9564	-85.6173
	262118	-43.6956	-131.259					39118.5	-35.3922	-86.6525
	262119	-42.7857	-132.18					39120	-36.3505	-87.554
	262120	-43.8119	-132.012					39121.5	-35.0568	-87.464
	262122	-42.3113	-132.018					39123	-37.8073	-86.5391
	262124	-42.5338	-131.873					39124.5	-34.8708	-85.7824
	262125	-40.7156	-132.267					39126	-36.4697	-85.6737
	262126	-41.8089	-132.273					39127.5	-36.6576	-85.6739
	262128	-42.5756	-134.973					39129	-35.0106	-85.2717
	262130	-41.7746	-135.622					39130.5	-36.4359	-84.7275
	262131	-42.2098	-135.218					39132	-36.57	-84.6558
	262132	-43.5266	-131.717					39133.5	-36.9355	-85.4273
	262134	-44.9914	-133.261					39135	-35.2832	-86.6894
	262136	-43.3121	-132.739					39136.5	-34.1684	-87.2797
	262137	-44.4716	-130.07					39138	-34.7186	-86.4215
	262138	-44.7462	-131.789					39139.5	-36.7745	-84.9095
	262140	-44.6939	-133.124					39141	-35.9118	-84.209
	262142	-44.243	-133.46					39142.5	-35.4645	-84.8309
	262143	-44.6666	-130.323					39144	-36.2315	-85.9971
	262144	-45.1611	-132.016					39145.5	-33.7105	-86.5834
	262146	-45.1582	-133.258					39147	-34.7137	-86.2321
	262148	-43.8126	-131.727					39148.5	-34.8719	-85.5731
	262149	-40.8267	-133.812					39150	-33.8708	-85.4591
	262150	-43.2584	-132.539					39151.5	-35.4687	-85.9792
	262152	-44.1378	-131.811					39153	-35.6659	-86.5014
	262154	-42.347	-131.407					39154.5	-35.9974	-86.5039
	262155	-42.5807	-128.701					39156	-34.9489	-85.9376
	262156	-42.6952	-128.14					39157.5	-34.4048	-85.2012
	262158	-43.1932	-129.529					39159	-34.6236	-84.9789
	262160	-43.2865	-127.482					39160.5	-34.7438	-85.6529
	262161	-41.9378	-127.626					39162	-32.7849	-86.9629
	262162	-39.9078	-128.016					39163.5	-34.0817	-88.1753
	262164	-43.7017	-127.064					39165	-34.1445	-88.7462
	262166	-40.929	-128.519					39166.5	-34.2703	-88.7552
	262167	-41.5314	-128.044					39168	-34.135	-88.6974
	262168	-40.9177	-129.333					39169.5	-35.4587	-88.8723
	262170	-40.029	-128.902					39171	-36.0054	-88.9074
	262172	-41.4748	-127.3					39172.5	-36.7058	-88.3512
	262173	-41.0605	-130.548					39174	-35.9693	-87.5337
	262174	-40.9362	-129.845					39175.5	-33.8102	-87.2938
	262176	-41.8274	-127.768					39177	-34.1719	-87.6936
	262178	-41.6873	-127.236					39178.5	-33.19	-87.7323
	262179	-40.5377	-128.651					39180	-34.5903	-86.8087
	262180	-40.7914	-128.951					39181.5	-34.9684	-85.6662
	262182	-38.3424	-129.343					39183	-33.3837	-85.322
	262184	-41.8249	-127.744					39184.5	-33.444	-85.8486
	262185	-42.3251	-129.509					39186	-32.84	-86.3715
	262186	-42.2633	-132.48					39187.5	-34.8375	-86.0081
	262188	-43.186	-130.6					39189	-35.9382	-84.8108
	262190	-42.3077	-125.218					39190.5	-36.2588	-83.7861
	262191	-43.4167	-131.249					39192	-34.6771	-83.8224
	262192	-43.9181	-130.038					39193.5	-35.7025	-84.7056
	262194	-44.4322	-128.368					39195	-35.7661	-85.5081
	262196	-42.8965	-128.077					39196.5	-36.759	-85.6726
	262197	-43.4006	-128.677					39198	-35.8807	-85.3417
	262198	-45.0579	-128.974					39199.5	-37.7673	-84.9975
	262200	-45.4038	-124.261					39201	-35.5715	-84.8927
	262202	-50.6486	-126.962					39202.5	-37.9541	-85.0518
	262203	-46.6072	-125.588					39204	-35.0208	-85.5002
	262204	-42.3814	-127.739					39205.5	-38.7682	-86.092
	262206	-42.9854	-128.496					39207	-36.0164	-86.5243
	262208	-43.414	-129.883					39208.5	-36.0054	-86.6371
	262209	-41.4867	-127.009					39210	-35.8704	-86.3938
	262210	-41.4981	-128.51					39211.5	-35.2721	-85.7377
	262212	-41.9725	-126.05					39213	-35.9963	-84.9176
	262214	-41.9537	-126.504					39214.5	-35.5238	-84.5501
	262215	-41.6399	-129.936					39216	-36.697	-84.9918
	262216	-41.3538	-130.04					39217.5	-35.9622	-85.9408
	262218	-38.2711	-129.902					39219	-34.3271	-86.6117
	262220	-40.4348	-128.91					39220.5	-35.2273	-86.4898
	262221	-41.1222	-128.629					39222	-35.0901	-85.9069
	262222	-42.0459	-128.43					39223.5	-34.7171	-85.7164
	262224	-40.3899	-129.489					39225	-35.076	-86.1765
	262226	-42.1648	-129.706					39226.5	-36.0182	-86.5651
	262227	-40.5961	-128.702					39228	-33.5263	-86.4597
	262228	-41.9746	-126.832					39229.5	-33.872	-86.3497
	262230	-42.2376	-127.324					39231	-34.6405	-86.5387
	262232	-42.2737	-126.238					39232.5	-33.585	-86.56
	262233	-41.736	-127.057					39234	-36.3117	-85.9972
	262234	-42.6026	-128.163					39235.5	-33.3258	-85.261
	262236	-41.4329	-126.564					39237	-35.2984	-84.9523
	262238	-42.1946	-123.381					39238.5	-34.4611	-84.9882
	262239	-40.7556	-123.634					39240	-36.3079	-84.8805
	262240	-41.4701	-127.296					39241.5	-36.2894	-84.5179
	262242	-40.487	-126.574					39243	-37.676	-84.2841
	262244	-40.6419	-127.499					39244.5	-35.7839	-84.3833
	262245	-42.69	-127.43					39246	-33.3106	-84.518
	262246	-42.0209	-130.701					39247.5	-35.1627	-84.2983
	262248	-41.5643	-128.456					39249	-36.6063	-83.762
	262250	-43.7726	-126.189					39250.5	-34.6343	-83.3578
	262251	-43.3576	-129.186					39252	-34.4788	-83.5662
	262252	-42.531	-129.408					39253.5	-36.7631	-84.2779
	262254	-43.1603	-130.242					39255	-37.1611	-84.7811
	262256	-41.0047	-130.732					39256.5	-35.0627	-84.5626
	262257	-41.2311	-129.149					39258	-37.424	-83.8676
	262258	-41.8828	-126.581					39259.5	-37.7469	-83.3671
	262260	-42.1054	-129.828					39261	-33.2819	-83.3766
	262262	-42.8604	-129.137					39262.5	-36.1515	-83.7043
	262263	-44.8725	-130.212					39264	-35.0079	-84.1091
	262264	-44.7735	-127.39					39265.5	-36.8641	-84.4776
	262266	-40.5777	-128.886					39267	-34.4582	-84.7039
	262268	-42.4112	-131.039					39268.5	-36.8224	-84.8329
	262269	-43.2924	-128.132					39270	-33.2477	-85.074
	262270	-41.7713	-129.633					39271.5	-34.6869	-85.5617
	262272	-42.2405	-125.384					39273	-37.8597	-86.2248
	262274	-44.329	-129.124					39274.5	-36.9694	-86.777
	262275	-42.0613	-129.661					39276	-37.054	-86.9816
	262276	-43.4613	-130.432					39277.5	-34.5433	-87.0618
	262278	-40.6924	-131.605					39279	-35.6488	-87.3736
	262280	-40.5371	-128.81					39280.5	-36.2526	-87.7412
	262281	-40.87	-131.035					39282	-36.9302	-87.6733
	262282	-40.5675	-130.813					39283.5	-36.3112	-87.0882
	262284	-41.0467	-131.462					39285	-34.1628	-86.3535
	262286	-40.3157	-127.606					39286.5	-32.9535	-85.8277
	262287	-41.5742	-131.361					39288	-35.8219	-85.7488
	262288	-43.364	-129.04					39289.5	-37.6484	-86.3616
	262290	-43.4493	-129.357					39291	-37.4958	-87.6468
	262292	-44.2745	-129.13					39292.5	-36.0256	-88.9897
	262293	-43.5888	-129.478					39294	-35.0816	-89.4849
	262294	-42.4326	-128.827					39295.5	-35.274	-88.8192
	262296	-46.6732	-128.214					39297	-36.1052	-87.5757
	262298	-45.0897	-127.596					39298.5	-36.5884	-86.478
	262299	-42.226	-129.122					39300	-34.5831	-85.8265
	262300	-43.7898	-129.884					39301.5	-34.8552	-85.5968
	262302	-42.3354	-130.22					39303	-36.636	-85.7203
	262304	-44.7823	-129.48					39304.5	-34.9981	-85.9126
	262305	-42.8312	-127.88					39306	-31.7833	-85.9581
	262306	-45.3584	-128.726					39307.5	-36.2732	-86.0114
	262308	-43.0146	-126.614					39309	-35.806	-86.2853
	262310	-42.4434	-129.18					39310.5	-36.5236	-86.6295
	262311	-41.4863	-126.167					39312	-34.6704	-86.6055
	262312	-42.2469	-127.065					39313.5	-35.3986	-85.9468
	262314	-44.0722	-127.155					39315	-36.6409	-84.9202
	262316	-40.3418	-127.635					39316.5	-34.3653	-84.2316
	262317	-42.453	-130.284					39318	-34.5387	-84.298
	262318	-42.5957	-134.651					39319.5	-34.9081	-84.6157
	262320	-42.6724	-134.92					39321	-36.2241	-84.3405
	262322	-45.559	-136.839					39322.5	-36.6232	-83.4971
	262323	-48.319	-134.588					39324	-37.3815	-83.0226
	262324	-46.5234	-133.261					39325.5	-38.6319	-83.6709
	262326	-43.5875	-131.386					39327	-37.9732	-85.1741
	262328	-45.066	-130.136					39328.5	-38.4355	-86.6344
	262329	-43.1554	-129.029					39330	-36.7201	-87.442
	262330	-44.4364	-129.157					39331.5	-36.6411	-87.6616
	262332	-46.5184	-125.743					39333	-36.413	-87.7432
	262334	-42.8802	-129.045					39334.5	-36.7215	-87.9155
	262335	-42.3819	-129.597					39336	-37.8738	-87.8049
	262336	-42.3322	-127.368					39337.5	-37.1358	-86.8442
	262338	-40.3353	-126.822					39339	-35.4188	-85.2363
	262340	-41.3439	-126.884					39340.5	-36.5776	-83.9333
	262341	-40.7794	-128.225					39342	-36.3178	-83.6183
	262342	-39.879	-127.746					39343.5	-38.1629	-84.1761
	262344	-41.4289	-127.901					39345	-36.6423	-84.9175
	262346	-40.8545	-129.095					39346.5	-37.297	-85.2554
	262347	-42.1898	-130.104					39348	-38.899	-85.2834
	262348	-42.7493	-130.331					39349.5	-38.2133	-85.5473
	262350	-40.5537	-128.293					39351	-38.2088	-86.2314
	262352	-41.9173	-127.302					39352.5	-35.4804	-86.8753
	262353	-41.056	-128.004					39354	-35.8079	-86.9968
	262354	-40.1779	-129.227					39355.5	-35.6179	-86.656
	262356	-42.9389	-127.473					39357	-35.6163	-86.0849
	262358	-40.8928	-126.894					39358.5	-35.3809	-85.3708
	262359	-42.4025	-128.363					39360	-35.0545	-84.7045
	262360	-39.9233	-130.387					39361.5	-34.7521	-84.4196
	262362	-41.7778	-130.95					39363	-34.0558	-84.6314
	262364	-41.2614	-125.377					39364.5	-34.5329	-85.0048
	262365	-42.7749	-128.434					39366	-35.547	-84.8774
	262366	-42.4389	-128.713					39367.5	-34.6992	-84.063
	262368	-39.5637	-131.418					39369	-35.2763	-83.221
	262370	-40.5666	-131.778					39370.5	-34.4523	-83.0923
	262371	-40.1941	-127.092					39372	-34.7862	-83.6689
	262372	-41.2548	-127.837					39373.5	-35.0404	-84.3382
	262374	-43.414	-127.68					39375	-36.3748	-84.579
	262376	-42.6726	-129.798					39376.5	-35.377	-84.3873
	262377	-43.1612	-132.582					39378	-34.7503	-84.1196
	262378	-40.8602	-129.926					39379.5	-35.7559	-83.9471
	262380	-43.0495	-130.805					39381	-35.6705	-83.6596
	262382	-40.5878	-132.44					39382.5	-34.6573	-83.1453
	262383	-40.7681	-132.53					39384	-34.2304	-82.6366
	262384	-42.755	-126.419					39385.5	-35.0213	-82.4777
	262386	-43.3083	-125.986					39387	-36.521	-82.752
	262388	-44.8814	-128.306					39388.5	-35.8118	-83.3121
	262389	-43.6186	-128.577					39390	-36.9504	-83.929
	262390	-42.5923	-125.438					39391.5	-36.9992	-84.2756
	262392	-43.2344	-129.109					39393	-38.9879	-84.1451
	262394	-41.4973	-130.02					39394.5	-36.3015	-83.71
	262395	-44.9517	-125.654					39396	-36.6883	-83.4242
	262396	-44.4877	-126.898					39397.5	-38.3706	-83.4871
	262398	-42.6845	-128.826					39399	-34.9031	-83.8032
	262400	-45.5641	-127.516					39400.5	-38.1424	-84.3932
	262401	-42.069	-128.328					39402	-36.3043	-85.2903
	262402	-43.7583	-126.748					39403.5	-34.6938	-86.1428
	262404	-41.7743	-130.943					39405	-35.626	-86.4528
	262406	-43.6429	-129.078					39406.5	-34.6172	-86.0563
	262407	-42.3197	-127.071					39408	-33.4516	-85.2665
	262408	-40.003	-128.131					39409.5	-36.6235	-84.5935
	262410	-39.6547	-129.586					39411	-38.3098	-84.4325
	262412	-41.1545	-129.969					39412.5	-38.4566	-84.9069
	262413	-42.106	-129.071					39414	-38.0566	-85.7293
	262414	-44.6827	-135.765					39415.5	-37.0163	-86.2512
	262416	-41.9525	-138.864					39417	-35.5547	-86.0821
	262418	-42.8911	-138.65					39418.5	-36.4485	-85.3889
	262419	-41.0952	-136.53					39420	-37.3929	-84.7438
	262420	-42.8744	-138.969					39421.5	-36.2583	-84.7392
	262422	-39.9743	-136.314					39423	-37.6153	-85.5129
	262424	-39.1189	-134.978					39424.5	-33.211	-86.7159
	262425	-40.705	-133.319					39426	-35.4895	-87.8893
	262426	-38.911	-128.511					39427.5	-35.8311	-88.735
	262428	-39.6674	-128.333					39429	-37.42	-89.0092
	262430	-41.5222	-129.695					39430.5	-34.5568	-88.6918
	262431	-39.85	-126.858					39432	-37.7216	-87.979
	262432	-40.39	-129.136					39433.5	-36.6362	-86.8596
	262434	-42.105	-127.142					39435	-35.8571	-85.3177
	262436	-40.5917	-129.208					39436.5	-35.5239	-83.7822
	262437	-40.4138	-129.232					39438	-36.8549	-83.0179
	262438	-38.3298	-128.423					39439.5	-37.6556	-83.3399
	262440	-41.2828	-128.767					39441	-37.147	-84.3123
	262442	-42.2717	-129.673					39442.5	-34.6406	-85.3436
	262443	-42.9676	-129.021					39444	-37.2978	-86.1388
	262444	-39.2914	-132.184					39445.5	-36.2027	-86.5529
	262446	-39.3454	-130.045					39447	-37.0549	-86.767
	262448	-42.7916	-131.396					39448.5	-37.1261	-87.16
	262449	-41.6703	-128.129					39450	-38.4858	-87.7593
	262450	-41.1536	-128.048					39451.5	-37.005	-88.122
	262452	-40.5757	-127.04					39453	-38.1255	-87.8218
	262454	-42.3694	-128.528					39454.5	-36.2826	-87.0538
	262455	-41.9035	-131.764					39456	-36.3306	-86.6439
	262456	-43.4929	-127.202					39457.5	-35.8357	-87.2293
	262458	-40.8078	-126.912					39459	-36.9556	-88.3189
	262460	-42.4093	-126.04					39460.5	-35.2361	-88.6703
	262461	-43.1925	-129.324					39462	-36.6415	-87.8572
	262462	-43.195	-126.041					39463.5	-37.8715	-86.7435
	262464	-42.6546	-125.73					39465	-37.0486	-86.2305
	262466	-44.0923	-126.109					39466.5	-37.2762	-86.3231
	262467	-43.2283	-128.229					39468	-37.4178	-86.7397
	262468	-40.0702	-129.276					39469.5	-36.4671	-87.2495
	262470	-41.9888	-130.1					39471	-36.2743	-87.5309
	262472	-43.3974	-130.69					39472.5	-35.7854	-87.5173
	262473	-42.5827	-128.527					39474	-37.9196	-87.3484
	262474	-41.7964	-126.765					39475.5	-40.4845	-87.0272
	262476	-44.9946	-128.988					39477	-36.7077	-86.4375
	262478	-42.8419	-135.713					39478.5	-36.9916	-85.5628
	262479	-46.3187	-132.452					39480	-37.0221	-84.6099
	262480	-45.1845	-134.849					39481.5	-37.7087	-83.8503
	262482	-46.2987	-133.324					39483	-36.5634	-83.6177
	262484	-43.7529	-131.38					39484.5	-38.5145	-84.2046
	262485	-46.2058	-130.278					39486	-39.825	-85.5731
	262486	-43.5921	-126.771					39487.5	-39.4584	-87.2817
	262488	-44.7151	-130.544					39489	-37.7474	-88.5561
	262490	-43.4729	-129.67					39490.5	-37.855	-88.6973
	262491	-40.1432	-131.324					39492	-36.9575	-87.5823
	262492	-42.8902	-129.124					39493.5	-37.8842	-85.7921
	262494	-43.4479	-128.126					39495	-38.8367	-84.2632
	262496	-42.3368	-126.354					39496.5	-38.8825	-83.5963
	262497	-43.7213	-126.153					39498	-39.4402	-83.6719
	262498	-44.8459	-128.781					39499.5	-38.2389	-83.9992
	262500	-42.2677	-126.587					39501	-37.1996	-84.3266
	262502	-44.5091	-129.504					39502.5	-37.9929	-84.6703
	262503	-41.9278	-128.394					39504	-36.0152	-85.1363
	262504	-48.5763	-129.649					39505.5	-38.2227	-85.6568
	262506	-72.753	-128.563					39507	-36.895	-85.9212
	262508	-73.9762	-129.236					39508.5	-37.128	-85.5376
	262509	-65.5285	-129.566					39510	-35.6579	-84.4963
	262510	-58.5728	-127.423					39511.5	-37.4469	-83.4224
	262512	-53.1094	-130.868					39513	-35.5981	-83.0834
	262514	-45.017	-127.696					39514.5	-39.4387	-83.681
	262515	-42.7211	-129.558					39516	-36.8726	-84.6911
	262516	-40.3517	-132.678					39517.5	-34.5009	-85.2749
	262518	-42.9415	-132.682					39519	-34.8105	-84.9677
	262520	-40.1267	-133.28					39520.5	-36.1777	-84.2489
	262521	-43.2966	-131.252					39522	-33.1564	-83.9796
	262522	-41.4764	-131.289					39523.5	-36.6641	-84.4406
	262524	-40.4158	-130.961					39525	-36.1277	-85.3864
	262526	-40.3039	-131.394					39526.5	-36.1012	-86.4244
	262527	-40.7435	-131.411					39528	-37.6216	-87.2636
	262528	-41.869	-130.359					39529.5	-36.5091	-87.7456
	262530	-39.8022	-127.199					39531	-37.6726	-87.6971
	262532	-42.7607	-126.976					39532.5	-37.3027	-87.1961
	262533	-40.2054	-129.639					39534	-37.6757	-86.6267
	262534	-41.4196	-126.266					39535.5	-33.6328	-86.2063
	262536	-43.1436	-129.393					39537	-34.8246	-85.9118
	262538	-47.8489	-132.623					39538.5	-38.1416	-85.7475
	262539	-44.6648	-130.858					39540	-36.0164	-85.7902
	262540	-43.1782	-126.686					39541.5	-37.5095	-86.0196
	262542	-43.9294	-128.523					39543	-36.9733	-86.2403
	262544	-42.5819	-126.243					39544.5	-36.465	-86.1766
	262545	-46.2762	-127.524					39546	-38.155	-85.7762
	262546	-48.2455	-125.645					39547.5	-38.6977	-85.3007
	262548	-46.457	-130.258					39549	-38.199	-84.867
	262550	-43.7664	-129.002					39550.5	-35.8217	-84.3508
	262551	-42.9279	-126.84					39552	-35.9646	-83.7933
	262552	-41.3471	-131.37					39553.5	-36.7462	-83.4772
	262554	-42.9932	-128.277					39555	-39.408	-83.6118
	262556	-42.1849	-131.472					39556.5	-35.3217	-84.1975
	262557	-39.8509	-129.749					39558	-33.3356	-85.1471
	262558	-42.9956	-127.907					39559.5	-34.191	-86.2364
	262560	-44.4679	-130.491					39561	-34.5138	-87.1068
	262562	-42.0989	-128.005					39562.5	-34.2891	-87.6244
	262563	-41.5877	-127.081					39564	-35.5655	-87.9993
	262564	-41.8614	-129.319					39565.5	-36.5892	-88.2475
	262566	-40.8248	-126.766					39567	-34.3129	-87.9702
	262568	-40.5579	-129.771					39568.5	-33.1759	-87.0619
	262569	-40.9661	-128.094					39570	-35.3753	-86.0514
	262570	-41.7063	-129.49					39571.5	-34.4346	-85.4987
	262572	-42.1587	-127.048					39573	-35.4551	-85.4391
	262574	-43.6257	-128.696					39574.5	-38.0338	-85.7495
	262575	-43.218	-130.073					39576	-35.6477	-86.4561
	262576	-48.2542	-131.517					39577.5	-37.8225	-87.4055
	262578	-49.0423	-129.408					39579	-36.8494	-88.1025
	262580	-47.7532	-130.608					39580.5	-36.087	-88.1384
	262581	-45.9045	-131.003					39582	-36.0697	-87.5567
	262582	-45.6426	-128.793					39583.5	-36.4573	-86.784
	262584	-43.6402	-133.991					39585	-37.1812	-86.1076
	262586	-44.2563	-129.093					39586.5	-36.016	-85.3983
	262587	-43.0638	-130.435					39588	-37.3645	-84.4167
	262588	-44.5919	-129.868					39589.5	-35.7113	-83.3122
	262590	-43.8372	-130.307					39591	-34.2294	-82.6989
	262592	-44.9006	-132.01					39592.5	-35.7489	-82.9698
	262593	-43.9817	-131.865					39594	-37.663	-83.7513
	262594	-43.919	-129.539					39595.5	-36.6228	-84.359
	262596	-45.6654	-130.381					39597	-36.7477	-84.6255
	262598	-43.1232	-129.312					39598.5	-35.5521	-84.84
	262599	-43.2963	-128.946					39600	-35.6969	-85.3917
	262600	-42.2242	-139.702					39601.5	-36.788	-86.6851
	262602	-43.9482	-145.6					39603	-36.5904	-88.8161
	262604	-44.3562	-142.001					39604.5	-36.4268	-91.2194
	262605	-43.0669	-141.022					39606	-36.0638	-92.9697
	262606	-43.6346	-139.481					39607.5	-35.4925	-93.5992
	262608	-42.7956	-139.59					39609	-36.0985	-93.1553
	262610	-43.3851	-136.224					39610.5	-37.0283	-91.9064
	262611	-43.0473	-135.843					39612	-36.4024	-90.2043
	262612	-40.051	-135.041					39613.5	-35.8408	-88.4603
	262614	-40.9438	-130.749					39615	-34.4265	-87.0516
	262616	-43.9942	-129.944					39616.5	-34.7406	-86.1745
	262617	-42.9892	-131.221					39618	-36.8849	-85.7023
	262618	-40.3694	-129.242					39619.5	-35.6698	-85.3534
	262620	-41.5832	-130.587					39621	-34.8444	-84.9895
	262622	-41.197	-127.54					39622.5	-34.7002	-84.662
	262623	-44.3218	-128.566					39624	-36.4775	-84.573
	262624	-42.9943	-128.931					39625.5	-36.137	-84.9865
	262626	-40.9499	-129.878					39627	-36.5818	-85.9705
	262628	-42.5739	-129.377					39628.5	-35.9286	-87.2024
	262629	-42.8771	-126.511					39630	-37.1483	-88.2303
	262630	-43.0629	-128.775					39631.5	-37.3709	-88.6344
	262632	-42.9912	-129.17					39633	-37.7446	-88.1451
	262634	-43.4118	-130.455					39634.5	-38.9497	-86.9592
	262635	-40.7978	-130.875					39636	-38.6902	-85.9213
	262636	-45.2131	-127.54					39637.5	-37.5882	-85.9595
	262638	-43.388	-130.258					39639	-38.9149	-87.1152
	262640	-42.7591	-129.244					39640.5	-39.8636	-88.4624
	262641	-41.4625	-129.538					39642	-38.0788	-89.0666
	262642	-43.471	-130.255					39643.5	-37.9294	-88.6902
	262644	-39.0921	-128.872					39645	-37.0146	-87.9094
	262646	-41.3528	-128.042					39646.5	-38.5311	-87.5672
	262647	-41.1845	-129.375					39648	-37.6444	-87.873
	262648	-39.8788	-130.46					39649.5	-38.8932	-88.2163
	262650	-43.9901	-132.461					39651	-39.7282	-88.0564
	262652	-40.609	-130.774					39652.5	-37.9136	-87.6349
	262653	-41.5386	-129.473					39654	-38.3101	-87.364
	262654	-42.3614	-128.493					39655.5	-38.2448	-87.0486
	262656	-41.529	-126.987					39657	-37.5179	-86.3171
	262658	-41.2135	-128.567					39658.5	-36.4025	-85.4249
	262659	-42.1972	-126.965					39660	-36.1342	-85.0143
	262660	-41.4298	-127.005					39661.5	-38.2198	-85.3247
	262662	-41.5869	-130.289					39663	-36.2203	-85.9075
	262664	-43.2358	-129.623					39664.5	-36.3954	-86.2183
	262665	-45.0098	-129.376					39666	-35.0646	-86.216
	262666	-45.2908	-129.894					39667.5	-35.485	-86.1854
	262668	-46.0615	-131.237					39669	-37.4641	-86.3013
	262670	-42.8451	-127.585					39670.5	-34.4223	-86.5822
	262671	-43.9098	-128.683					39672	-36.2162	-86.9355
	262672	-44.0153	-128.59					39673.5	-35.654	-87.3435
	262674	-42.5281	-128.952					39675	-37.0634	-87.8027
	262676	-43.8562	-130.266					39676.5	-35.248	-87.9632
	262677	-41.4183	-128.252					39678	-37.0804	-87.3429
	262678	-42.1101	-132.285					39679.5	-36.7247	-86.146
	262680	-43.0806	-131.314					39681	-39.4885	-85.1973
	262682	-44.6858	-150.389					39682.5	-36.463	-84.9234
	262683	-43.6138	-148.951					39684	-35.8319	-84.8786
	262684	-40.6303	-144.952					39685.5	-36.0984	-84.5981
	262686	-45.1364	-142.727					39687	-34.9237	-84.0863
	262688	-59.6839	-142.521					39688.5	-31.8031	-83.6782
	262689	-57.7251	-139.57					39690	-35.4943	-83.8001
	262690	-52.8083	-136.084					39691.5	-34.0105	-84.5194
	262692	-47.6599	-135.261					39693	-34.801	-85.328
	262694	-47.1144	-133.086					39694.5	-36.9739	-85.7096
	262695	-43.3725	-133.181					39696	-35.1215	-85.7342
	262696	-43.2817	-132.721					39697.5	-34.4098	-85.8777
	262698	-43.877	-134.836					39699	-35.7869	-86.4397
	262700	-41.9218	-131.753					39700.5	-35.1221	-87.288
	262701	-44.1252	-140.16					39702	-35.3601	-88.0816
	262702	-42.5503	-138.632					39703.5	-36.0875	-88.6501
	262704	-44.5549	-137.613					39705	-31.3333	-89.2193
	262706	-44.0952	-135.311					39706.5	-35.3485	-90.1022
	262707	-44.9579	-134.354					39708	-37.2919	-90.8941
	262708	-42.9547	-136.029					39709.5	-33.0027	-90.858
	262710	-42.7234	-131.922					39711	-35.8231	-89.987
	262712	-41.7119	-130.463					39712.5	-38.0796	-88.894
	262713	-40.6712	-130.968					39714	-37.8266	-88.0536
	262714	-40.4154	-129.911					39715.5	-38.9824	-87.6029
	262716	-40.9776	-129.961					39717	-37.9296	-87.4712
	262718	-41.9083	-126.816					39718.5	-37.811	-87.3609
	262719	-44.4102	-130.401					39720	-36.596	-86.7949
	262720	-44.249	-128.533					39721.5	-34.3896	-85.498
	262722	-73.0542	-128.277					39723	-35.0637	-83.9633
	262724	-75.6498	-127.901					39724.5	-36.578	-83.2089
	262725	-65.6038	-125.77					39726	-35.5257	-83.7522
	262726	-55.124	-128.489					39727.5	-35.736	-85.0582
	262728	-52.2121	-129.341					39729	-36.1516	-86.093
	262730	-47.6606	-126.504					39730.5	-36.6009	-86.295
	262731	-45.964	-127.162					39732	-35.2709	-85.9773
	262732	-46.9083	-129.635					39733.5	-34.9525	-85.8247
	262734	-42.4382	-129.917					39735	-34.4589	-86.1914
	262736	-43.6963	-129.724					39736.5	-37.2299	-87.0021
	262737	-44.0664	-127.583					39738	-34.0243	-87.8229
	262738	-43.3088	-130.821					39739.5	-33.6569	-87.9311
	262740	-42.0998	-129.155					39741	-35.35	-87.0046
	262742	-42.0309	-129.232					39742.5	-35.9075	-85.7786
	262743	-44.0209	-129.908					39744	-35.1936	-85.3463
	262744	-41.2711	-129.828					39745.5	-34.1631	-85.8869
	262746	-40.359	-127.413					39747	-35.6013	-86.7136
	262748	-39.5254	-127.624					39748.5	-35.8263	-87.3679
	262749	-43.7696	-125.647					39750	-35.5936	-87.8772
	262750	-41.6899	-130.071					39751.5	-34.576	-88.289
	262752	-40.4365	-140.327					39753	-33.6394	-88.5482
	262754	-41.7863	-144.677					39754.5	-35.3757	-88.5614
	262755	-39.0303	-145.484					39756	-37.1404	-88.1553
	262756	-40.7061	-145.682					39757.5	-35.3817	-87.3463
	262758	-42.5819	-144.195					39759	-36.2399	-86.5478
	262760	-40.3713	-140.918					39760.5	-34.7109	-86.1601
	262761	-42.0451	-141.959					39762	-35.5294	-86.0489
	262762	-42.7843	-138.297					39763.5	-32.7149	-85.8716
	262764	-42.1919	-136.513					39765	-36.673	-85.6342
	262766	-38.4081	-137.025					39766.5	-35.7843	-85.6629
	262767	-39.7516	-143.61					39768	-35.8892	-86.0498
	262768	-39.9809	-151.166					39769.5	-36.7312	-86.5956
	262770	-40.9134	-143.455					39771	-54.0562	-87.2381
	262772	-40.7295	-143.208					39772.5	-62.0507	-87.955
	262773	-42.125	-142.868					39774	-63.5272	-88.4831
	262774	-40.0258	-140.753					39775.5	-60.9457	-88.6626
	262776	-40.7273	-138.432					39777	-60.8513	-88.8488
	262778	-41.0218	-137.112					39778.5	-58.349	-89.2983
	262779	-39.8358	-132.941					39780	-52.6369	-89.6613
	262780	-42.0411	-131.085					39781.5	-50.0798	-89.5545
	262782	-41.6769	-133.684					39783	-47.2024	-89.0884
	262784	-39.8894	-130.33					39784.5	-47.963	-88.6882
	262785	-41.1708	-129.822					39786	-44.3542	-88.741
	262786	-42.5773	-132.517					39787.5	-45.3176	-89.1765
	262788	-41.4077	-131.83					39789	-43.0508	-89.4051
	262790	-39.4524	-128.561					39790.5	-40.6698	-88.9462
	262791	-42.6144	-129.036					39792	-39.3914	-88.0575
	262792	-40.8455	-130.198					39793.5	-40.5103	-87.4157
	262794	-42.0282	-128.051					39795	-39.6545	-87.2169
	262796	-41.585	-129.747					39796.5	-40.0054	-87.1304
	262797	-41.6339	-127.836					39798	-36.88	-86.9006
	262798	-45.1456	-129.222					39799.5	-38.8282	-86.6201
	262800	-41.7197	-136.199					39801	-36.8896	-86.5621
	262802	-41.3093	-140.993					39802.5	-38.5622	-86.7779
	262803	-41.9282	-138.847					39804	-40.1742	-86.9518
	262804	-42.7372	-140.893					39805.5	-40.1549	-86.7003
	262806	-41.7871	-137.977					39807	-39.5946	-86.0148
	262808	-39.6496	-136.618					39808.5	-37.0779	-85.4168
	262809	-42.3221	-132.799					39810	-37.6242	-85.4427
	262810	-40.7308	-135.106					39811.5	-34.6884	-86.1186
	262812	-41.2507	-132.391					39813	-36.3314	-86.8926
	262814	-41.2133	-131.407					39814.5	-35.469	-87.2186
	262815	-41.7604	-128.576					39816	-34.4225	-87.0899
	262816	-41.8914	-131.869					39817.5	-36.2068	-86.6915
	262818	-40.9461	-129.901					39819	-38.2191	-86.1452
	262820	-44.3466	-131.828					39820.5	-40.7693	-85.752
	262821	-42.2452	-139.126					39822	-38.7288	-85.735
	262822	-40.9053	-138.813					39823.5	-39.5809	-85.8311
	262824	-44.7143	-136.243					39825	-40.2184	-85.68
	262826	-42.0444	-135.023					39826.5	-39.2957	-85.3917
	262827	-45.6656	-131.806					39828	-38.8086	-85.325
	262828	-44.0806	-127.585					39829.5	-37.7692	-85.5998
	262830	-44.4577	-129.357					39831	-38.4003	-86.1916
	262832	-40.5303	-127.934					39832.5	-35.4518	-87.0463
	262833	-39.1561	-127.169					39834	-36.3989	-87.84
	262834	-40.6048	-127.634					39835.5	-34.0648	-88.1322
	262836	-43.0649	-129.142					39837	-34.5708	-87.8488
	262838	-41.8589	-127.114					39838.5	-35.4605	-87.1557
	262839	-43.2863	-126.234					39840	-34.7038	-86.1568
	262840	-42.5742	-126.629					39841.5	-33.6757	-85.1402
	262842	-41.8392	-127.007					39843	-33.3808	-84.6084
	262844	-43.4987	-130.829					39844.5	-34.2732	-84.7774
	262845	-43.3373	-130.748					39846	-35.2373	-85.1976
	262846	-41.4005	-130.02					39847.5	-33.3212	-85.2932
	262848	-49.0642	-127.997					39849	-32.6885	-85.065
	262850	-46.2651	-130.233					39850.5	-35.2671	-84.9752
	262851	-45.6689	-127.592					39852	-35.9601	-85.4233
	262852	-46.0585	-128.399					39853.5	-33.9579	-86.2525
	262854	-42.5303	-122.249					39855	-34.6242	-86.8464
	262856	-43.3804	-124.946					39856.5	-33.8022	-86.7949
	262857	-42.3162	-127.358					39858	-35.3298	-86.216
	262858	-44.2487	-126.226					39859.5	-36.1587	-85.4935
	262860	-43.7916	-128.752					39861	-35.2271	-84.989
	262862	-46.3663	-129.65					39862.5	-34.9657	-84.8533
	262863	-44.813	-129.048					39864	-34.2971	-84.9487
	262864	-44.3425	-129.928					39865.5	-33.5279	-85.0911
	262866	-42.615	-127.322					39867	-33.5165	-85.3023
	262868	-45.0333	-132.893					39868.5	-32.2555	-85.6277
	262869	-43.5832	-129.79					39870	-35.3786	-85.9821
	262870	-45.4091	-130.263					39871.5	-33.0442	-86.1628
	262872	-43.9946	-129.91					39873	-30.9454	-86.1466
	262874	-43.891	-128.299					39874.5	-34.7606	-86.0416
	262875	-42.5691	-127.039					39876	-32.8891	-85.9559
	262876	-43.8439	-129.402					39877.5	-32.7313	-86.1616
	262878	-42.201	-127.663					39879	-35.3484	-86.7382
	262880	-42.7876	-130.435					39880.5	-32.9949	-87.1673
	262881	-42.9811	-129.342					39882	-32.3416	-87.0095
	262882	-41.9032	-130.242					39883.5	-35.1011	-86.5107
	262884	-39.7569	-129.665					39885	-34.7286	-86.301
	262886	-43.1558	-131.21					39886.5	-35.5789	-86.5871
	262887	-42.8336	-128.755					39888	-38.6956	-86.9059
	262888	-41.8878	-128.736					39889.5	-36.2685	-86.849
	262890	-42.5396	-127.665					39891	-36.1772	-86.5371
	262892	-41.9042	-131.107					39892.5	-36.8122	-86.3843
	262893	-43.414	-131.704					39894	-35.3028	-86.5902
	262894	-42.1669	-132.924					39895.5	-35.4452	-87.0328
	262896	-42.0744	-133.006					39897	-36.3214	-87.2743
	262898	-42.2839	-131.117					39898.5	-35.3784	-87.0291
	262899	-41.2008	-133.968					39900	-35.1919	-86.6104
	262900	-42.8426	-134.045					39901.5	-34.8123	-86.6532
	262902	-41.6823	-132.078					39903	-35.2724	-87.2921
	262904	-42.0459	-129.116					39904.5	-36.6895	-88.0015
	262905	-42.7646	-128.394					39906	-35.7525	-88.2705
	262906	-41.8222	-126.597					39907.5	-35.7096	-88.0754
	262908	-39.3687	-127.498					39909	-34.7065	-87.7073
	262910	-41.6546	-129.869					39910.5	-36.3287	-87.4508
	262911	-42.5384	-126.232					39912	-33.0269	-87.3545
	262912	-43.2324	-127.478					39913.5	-34.5916	-87.3155
	262914	-41.4344	-124.707					39915	-34.9926	-87.1897
	262916	-42.9684	-127.406					39916.5	-34.2109	-86.828
	262917	-45.3489	-129.186					39918	-33.7696	-86.099
	262918	-42.6936	-126.554					39919.5	-34.1742	-85.1491
	262920	-41.9598	-124.642					39921	-35.5542	-84.477
	262922	-42.0719	-131.884					39922.5	-37.8351	-84.4064
	262923	-41.2761	-134.903					39924	-36.9226	-84.5778
	262924	-43.2301	-133.184					39925.5	-36.5898	-84.3908
	262926	-41.5016	-133.17					39927	-34.5735	-83.7382
	262928	-40.4553	-130.505					39928.5	-37.2889	-83.134
	262929	-41.3637	-129.471					39930	-39.6222	-83.1706
	262930	-42.7991	-129.929					39931.5	-37.4979	-83.9208
	262932	-40.0499	-132.78					39933	-34.7012	-84.9402
	262934	-42.8019	-130.575					39934.5	-36.8783	-85.8428
	262935	-40.6308	-131.785					39936	-35.1119	-86.6135
	262936	-40.0938	-127.124					39937.5	-38.2485	-87.2045
	262938	-40.96	-126.159					39939	-34.5009	-87.203
	262940	-42.5952	-127.716					39940.5	-36.7356	-86.4493
	262941	-41.9348	-128.339					39942	-36.3465	-85.4879
	262942	-40.8269	-127.11					39943.5	-35.0238	-84.8982
	262944	-40.0217	-128.441					39945	-35.8006	-84.6308
	262946	-38.757	-131.737					39946.5	-36.8611	-84.2543
	262947	-42.2748	-131.203					39948	-38.6274	-83.5742
	262948	-43.4298	-131.372					39949.5	-39.8603	-83.1049
	262950	-44.1822	-128.603					39951	-41.586	-83.3804
	262952	-43.9857	-131.831					39952.5	-38.618	-84.3545
	262953	-42.0482	-130.195					39954	-36.5789	-85.5656
	262954	-42.9801	-130.944					39955.5	-37.4798	-86.5641
	262956	-42.1457	-129.239					39957	-38.4721	-87.2063
	262958	-42.8416	-129.723					39958.5	-37.6782	-87.6798
	262959	-42.9907	-128.322					39960	-38.7669	-88.0565
	262960	-41.8132	-127.993					39961.5	-37.6619	-88.0654
	262962	-40.5481	-130.655					39963	-36.1104	-87.6791
	262964	-40.7844	-128.696					39964.5	-38.0251	-88.284
	262965	-39.7203	-127.862					39966	-39.1998	-91.8088
	262966	-37.6395	-128.643					39967.5	-38.0857	-98.0532
	262968	-38.8364	-126.91					39969	-36.8874	-104.063
	262970	-38.9121	-128.456					39970.5	-36.218	-106.603
	262971	-40.7439	-129.954					39972	-37.2466	-104.778
	262972	-38.7711	-131.282					39973.5	-37.6961	-100.214
	262974	-40.3702	-134.604					39975	-36.562	-95.313
	262976	-39.8465	-129.166					39976.5	-36.6701	-91.6642
	262977	-41.8967	-129.498					39978	-35.5005	-89.4792
	262978	-41.6103	-128.782					39979.5	-34.4567	-88.1405
	262980	-41.0408	-128.772					39981	-35.0611	-87.0536
	262982	-39.9374	-128.89					39982.5	-35.5958	-85.9238
	262983	-40.3325	-128.494					39984	-35.1061	-84.8825
	262984	-39.1349	-129.286					39985.5	-32.6329	-84.2722
	262986	-39.726	-127.848					39987	-34.7172	-84.2891
	262988	-45.7664	-129.653					39988.5	-35.8763	-84.8115
	262989	-45.1881	-127.775					39990	-35.7029	-85.5501
	262990	-43.7769	-129.093					39991.5	-34.2395	-86.3317
	262992	-42.29	-129.127					39993	-36.0416	-86.9687
	262994	-42.2303	-126.662					39994.5	-37.3463	-87.0141
	262995	-42.6961	-127.134					39996	-34.2455	-86.2055
[truncated: 3,336 more rows]
