# Supplementary material for: Lifelong absence of microglia alters hippocampal glutamatergic networks but not synapse and spine density
Source: EMBO Rep. 2024 Apr 8;25(5):16. doi: 10.1038/s44319-024-00130-9 (PMC11094096; doi:10.1038/s44319-024-00130-9)
Supplement: Supplementary file 4 — Source data Fig. 4 [file 44319_2024_130_MOESM4_ESM.zip › Figure 4/4B/Fig4B.xlsx]

## Sheet: Tabelle1
+/+	Δ/Δ
90.7818	118.038
111.725	102.053
257.856	199.952
172.32	113.305
116.596	82.8067
86.0264	228.457
166.729	231.108
118.551	130.937
159.611	142.57
81.2074	270.056
176.047	136.052
159.464	60.0031
89.1416	119.961
168.695	69.9663
168.695	115.802
105.486	173.31
85.094	237.341
147.229	154.901
96.8401	346.036
216.15
268
231.962
125.172
366.385
247.163
247.868
251.064
323.677
