# Supplementary material for: Lifelong absence of microglia alters hippocampal glutamatergic networks but not synapse and spine density
Source: EMBO Rep. 2024 Apr 8;25(5):16. doi: 10.1038/s44319-024-00130-9 (PMC11094096; doi:10.1038/s44319-024-00130-9)
Supplement: Supplementary file 4 — Source data Fig. 4 [file 44319_2024_130_MOESM4_ESM.zip › Figure 4/4C/Fig4C.xlsx]

## Sheet: Tabelle1
+/+	Δ/Δ
100.03	370.655
549.268	322.542
189.66	394.957
992.418	908.817
922.447	2008.06
629.546	163.2
440.316	503.24
78.1649	778.523
382.633	1192.34
486.469	1332.7
780.827	389.115
833.434	1780.81
1107.45	752.774
713.967	890.534
1086	805.472
490.675	718.512
742.557	1506.53
1803.18	2647.69
1554.73	1589.38
1671.99	1972.81
1658.78
2542.37
1777.78
210.343
702.538
1843.95
1938.86
1690.9
1934.83
1743.18
3259.63
2228.88
