# Supplementary material for: Lifelong absence of microglia alters hippocampal glutamatergic networks but not synapse and spine density
Source: EMBO Rep. 2024 Apr 8;25(5):16. doi: 10.1038/s44319-024-00130-9 (PMC11094096; doi:10.1038/s44319-024-00130-9)
Supplement: Supplementary file 4 — Source data Fig. 4 [file 44319_2024_130_MOESM4_ESM.zip › Figure 4/4D/Fig4D.xlsx]

## Sheet: Tabelle1
time (ms)	current +/+ (pA)	current Δ/Δ (pA)	time (ms)	current (pA)
0	0.39579	0	15	-10
0.1	0.44872	0.07342	15	-20
0.2	0.39054	-0.08883	25	-20
0.3	0.30955	-0.09989
0.4	0.30125	-0.0026
0.5	0.23857	0.01541
0.6	0.18832	0.05318
0.7	0.20071	0.07844
0.8	0.25656	0.2335
0.9	0.27599	0.17477
1	0.28015	0.01378
1.1	0.21244	-0.1008
1.2	0.18451	-0.0753
1.3	0.15497	-0.02653
1.4	0.11339	0.02822
1.5	0.15344	0.11137
1.6	0.22017	0.04369
1.7	0.2345	-0.17694
1.8	0.12354	-0.33757
1.9	0.01565	-0.0927
2	0.04019	0.04436
2.1	0.07692	-0.21791
2.2	0.03244	-0.3815
2.3	0.05618	-0.39177
2.4	0.12457	-0.40386
2.5	0.10783	-0.33388
2.6	-0.01794	-0.35981
2.7	-0.07328	-0.55796
2.8	-0.03381	-0.90241
2.9	-0.11799	-1.05524
3	-0.29694	-1.16335
3.1	-0.40756	-1.51331
3.2	-0.43122	-1.97065
3.3	-0.60241	-2.60173
3.4	-0.89853	-3.22344
3.5	-1.38244	-4.09183
3.6	-2.09961	-5.33351
3.7	-3.71359	-6.78874
3.8	-6.6572	-9.1952
3.9	-10.8474	-12.9804
4	-15.5929	-17.6777
4.1	-19.9336	-21.9742
4.2	-23.1319	-25.0609
4.3	-25.1145	-27.0181
4.4	-26.1959	-28.0896
4.5	-26.8503	-28.9227
4.6	-27.229	-29.4345
4.7	-27.3025	-29.5218
4.8	-27.2286	-29.4698
4.9	-27.1772	-29.2743
5	-27.0285	-29.2851
5.1	-26.7551	-29.4371
5.2	-26.4195	-29.2788
5.3	-26.1506	-28.8364
5.4	-25.7258	-28.3776
5.5	-25.2758	-27.963
5.6	-24.91	-27.6327
5.7	-24.4847	-27.3067
5.8	-23.9782	-26.848
5.9	-23.5406	-26.5083
6	-23.0465	-26.0463
6.1	-22.4783	-25.2663
6.2	-22.0102	-24.7466
6.3	-21.5578	-24.5116
6.4	-21.05	-23.9697
6.5	-20.5151	-23.5287
6.6	-19.9816	-23.1429
6.7	-19.516	-22.4743
6.8	-19.0974	-21.8358
6.9	-18.5086	-21.3142
7	-18.0388	-20.6983
7.1	-17.6278	-20.3108
7.2	-17.213	-19.8094
7.3	-16.7127	-19.3508
7.4	-16.1791	-19.0038
7.5	-15.7593	-18.4902
7.6	-15.4213	-17.8091
7.7	-15.1573	-17.3625
7.8	-14.7153	-17.2214
7.9	-14.1275	-17.0833
8	-13.726	-16.761
8.1	-13.4427	-16.0882
8.2	-13.2398	-15.6137
8.3	-12.9345	-15.0922
8.4	-12.4909	-14.6339
8.5	-12.1256	-14.3127
8.6	-11.6985	-13.925
8.7	-11.3135	-13.5082
8.8	-11.0862	-13.1152
8.9	-10.7975	-12.9537
9	-10.4961	-12.7931
9.1	-10.1844	-12.3097
9.2	-9.9657	-12.0697
9.3	-9.66101	-11.8553
9.4	-9.32187	-11.2659
9.5	-9.09247	-10.8757
9.6	-8.86021	-10.8706
9.7	-8.69165	-10.555
9.8	-8.50703	-10.0408
9.9	-8.29162	-9.82881
10	-8.06182	-9.6964
10.1	-7.72154	-9.39226
10.2	-7.41815	-8.93487
10.3	-7.28988	-8.60951
10.4	-7.16593	-8.52116
10.5	-6.86587	-8.57948
10.6	-6.62864	-8.40598
10.7	-6.40641	-8.02908
10.8	-6.27902	-7.6865
10.9	-6.16199	-7.46025
11	-6.00002	-7.37003
11.1	-5.88748	-7.11144
11.2	-5.6884	-7.18378
11.3	-5.47398	-7.16946
11.4	-5.24369	-6.69773
11.5	-5.1999	-6.11167
11.6	-5.09158	-5.93624
11.7	-4.88272	-5.95196
11.8	-4.66976	-5.92422
11.9	-4.54963	-5.70292
12	-4.47241	-5.5849
12.1	-4.42457	-5.49842
12.2	-4.21782	-5.32214
12.3	-4.00467	-5.14242
12.4	-3.96738	-4.97974
12.5	-3.90907	-4.96476
12.6	-3.70196	-4.872
12.7	-3.60547	-4.55455
12.8	-3.55676	-4.36583
12.9	-3.43556	-4.33573
13	-3.34751	-4.42233
13.1	-3.33485	-4.3457
13.2	-3.23915	-4.11226
13.3	-3.12005	-3.69952
13.4	-3.0631	-3.55448
13.5	-3.01355	-3.69257
13.6	-2.90863	-3.66332
13.7	-2.79117	-3.48523
13.8	-2.70616	-3.32188
13.9	-2.60884	-3.18422
14	-2.51377	-3.17135
14.1	-2.3714	-3.06155
14.2	-2.34841	-3.03653
14.3	-2.39296	-3.13376
14.4	-2.34432	-3.01804
14.5	-2.22889	-2.82901
14.6	-2.03654	-2.77716
14.7	-1.97531	-2.65835
14.8	-2.0321	-2.86962
14.9	-1.9518	-2.68688
15	-1.88988	-2.2276
15.1	-1.86936	-2.23262
15.2	-1.79317	-2.34931
15.3	-1.77647	-2.25842
15.4	-1.80317	-2.08124
15.5	-1.61574	-2.03863
15.6	-1.43822	-2.13738
15.7	-1.45054	-2.02044
15.8	-1.56034	-1.96449
15.9	-1.50252	-1.91252
16	-1.37702	-2.05193
16.1	-1.28062	-1.91898
16.2	-1.28579	-1.65804
16.3	-1.2048	-1.59187
16.4	-1.18961	-1.57181
16.5	-1.17891	-1.46575
16.6	-1.15729	-1.51446
16.7	-1.15244	-1.60945
16.8	-1.08567	-1.65538
16.9	-0.96278	-1.32186
17	-0.86327	-1.27418
17.1	-0.84451	-1.42889
17.2	-0.89256	-1.30513
17.3	-0.89431	-1.27503
17.4	-0.74702	-1.43439
17.5	-0.67794	-1.464
17.6	-0.7307	-1.19055
17.7	-0.63983	-1.02853
17.8	-0.60224	-0.87727
17.9	-0.63827	-0.85993
18	-0.65086	-1.07791
18.1	-0.51526	-1.14794
18.2	-0.43752	-1.04026
18.3	-0.48889	-0.99185
18.4	-0.53251	-1.05017
18.5	-0.46832	-0.94961
18.6	-0.44876	-0.7888
18.7	-0.42378	-0.83207
18.8	-0.34455	-0.83219
18.9	-0.31093	-0.64679
19	-0.39928	-0.6141
19.1	-0.42823	-0.61627
19.2	-0.34846	-0.84011
19.3	-0.17182	-0.92532
19.4	-0.1365	-0.701
19.5	-0.23685	-0.6373
19.6	-0.21199	-0.73671
19.7	-0.19052	-0.88549
19.8	-0.16012	-0.82941
19.9	-0.15751	-0.55361
20	-0.15165	-0.53004
20.1	-0.04192	-0.72626
20.2	-0.06192	-0.70662
20.3	-0.24063	-0.5223
20.4	-0.13716	-0.2022
20.5	0.07452	-0.08889
20.6	0.0059	-0.3731
20.7	-0.12199	-0.48097
20.8	-0.05293	-0.43492
20.9	-0.00513	-0.5553
21	-0.12287	-0.62093
21.1	-0.09505	-0.39643
21.2	-0.04007	-0.25478
21.3	-0.03618	-0.38785
21.4	0.00824	-0.55143
21.5	0.08261	-0.30838
21.6	0.09207	-0.13313
21.7	0.09421	-0.26584
21.8	0.08992	-0.40972
21.9	0.22267	-0.32602
22	0.22078	-0.14364
22.1	0.06494	-0.06496
22.2	0.08885	0.03245
22.3	0.18817	-0.00677
22.4	0.15838	0.03348
22.5	0.19222	0.05493
22.6	0.23439	-0.16836
22.7	0.21153	-0.2659
22.8	0.12697	0.04399
22.9	0.16441	0.20456
23	0.33575	0.05469
23.1	0.39441	-0.12745
23.2	0.34096	-0.14679
23.3	0.25097	-0.02586
23.4	0.17697	0.07572
23.5	0.26005	0.11905
23.6	0.29694	0.0313
23.7	0.33949	-0.09874
23.8	0.2974	0.07838
23.9	0.22214	0.10291
24	0.26698	0.0365
24.1	0.38046	-0.02864
24.2	0.36657	0.17839
24.3	0.29952	0.35962
24.4	0.28893	0.36065
24.5	0.3314	0.2106
24.6	0.37438	0.06128
24.7	0.36249	-0.04152
24.8	0.29444	-0.06025
24.9	0.28954	0.1544
25	0.29654	0.24668
25.1	0.33453	0.18806
25.2	0.3347	0.18897
25.3	0.32532	0.08019
25.4	0.33196	0.08769
25.5	0.22315	0.1854
25.6	0.13314	0.31768
25.7	0.22034	0.22813
25.8	0.34665	0.135
25.9	0.35987	0.16993
26	0.35968	0.50466
