# Supplementary material for: Lifelong absence of microglia alters hippocampal glutamatergic networks but not synapse and spine density
Source: EMBO Rep. 2024 Apr 8;25(5):16. doi: 10.1038/s44319-024-00130-9 (PMC11094096; doi:10.1038/s44319-024-00130-9)
Supplement: Supplementary file 4 — Source data Fig. 4 [file 44319_2024_130_MOESM4_ESM.zip › Figure 4/4F/Fig4F.xlsx]

## Sheet: Tabelle1
sEPSCs +/+	mEPSCs +/+	sEPSCs Δ/Δ	mEPSCs Δ/Δ
37.1128	25.6838	21.533	18.378
36.8851	47.6146	28.0694	20.5502
40.4223	23.8614	27.4453	19.9112
30.9223	22.3908	28.1609	16.6548
33.2771	46.2543	37.9441	22.298
34.6465	23.8738	20.019	30.4516
38.3548	26.9224	25.2761	31.8139
43.1426	28.6551	27.4728	29.1874
27.858	24.9206	27.0962	34.0521
34.965	31.0458	25.8372	35.6665
24.8906	27.0169	31.5081	36.0711
26.5091	29.9161	33.222	28.5282
43.0923	31.8818	37.9529	23.6839
33.9556	24.8951	43.4226	21.4794
28.8524	17.4766	39.4868	22.9062
25.0633	22.1693	28.8845	29.7284
34.9254	28.7421	33.6925	35.8346
25.0478	26.074	34.8053	30.8663
42.6635	26.9962	37.6526	34.8053
28.7641	30.3627		29.001
48.3898	37.4802
51.8395	38.6924
40.8732	41.2448
34.2923	25.6805
35.8333	35.6696
43.8226	32.6054
34.8245	23.6706
50.3035	35.4547
	23.4416
	23.899
	44.1452
	32.518
