# Supplementary material for: Lifelong absence of microglia alters hippocampal glutamatergic networks but not synapse and spine density
Source: EMBO Rep. 2024 Apr 8;25(5):16. doi: 10.1038/s44319-024-00130-9 (PMC11094096; doi:10.1038/s44319-024-00130-9)
Supplement: Supplementary file 5 — Source data Fig. 5 [file 44319_2024_130_MOESM5_ESM.zip]

Archive with 15 entries (7 files):
- Figure 5/
- Figure 5/5A/
- Figure 5/5A/Fig5A.xlsx
- Figure 5/5B/
- Figure 5/5B/Fig5B.xlsx
- Figure 5/5C/
- Figure 5/5C/Fig5C.xlsx
- Figure 5/5D/
- Figure 5/5D/Fig5D.xlsx
- Figure 5/5E/
- Figure 5/5E/Fig5E.xlsx
- Figure 5/5F/
- Figure 5/5F/Fig5F.xlsx
- Figure 5/5G/
- Figure 5/5G/Fig5G.xlsx
