# Supplementary material for: Lifelong absence of microglia alters hippocampal glutamatergic networks but not synapse and spine density
Source: EMBO Rep. 2024 Apr 8;25(5):16. doi: 10.1038/s44319-024-00130-9 (PMC11094096; doi:10.1038/s44319-024-00130-9)
Supplement: Supplementary file 5 — Source data Fig. 5 [file 44319_2024_130_MOESM5_ESM.zip › Figure 5/5A/Fig5A.xlsx]

## Sheet: Tabelle1
	(1) AMPAR + NMDAR				(2) AMPAR
	time (ms)	current +/+ (pA)	current Δ/Δ (pA)		time (ms)	current +/+ (pA)	current Δ/Δ (pA)		time (ms)	current (pA)
	200	-18.9995	-159.814		1300	-2.30906	-139.255		2000	-30
	200.5	-12.9951	-156.152		1300.5	-1.62005	-141.697		2000	-60
	201	-7.67044	-158.228		1301	-1.50772	-136.936		2250	-60
	201.5	-11.8451	-162.866		1301.5	-4.63336	-135.898
	202	-12.7348	-159.998		1302	-5.97172	-138.462
	202.5	-9.1761	-166.65		1302.5	-2.23071	-141.331
	203	-5.64514	-159.082		1303	-2.15164	-141.025
	203.5	0.82255	-171.411		1303.5	-7.9796	-136.57
	204	3.8995	-175.562		1304	-5.01796	-135.654
	204.5	1.43864	-153.833		1304.5	-0.81863	-137.607
	205	-3.28696	-160.303		1305	2.25832	-140.537
	205.5	-5.85208	-169.824		1305.5	6.67	-135.105
	206	5.31497	-162.561		1306	6.02532	-137.18
	206.5	9.36718	-172.266		1306.5	5.11647	-140.842
	207	2.61819	-163.721		1307	1.70588	-140.232
	207.5	-2.41204	-159.082		1307.5	-0.27269	-140.354
	208	-1.53376	-163.965		1308	0.33433	-131.809
	208.5	-4.843	-178.003		1308.5	-1.72812	-137.302
	209	-2.4919	-173.486		1309	-5.68357	-137.852
	209.5	1.99388	-172.205		1309.5	-10.2848	-131.26
	210	-0.09678	-183.191		1310	-7.28461	-132.786
	210.5	-4.52391	-177.148		1310.5	-6.27221	-131.992
	211	-6.06058	-169.519		1311	-4.93232	-139.927
	211.5	-7.31472	-163.66		1311.5	-3.90053	-133.823
	212	-5.81827	-161.462		1312	-3.60135	-129.124
	212.5	-8.86995	-172.266		1312.5	-2.62228	-136.265
	213	-13.8876	-164.453		1313	-4.59411	-139.072
	213.5	-12.3596	-164.331		1313.5	-6.79644	-135.837
	214	-5.69072	-178.491		1314	-5.04886	-138.523
	214.5	-4.6296	-165.674		1314.5	-0.95556	-143.345
	215	-9.07409	-165.735		1315	-2.65556	-141.88
	215.5	-8.688	-161.462		1315.5	-5.25452	-133.762
	216	-3.97511	-160.73		1316	-1.93773	-134.739
	216.5	-6.96743	-169.031		1316.5	-0.70128	-142.429
	217	-9.71928	-164.88		1317	0.51775	-141.025
	217.5	-5.55737	-166.833		1317.5	3.65171	-139.255
	218	-1.42255	-165.002		1318	3.78746	-139.377
	218.5	-2.79015	-160.547		1318.5	1.51586	-135.349
	219	-11.1882	-157.861		1319	-1.27879	-138.828
	219.5	-13.3011	-164.026		1319.5	3.37484	-132.419
	220	-12.9265	-149.744		1320	4.86611	-137.302
	220.5	-8.09957	-163.965		1320.5	5.11701	-135.776
	221	-1.38594	-167.017		1321	4.28208	-134.128
	221.5	3.24653	-166.345		1321.5	4.76607	-136.57
	222	7.4665	-160.303		1322	2.48659	-133.701
	222.5	-0.05234	-154.016		1322.5	0.81292	-134.739
	223	-6.86364	-159.998		1323	3.83212	-136.082
	223.5	-4.85061	-158.899		1323.5	5.37678	-132.969
	224	-4.35412	-158.289		1324	3.04504	-139.438
	224.5	-2.50039	-157.922		1324.5	-1.09556	-135.593
	225	-1.21693	-152.124		1325	-0.55722	-139.194
	225.5	7.18151	-166.772		1325.5	1.79332	-136.875
	226	11.355	-175.867		1326	1.53287	-140.232
	226.5	8.23862	-169.946		1326.5	0.24088	-133.701
	227	2.48135	-172.571		1327	2.33026	-139.744
	227.5	3.73889	-161.34		1327.5	4.82302	-131.626
	228	2.96202	-166.772		1328	6.55319	-131.504
	228.5	2.97972	-153.284		1328.5	3.34838	-136.692
	229	8.66457	-158.838		1329	-2.8529	-131.26
	229.5	9.25472	-150.72		1329.5	-2.6167	-129.551
	230	2.93975	-151.88		1330	4.11964	-134.25
	230.5	0.26981	-147.974		1330.5	6.57157	-136.265
	231	0.10708	-145.41		1331	4.85321	-136.692
	231.5	-8.52289	-157.861		1331.5	2.31478	-135.227
	232	-7.3526	-146.997		1332	-0.6436	-138.218
	232.5	-0.08015	-145.288		1332.5	2.2581	-142.307
	233	-6.13415	-164.636		1333	6.35626	-135.349
	233.5	-4.98009	-142.114		1333.5	5.17351	-132.419
	234	1.70802	-152.551		1334	3.69268	-141.697
	234.5	-4.14816	-151.941		1334.5	5.44736	-140.537
	235	-4.78877	-162.134		1335	0.89881	-136.387
	235.5	1.37298	-163.66		1335.5	-1.50762	-139.805
	236	-2.34655	-149.805		1336	0.49056	-136.265
	236.5	-4.40068	-147.546		1336.5	-0.56507	-133.457
	237	-7.85045	-152.979		1337	1.3239	-133.396
	237.5	-13.7874	-151.758		1337.5	3.5637	-132.358
	238	-16.5083	-155.359		1338	6.08762	-136.082
	238.5	-20.8262	-148.401		1338.5	6.57477	-132.847
	239	-12.8302	-143.945		1339	8.27158	-136.204
	239.5	-6.87982	-142.48		1339.5	7.7336	-129.917
	240	-10.0869	-138.696		1340	5.68645	-130.833
	240.5	-10.7683	-146.448		1340.5	6.53438	-128.879
	241	-8.74274	-158.716		1341	5.08313	-135.837
	241.5	-10.9566	-148.95		1341.5	-0.56474	-136.02
	242	-4.80139	-160.303		1342	1.08663	-139.805
	242.5	-0.01332	-159.998		1342.5	0.32758	-134.739
	243	-2.79274	-165.063		1343	-1.08329	-141.025
	243.5	0.26369	-168.42		1343.5	2.49882	-135.837
	244	1.71527	-165.369		1344	4.71028	-136.02
	244.5	3.95797	-162.622		1344.5	6.46504	-134.189
	245	3.6248	-157.434		1345	7.73772	-138.218
	245.5	-1.88238	-152.673		1345.5	7.6474	-137.913
	246	0.78098	-136.621		1346	4.41683	-156.589
	246.5	5.00525	-141.382		1346.5	3.93366	-160.557
	247	2.70372	-137.109		1347	2.80064	-164.585
	247.5	0.03004	-143.64		1347.5	1.86243	-163.792
	248	-0.90657	-146.997		1348	5.82084	-165.378
	248.5	1.92274	-132.104		1348.5	9.50951	-166.904
	249	11.9712	-133.142		1349	6.2264	-163.853
	249.5	14.9474	-151.331		1349.5	3.1057	-158.848
	250	9.15514	-147.424		1350	4.62458	-156.223
	250.5	6.75406	-148.584		1350.5	4.47136	-158.115
	251	9.03754	-143.152		1351	2.05267	-158.176
	251.5	15.1524	-136.133		1351.5	3.2237	-158.176
	252	13.6081	-140.894		1352	6.35973	-157.81
	252.5	7.21085	-144.556		1352.5	7.06015	-154.27
	253	4.53421	-147.546		1353	3.8294	-150.791
	253.5	4.77132	-134.485		1353.5	0.40016	-155.674
	254	6.61666	-145.959		1354	-2.28004	-149.937
	254.5	-1.40148	-130.212		1354.5	-2.78917	-149.143
	255	-2.4658	-140.649		1355	1.1869	-144.688
	255.5	2.58667	-128.198		1355.5	2.25146	-147.434
	256	2.38751	-135.278		1356	2.6832	-145.908
	256.5	5.47898	-146.143		1356.5	6.03651	-149.265
	257	10.3505	-145.715		1357	6.90025	-148.594
	257.5	10.6478	-146.509		1357.5	6.25901	-140.964
	258	11.9066	-164.819		1358	6.37039	-140.72
	258.5	11.877	-163.599		1358.5	3.1695	-143.406
	259	15.2468	-160.303		1359	-1.53758	-143.772
	259.5	14.9228	-166.467		1359.5	2.31878	-143.284
	260	7.65036	-164.88		1360	6.90338	-147.617
	260.5	1.53555	-161.645		1360.5	6.43408	-151.951
	261	3.48031	-148.035		1361	6.70621	-143.467
	261.5	6.18818	-151.819		1361.5	8.49964	-142.002
	262	10.1523	-146.265		1362	7.27788	-139.744
	262.5	10.3184	-151.27		1362.5	6.77568	-145.176
	263	8.63723	-146.265		1363	7.23649	-143.467
	263.5	13.0523	-151.697		1363.5	5.32955	-141.331
	264	7.91051	-156.396		1364	4.13953	-138.645
	264.5	6.1493	-146.631		1364.5	6.46783	-136.875
	265	9.8946	-159.875		1365	5.07472	-139.5
	265.5	16.3952	-146.997		1365.5	4.95876	-144.016
	266	14.1657	-158.472		1366	4.59595	-143.101
	266.5	4.98434	-161.707		1366.5	5.96501	-136.143
	267	-4.88485	-155.725		1367	2.39313	-137.058
	267.5	-3.93422	-134.851		1367.5	2.06718	-137.729
	268	-0.37885	-149.805		1368	1.25167	-136.448
	268.5	4.9601	-151.758		1368.5	-0.36511	-135.593
	269	7.86673	-142.419		1369	-0.40637	-134.739
	269.5	5.58303	-144.861		1369.5	1.29335	-138.279
	270	0.86583	-147.241		1370	-0.02239	-136.265
	270.5	-7.89248	-144.495		1370.5	-0.67337	-135.837
	271	-4.00382	-164.209		1371	-0.07636	-137.852
	271.5	1.02379	-150.415		1371.5	-2.21026	-129.856
	272	1.60627	-134.851		1372	-2.67897	-128.025
	272.5	-2.87688	-156.396		1372.5	-1.03431	-136.692
	273	-1.75946	-131.006		1373	1.67764	-137.241
	273.5	10.6657	-139.307		1373.5	-1.38582	-135.105
	274	21.7915	-145.593		1374	-3.89705	-133.335
	274.5	23.9132	-142.175		1374.5	-7.90718	-134.067
	275	20.9201	-140.833		1375	-6.04078	-136.509
	275.5	13.4442	-139.734		1375.5	-3.73335	-135.959
	276	4.7815	-150.232		1376	-2.53913	-137.18
	276.5	4.60142	-145.715		1376.5	1.46276	-133.213
	277	5.84969	-145.654		1377	3.44567	-138.096
	277.5	5.63829	-150.72		1377.5	5.6666	-133.457
	278	6.42658	-156.824		1378	2.24265	-131.199
	278.5	7.25137	-153.894		1378.5	1.44331	-139.805
	279	6.3567	-152.979		1379	0.6106	-135.532
	279.5	6.76606	-151.025		1379.5	-1.8809	-137.729
	280	4.23556	-150.049		1380	2.61729	-139.927
	280.5	4.40279	-165.674		1380.5	6.9036	-135.471
	281	8.10542	-159.448		1381	4.95161	-139.866
	281.5	9.26149	-156.763		1381.5	4.04896	-136.814
	282	8.24809	-153.894		1382	2.41357	-142.368
	282.5	6.35597	-132.837		1382.5	3.93799	-134.983
	283	3.4475	-141.992		1383	5.09124	-136.143
	283.5	2.43402	-160.791		1383.5	5.21585	-138.645
	284	4.20974	-204.248		1384	2.6902	-138.828
	284.5	2.40752	-235.498		1384.5	0.58752	-139.927
	285	-3.52928	-245.508		1385	6.23095	-135.715
	285.5	0.31159	-252.283		1385.5	1.59269	-133.701
	286	-3.80873	-251.428		1386	-0.3962	-134.556
	286.5	-11.8454	-246.423		1386.5	-2.39842	-136.692
	287	-9.96782	-237.024		1387	-3.9184	-135.898
	287.5	-4.67238	-234.888		1387.5	-0.07631	-138.279
	288	-7.61407	-239.648		1388	3.95353	-140.476
	288.5	-9.28054	-221.033		1388.5	6.49668	-139.561
	289	-6.11251	-207.666		1389	3.33734	-135.593
	289.5	-8.84922	-210.596		1389.5	3.66754	-137.668
	290	-0.03086	-201.318		1390	0.99219	-137.546
	290.5	4.74319	-188.501		1390.5	-0.50845	-136.387
	291	5.28232	-197.534		1391	3.66419	-138.584
	291.5	2.0696	-183.191		1391.5	3.83399	-132.175
	292	5.47417	-173.059		1392	-0.53658	-139.744
	292.5	10.7815	-180.261		1392.5	-1.7614	-140.476
	293	7.88744	-188.013		1393	-0.2309	-138.523
	293.5	5.953	-165.186		1393.5	2.59804	-139.377
	294	7.25392	-172.388		1394	1.76367	-134.678
	294.5	6.87703	-173.547		1394.5	4.91576	-140.537
	295	9.26242	-179.224		1395	7.66579	-140.842
	295.5	12.448	-176.233		1395.5	6.90305	-143.772
	296	7.98491	-188.196		1396	2.00902	-141.636
	296.5	9.96403	-178.796		1396.5	0.17194	-140.476
	297	11.4434	-185.205		1397	3.34409	-140.537
	297.5	6.35218	-174.89		1397.5	4.44103	-137.058
	298	0.11778	-176.965		1398	2.51541	-144.871
	298.5	-0.59574	-167.505		1398.5	2.67451	-138.34
	299	1.67629	-150.598		1399	4.20961	-139.805
	299.5	-0.93045	-153.711		1399.5	3.50216	-137.18
	300	0.37265	-176.477		1400	2.27605	-137.424
	300.5	0.09514	-165.674		1400.5	3.78373	-135.227
	301	-2.82265	-161.34		1401	2.13284	-136.265
	301.5	-9.15187	-170.557		1401.5	4.89738	-136.326
	302	-16.4392	-176.111		1402	6.61771	-137.119
	302.5	-14.9595	-171.96		1402.5	6.94691	-138.645
	303	-7.92983	-160.852		1403	5.5433	-138.706
	303.5	-3.27192	-169.946		1403.5	7.68383	-132.725
	304	-3.30319	-156.702		1404	8.67273	-142.429
	304.5	0.8572	-172.51		1404.5	4.3927	-137.974
	305	-0.45366	-170.19		1405	3.7094	-137.974
	305.5	-4.09244	-156.946		1405.5	1.53951	-134.739
	306	-8.02707	-164.148		1406	-1.08516	-138.706
	306.5	-11.0045	-146.875		1406.5	1.09456	-140.964
	307	-17.1127	-150.659		1407	4.82747	-139.744
	307.5	-19.9343	-150.415		1407.5	6.40371	-138.401
	308	-16.6012	-157.068		1408	1.25523	-136.143
	308.5	-11.4164	-155.664		1408.5	0.46523	-139.377
	309	-8.1118	-155.481		1409	4.98879	-137.668
	309.5	-13.4533	-154.016		1409.5	3.82864	-134.006
	310	-15.9921	-163.66		1410	-1.59313	-136.02
	310.5	-13.9149	-144.8		1410.5	-0.24453	-133.701
	311	-16.8638	-153.04		1411	1.9326	-136.936
	311.5	-17.7071	-142.114		1411.5	-1.10435	-133.884
	312	-18.1958	-151.88		1412	-0.56873	-134.312
	312.5	-14.5943	-142.48		1412.5	1.62428	-136.326
	313	-16.6521	-157.129		1413	1.54381	-136.326
	313.5	-13.8518	-173.364		1413.5	4.36468	-139.622
	314	-13.9335	-181.36		1414	7.70081	-139.255
	314.5	-8.50435	-183.984		1414.5	4.22276	-142.917
	315	-6.53512	-181.848		1415	4.98064	-136.143
	315.5	-6.69633	-170.068		1415.5	6.45342	-134.189
	316	-1.12715	-157.739		1416	4.77727	-137.668
	316.5	4.41406	-167.444		1416.5	3.94566	-138.462
	317	3.91838	-179.773		1417	5.20094	-134.556
	317.5	2.98334	-182.825		1417.5	1.57502	-133.274
	318	3.51495	-168.481		1418	1.65945	-136.631
	318.5	0.43789	-157.495		1418.5	2.95483	-140.354
	319	-1.46594	-165.613		1419	3.21658	-136.265
	319.5	2.36604	-148.828		1419.5	4.86385	-138.584
	320	3.63361	-154.749		1420	2.34156	-135.227
	320.5	2.45684	-143.762		1420.5	0.32704	-140.171
	321	4.25421	-162.317		1421	2.99904	-137.18
	321.5	3.01786	-170.435		1421.5	0.00506	-134.617
	322	0.05326	-150.964		1422	-2.37472	-135.654
	322.5	4.03748	-143.335		1422.5	-8.55838	-135.898
	323	5.92173	-160.364		1423	-5.27562	-132.236
	323.5	0.48195	-152.063		1423.5	-4.50941	-134.739
	324	-1.39637	-161.645		1424	-2.23316	-140.11
	324.5	-1.76763	-156.702		1424.5	2.30413	-141.636
	325	0.98191	-150.476		1425	1.6178	-135.044
	325.5	4.54998	-166.223		1425.5	1.05442	-140.842
	326	6.79028	-158.594		1426	1.97425	-137.241
	326.5	9.71524	-166.101		1426.5	3.93756	-136.936
	327	9.77501	-153.589		1427	2.42467	-143.162
	327.5	9.37863	-152.551		1427.5	0.96591	-138.462
	328	5.52797	-150.171		1428	3.29322	-135.288
	328.5	3.95598	-166.65		1428.5	0.44847	-135.227
	329	6.14161	-160.791		1429	-1.44303	-138.035
	329.5	4.25808	-150.049		1429.5	-6.13979	-136.814
	330	5.29386	-159.509		1430	-26.9737	-137.18
	330.5	4.9925	-157.617		1430.5	-47.454	-135.715
	331	-4.46134	-151.697		1431	-63.3176	-133.823
	331.5	-5.25903	-146.082		1431.5	-68.3363	-136.326
	332	-0.13091	-148.34		1432	-62.9749	-132.969
	332.5	3.68648	-162.5		1432.5	-54.1999	-141.331
	333	6.91389	-159.204		1433	-53.0007	-137.607
	333.5	5.77333	-146.204		1433.5	-46.8697	-135.593
	334	7.66652	-159.631		1434	-39.3865	-144.626
	334.5	9.34392	-161.707		1434.5	-34.8211	-140.293
	335	7.81776	-162.622		1435	-28.0347	-141.208
	335.5	0.86848	-165.002		1435.5	-23.3641	-138.828
	336	1.44248	-145.044		1436	-19.9929	-136.082
	336.5	-0.54615	-164.758		1436.5	-14.0031	-135.837
	337	-4.67536	-156.458		1437	-12.291	-132.786
	337.5	-8.2497	-154.688		1437.5	-12.3283	-139.927
	338	-5.47218	-145.654		1438	-9.85849	-142.429
	338.5	-1.86777	-145.898		1438.5	-10.8142	-134.128
	339	3.81111	-150.659		1439	-6.58437	-136.753
	339.5	7.21587	-156.458		1439.5	-3.32912	-137.241
	340	3.24137	-167.078		1440	-2.24252	-130.466
	340.5	4.7361	-157.495		1440.5	-3.87002	-130.527
	341	-0.23089	-145.471		1441	-5.51031	-134.006
	341.5	0.26774	-150.415		1441.5	-1.46232	-138.096
	342	-1.99788	-140.588		1442	-0.68318	-138.706
	342.5	-10.618	-136.316		1442.5	-2.74637	-126.804
	343	-7.07161	-145.471		1443	-8.30841	-134.067
	343.5	-6.41523	-153.284		1443.5	-7.48936	-134.556
	344	-7.83785	-160.608		1444	-4.42301	-133.03
	344.5	-4.86422	-156.885		1444.5	-2.46629	-139.316
	345	-0.15223	-150.11		1445	0.45523	-138.035
	345.5	-1.41381	-164.087		1445.5	2.07488	-137.668
	346	-5.83439	-154.688		1446	4.70924	-131.748
	346.5	-4.29821	-150.415		1446.5	5.63425	-142.612
	347	-1.14409	-151.697		1447	5.63248	-143.772
	347.5	-4.68323	-144.495		1447.5	8.12597	-135.654
	348	-8.13974	-148.462		1448	7.94801	-139.072
	348.5	-4.19162	-154.565		1448.5	8.17736	-138.34
	349	0.19268	-152.429		1449	8.17421	-141.819
	349.5	-4.07351	-151.27		1449.5	8.57602	-139.255
	350	-12.4585	-152.063		1450	10.0943	-141.025
	350.5	-10.8142	-157.312		1450.5	9.29864	-137.607
	351	-9.3215	-150.537		1451	6.93344	-130.955
	351.5	-11.4967	-147.913		1451.5	6.31687	-136.57
	352	-9.75795	-148.889		1452	7.4596	-134.922
	352.5	-6.08929	-156.458		1452.5	7.05055	-131.504
	353	-0.64866	-146.02		1453	5.16158	-133.03
	353.5	2.20745	-153.284		1453.5	4.35102	-135.532
	354	-1.75635	-151.514		1454	4.0656	-134.983
	354.5	-7.53556	-140.344		1454.5	2.63281	-139.194
	355	-11.732	-143.335		1455	2.64722	-137.363
	355.5	-4.73937	-132.471		1455.5	4.23095	-137.119
	356	1.99887	-133.875		1456	0.28373	-135.593
	356.5	1.8499	-134.912		1456.5	-0.08574	-140.11
	357	-4.37665	-143.091		1457	-1.2645	-139.133
	357.5	-6.91467	-140.222		1457.5	1.82453	-138.828
	358	-8.5065	-129.358		1458	4.90742	-136.814
	358.5	-12.5717	-131.921		1458.5	4.07629	-129.917
	359	-10.7451	-147.974		1459	3.69871	-137.485
	359.5	-11.0774	-150.293		1459.5	2.76587	-136.265
	360	-5.03059	-138.269		1460	3.02137	-136.082
	360.5	-0.16815	-146.936		1460.5	2.21385	-136.692
	361	-2.0229	-146.448		1461	1.02634	-138.279
	361.5	-3.988	-142.419		1461.5	4.97594	-132.175
	362	-7.3948	-150.537		1462	4.65924	-139.133
	362.5	-9.58327	-154.81		1462.5	6.55679	-133.274
	363	-11.0038	-128.32		1463	6.12573	-136.326
	363.5	-8.00955	-160.181		1463.5	6.23265	-134.189
	364	-2.71532	-152.307		1464	5.74078	-141.331
	364.5	-3.83377	-136.499		1464.5	5.60072	-136.326
	365	0.92916	-147.302		1465	4.36199	-144.504
	365.5	6.24832	-146.143		1465.5	2.9432	-147.617
	366	5.82048	-154.077		1466	6.00058	-145.664
	366.5	0.42104	-160.913		1466.5	6.21368	-137.363
	367	0.67372	-154.81		1467	3.76085	-140.842
	367.5	7.31099	-158.411		1467.5	0.42353	-139.561
	368	1.47155	-147.302		1468	-0.10764	-139.866
	368.5	-2.13385	-169.519		1468.5	2.70525	-132.969
	369	-1.22164	-159.814		1469	4.13003	-135.288
	369.5	-1.44732	-153.162		1469.5	0.71643	-136.265
	370	-3.39875	-173.669		1470	0.62201	-138.218
	370.5	-3.0498	-143.457		1470.5	2.34439	-143.772
	371	-4.29417	-133.691		1471	0.91193	-140.72
	371.5	-8.02156	-143.762		1471.5	4.01086	-134.128
	372	-0.96128	-141.87		1472	4.17168	-135.349
	372.5	4.37012	-138.574		1472.5	1.58256	-135.715
	373	7.04061	-138.452		1473	2.54025	-140.11
	373.5	6.70274	-136.377		1473.5	5.19274	-140.415
	374	7.93885	-142.664		1474	5.78182	-133.03
	374.5	12.131	-138.391		1474.5	5.02314	-139.316
	375	12.9233	-139.368		1475	4.0183	-138.523
	375.5	14.2048	-142.358		1475.5	2.93194	-138.157
	376	14.3905	-138.208		1476	2.60358	-138.279
	376.5	9.55685	-148.401		1476.5	4.28982	-137.913
	377	1.28372	-150.171		1477	4.92392	-141.941
	377.5	-0.01381	-154.321		1477.5	4.40938	-136.814
	378	1.30518	-137.842		1478	5.1913	-135.288
	378.5	-0.89579	-131.494		1478.5	6.48641	-140.903
	379	1.81942	-140.894		1479	4.28385	-137.668
	379.5	0.58829	-150.659		1479.5	2.36135	-136.143
	380	-2.74224	-134.302		1480	1.78895	-138.584
	380.5	-5.5974	-141.382		1480.5	-0.58236	-137.18
	381	-9.30566	-133.142		1481	-0.91369	-139.988
	381.5	-11.8895	-135.645		1481.5	3.98114	-136.631
	382	-6.81599	-157.434		1482	3.67944	-138.279
	382.5	1.04569	-161.89		1482.5	1.6885	-139.255
	383	0.04757	-149.255		1483	1.14593	-137.974
	383.5	-8.01891	-158.289		1483.5	1.55156	-137.363
	384	-2.82119	-144.8		1484	3.03534	-140.049
	384.5	-0.72982	-139.368		1484.5	8.39296	-139.255
	385	-0.01023	-156.519		1485	7.94164	-137.913
	385.5	1.55094	-151.636		1485.5	2.58066	-136.02
	386	-3.84217	-149.255		1486	4.49023	-131.687
	386.5	-28.0448	-157.495		1486.5	5.6059	-139.194
	387	-55.3092	-140.039		1487	5.25285	-137.241
	387.5	-66.5223	-143.274		1487.5	7.18206	-139.622
	388	-73.4961	-149.744		1488	7.50445	-142.429
	388.5	-86.5538	-149.377		1488.5	3.76644	-142.429
	389	-98.196	-153.467		1489	3.50577	-136.509
	389.5	-101.183	-138.33		1489.5	3.57288	-137.546
	390	-95.8336	-139.856		1490	5.38414	-138.828
	390.5	-89.4794	-145.41		1490.5	5.42611	-141.758
	391	-81.9921	-146.326		1491	3.11849	-135.715
	391.5	-76.0785	-144.25		1491.5	6.65906	-141.697
	392	-76.7321	-151.453		1492	6.89406	-142.246
	392.5	-74.4827	-145.105		1492.5	6.20609	-134.678
	393	-70.3675	-152.734		1493	3.76086	-137.852
	393.5	-65.2739	-152.185		1493.5	5.4619	-137.852
	394	-51.7273	-152.612		1494	7.46442	-138.157
	394.5	-45.7586	-159.875		1494.5	6.2469	-142.063
	395	-50.3426	-149.805		1495	6.98764	-137.852
	395.5	-54.8522	-157.678		1495.5	7.25532	-136.448
	396	-50.2823	-143.457		1496	6.3668	-136.509
	396.5	-50.7355	-155.969		1496.5	6.03944	-135.288
	397	-53.1756	-156.396		1497	4.79999	-136.997
	397.5	-51.1795	-146.936		1497.5	6.54338	-142.551
	398	-60.2582	-141.199		1498	7.6767	-142.429
	398.5	-58.801	-154.199		1498.5	5.99519	-137.058
	399	-49.6759	-151.819		1499	2.60107	-137.119
	399.5	-48.5269	-152.002		1499.5	5.66674	-138.279
	400	-46.655	-146.997		1500	5.92626	-134.25
	400.5	-43.7359	-143.579		1500.5	4.35893	-137.302
	401	-40.164	-156.702		1501	5.36632	-136.753
	401.5	-35.0927	-139.368		1501.5	6.51803	-139.072
	402	-36.6986	-142.786		1502	4.6858	-142.002
	402.5	-42.6693	-147.729		1502.5	7.69185	-133.396
	403	-40.1805	-151.086		1503	7.83793	-135.288
	403.5	-39.0711	-145.044		1503.5	7.72544	-133.701
	404	-34.7601	-145.898		1504	8.01264	-132.847
	404.5	-38.2103	-134.851		1504.5	6.95599	-130.649
	405	-32.5086	-136.56		1505	8.61696	-135.227
	405.5	-22.5213	-137.903		1505.5	9.41399	-138.34
	406	-31.5233	-142.053		1506	9.84986	-131.626
	406.5	-34.1781	-138.94		1506.5	6.87484	-136.204
	407	-26.0107	-146.326		1507	3.07276	-134.128
	407.5	-17.8829	-138.452		1507.5	3.66293	-135.105
	408	-16.158	-152.368		1508	2.52552	-132.542
	408.5	-22.6734	-142.725		1508.5	4.31303	-135.654
	409	-26.8593	-147.363		1509	4.49478	-136.997
	409.5	-22.5143	-158.777		1509.5	2.36872	-137.424
	410	-18.3542	-157.373		1510	4.87297	-136.692
	410.5	-18.6557	-154.26		1510.5	4.29059	-136.265
	411	-21.2712	-147.119		1511	1.56618	-133.152
	411.5	-24.6999	-151.758		1511.5	4.41957	-144.443
	412	-24.3348	-144.312		1512	1.68209	-135.288
	412.5	-25.1581	-142.48		1512.5	2.46744	-134.25
	413	-23.4012	-148.767		1513	3.9416	-134.128
	413.5	-26.6502	-140.039		1513.5	4.68113	-137.974
	414	-21.575	-156.03		1514	7.74028	-138.706
	414.5	-16.4988	-162.012		1514.5	7.21942	-141.208
	415	-18.921	-160.913		1515	8.12814	-134.8
	415.5	-22.3489	-150.842		1515.5	6.76316	-137.546
	416	-23.3917	-152.673		1516	6.42898	-135.715
	416.5	-25.6954	-145.898		1516.5	3.0023	-132.297
	417	-27.163	-150.11		1517	2.21675	-133.213
	417.5	-24.4538	-150.293		1517.5	0.07433	-133.213
	418	-18.709	-127.039		1518	-1.53634	-141.758
	418.5	-15.9083	-147.363		1518.5	-0.15022	-136.509
	419	-16.7923	-148.462		1519	4.12329	-134.861
	419.5	-17.7327	-142.236		1519.5	9.2354	-141.88
	420	-14.988	-157.739		1520	10.2932	-141.575
	420.5	-13.2261	-155.847		1520.5	6.82476	-143.284
	421	-13.0473	-139.185		1521	5.48356	-140.232
	421.5	-11.9798	-144.983		1521.5	1.8309	-141.208
	422	-12.0972	-138.208		1522	2.46324	-139.622
	422.5	-11.2107	-133.569		1522.5	4.75439	-133.701
	423	-11.8529	-147.791		1523	5.13253	-131.626
	423.5	-13.4719	-145.166		1523.5	0.04838	-138.645
	424	-20.9478	-141.992		1524	-4.66675	-132.114
	424.5	-20.0512	-155.969		1524.5	-6.57042	-131.931
	425	-16.5774	-151.27		1525	-6.05423	-140.476
	425.5	-22.7459	-156.519		1525.5	-4.62037	-137.485
	426	-28.4816	-158.96		1526	-3.13135	-134.373
	426.5	-26.76	-146.082		1526.5	-0.85027	-136.387
	427	-22.2461	-145.41		1527	1.74775	-141.758
	427.5	-18.4786	-143.945		1527.5	-0.76257	-133.701
	428	-23.2955	-137.476		1528	1.62389	-132.664
	428.5	-27.6813	-145.532		1528.5	2.1979	-132.114
	429	-17.1943	-131.677		1529	1.02471	-132.175
	429.5	-7.16026	-138.147		1529.5	0.94046	-135.532
	430	-3.06691	-143.152		1530	3.30337	-132.358
	430.5	-3.65255	-138.208		1530.5	3.3157	-135.105
	431	-6.9883	-141.931		1531	1.65494	-132.786
	431.5	-6.16717	-138.879		1531.5	-2.07388	-127.354
	432	-3.69465	-151.575		1532	1.0436	-130.71
	432.5	-9.26152	-149.5		1532.5	4.25476	-131.626
	433	-7.58991	-147.485		1533	6.36486	-128.94
	433.5	-4.25365	-147.852		1533.5	5.26807	-134.434
	434	-4.98562	-142.358		1534	4.65348	-132.48
	434.5	-0.97763	-149.805		1534.5	5.27275	-131.016
	435	-3.3536	-144.739		1535	6.35809	-133.335
	435.5	-7.90761	-132.593		1535.5	5.89899	-130.344
	436	-12.8336	-142.542		1536	6.0856	-137.424
	436.5	-14.9711	-158.289		1536.5	5.23053	-140.598
	437	-12.8096	-156.152		1537	4.39782	-132.603
	437.5	-9.22625	-153.162		1537.5	5.29904	-131.077
	438	-6.16493	-136.865		1538	4.12139	-133.091
	438.5	-1.81553	-149.194		1538.5	4.17525	-137.058
	439	-9.41921	-145.166		1539	1.39551	-138.889
	439.5	-7.12437	-147.974		1539.5	-5.88019	-140.476
	440	1.37195	-145.959		1540	-4.11411	-136.326
	440.5	4.21111	-156.213		1540.5	-0.59305	-136.509
	441	8.00739	-160.852		1541	0.53513	-135.044
	441.5	7.48024	-182.214		1541.5	2.44794	-132.603
	442	4.08528	-214.868		1542	-0.19422	-140.537
	442.5	-1.8143	-227.93		1542.5	-0.65081	-135.532
	443	-4.00938	-240.808		1543	-1.34523	-135.532
	443.5	2.79324	-228.296		1543.5	-0.92431	-136.509
	444	7.91211	-236.047		1544	-2.73702	-137.485
	444.5	-0.54404	-232.385		1544.5	-2.95441	-136.936
	445	-3.48904	-228.113		1545	-3.89293	-131.931
	445.5	-5.48294	-230.615		1545.5	-7.01743	-130.039
	446	-8.97903	-204.675		1546	-5.44061	-136.082
	446.5	-8.97899	-195.337		1546.5	-4.85978	-137.729
	447	-16.2289	-193.933		1547	-9.10169	-137.668
	447.5	-20.7805	-200.403		1547.5	-8.54522	-137.302
	448	-16.2664	-193.018		1548	-8.22816	-136.326
	448.5	-10.4432	-194.788		1548.5	-6.93636	-134.617
	449	-3.54075	-182.336		1549	-4.52683	-136.265
	449.5	1.88575	-184.351		1549.5	-2.75481	-137.424
	450	3.17656	-180.627		1550	-3.11134	-135.471
	450.5	-0.21463	-183.252		1550.5	-6.26284	-134.495
	451	0.09207	-176.05		1551	-9.59783	-135.105
	451.5	-6.99504	-173.975		1551.5	-6.31421	-131.687
	452	-7.21396	-192.224		1552	-4.39216	-137.668
	452.5	-2.55288	-193.811		1552.5	-2.65862	-135.471
	453	-6.94581	-177.454		1553	-5.57976	-142.368
	453.5	-4.74169	-193.75		1553.5	-1.95308	-139.377
	454	-4.55703	-180.078		1554	3.07683	-139.438
	454.5	1.41763	-184.656		1554.5	4.23336	-137.546
	455	2.84924	-177.148		1555	1.84041	-138.279
	455.5	-2.86959	-188.989		1555.5	-0.75954	-138.462
	456	-0.50966	-175.684		1556	3.90761	-142.063
	456.5	3.57215	-176.721		1556.5	4.48329	-135.898
	457	3.08961	-157.068		1557	2.41322	-141.331
	457.5	8.52579	-162.866		1557.5	3.42823	-132.847
	458	8.70042	-173.12		1558	1.41048	-135.776
	458.5	8.12845	-164.453		1558.5	4.30221	-137.119
	459	10.0857	-155.847		1559	5.77261	-138.706
	459.5	7.41785	-170.618		1559.5	5.4525	-137.18
	460	-4.87293	-172.815		1560	7.64357	-146.335
	460.5	-13.5398	-153.833		1560.5	2.9636	-138.95
	461	-5.41126	-159.387		1561	0.31618	-138.34
	461.5	-0.60424	-167.932		1561.5	3.11583	-139.683
	462	1.8656	-158.838		1562	5.49019	-144.81
	462.5	9.02375	-163.416		1562.5	4.69413	-135.41
	463	12.0759	-159.692		1563	0.28342	-138.645
	463.5	10.0864	-158.96		1563.5	-0.46443	-139.561
	464	3.166	-162.683		1564	2.31709	-141.514
	464.5	-0.94748	-148.645		1564.5	1.80656	-137.546
	465	-1.50208	-174.524		1565	0.2103	-139.683
	465.5	-0.1461	-159.082		1565.5	3.85368	-136.143
	466	-2.86113	-176.416		1566	5.95702	-138.34
	466.5	-2.14023	-161.157		1566.5	4.21732	-136.143
	467	-0.48265	-163.843		1567	3.28926	-135.471
	467.5	-2.69777	-156.519		1567.5	2.7372	-133.579
	468	-3.17293	-159.387		1568	2.63098	-136.326
	468.5	-4.91949	-159.57		1568.5	5.66468	-133.457
	469	-2.78663	-161.768		1569	4.82922	-136.631
	469.5	5.07006	-169.641		1569.5	4.76696	-131.565
	470	6.96044	-159.143		1570	7.18736	-137.546
	470.5	4.82962	-160.059		1570.5	7.7638	-131.809
	471	5.83879	-150.598		1571	6.28282	-132.786
	471.5	7.24122	-161.523		1571.5	3.27716	-137.729
	472	6.52935	-159.753		1572	2.86166	-133.03
	472.5	6.4923	-162.439		1572.5	0.86195	-134.434
	473	3.01132	-148.279		1573	0.71935	-130.588
	473.5	0.09364	-163.599		1573.5	2.5969	-133.274
	474	2.7659	-152.124		1574	7.91127	-131.443
	474.5	4.74302	-153.223		1574.5	8.88308	-134.922
	475	1.19692	-159.998		1575	6.77016	-139.805
	475.5	-4.65397	-165.125		1575.5	5.6938	-138.035
	476	-2.94164	-147.913		1576	4.98862	-139.255
	476.5	-2.36352	-140.344		1576.5	1.78788	-143.711
	477	-6.26654	-144.678		1577	-4.24514	-139.377
	477.5	-7.46173	-147.485		1577.5	-4.44095	-133.823
	478	-9.79566	-148.279		1578	-2.49455	-135.715
	478.5	-11.9642	-141.016		1578.5	0.12457	-133.64
	479	-6.57278	-132.349		1579	-3.35357	-131.443
	479.5	-0.98526	-144.312		1579.5	-6.77402	-134.861
	480	4.37328	-140.466		1580	-2.54565	-139.683
	480.5	4.06946	-136.621		1580.5	0.13156	-143.101
	481	-3.87534	-146.143		1581	-0.3987	-135.471
	481.5	-14.2638	-157.434		1581.5	-2.70627	-141.575
	482	-16.5504	-161.279		1582	-1.61002	-137.18
	482.5	-7.86762	-152.429		1582.5	1.09385	-139.133
	483	-5.07023	-168.787		1583	4.83322	-134.006
	483.5	-8.61455	-157.007		1583.5	3.26629	-130.588
	484	-10.0948	-162.317		1584	4.22245	-138.096
	484.5	-9.95922	-156.396		1584.5	4.66855	-135.654
	485	-6.94012	-164.087		1585	4.07849	-135.532
	485.5	5.03632	-152.49		1585.5	5.56449	-134.006
	486	7.75682	-149.377		1586	4.84496	-132.542
	486.5	9.47007	-146.326		1586.5	2.97613	-132.786
	487	11.7974	-142.664		1587	-1.26645	-133.213
	487.5	6.98256	-154.932		1587.5	-2.5454	-128.025
	488	1.83259	-157.007		1588	1.03023	-131.382
	488.5	-2.71289	-145.593		1588.5	4.22236	-130.405
	489	-6.65293	-150.964		1589	3.91943	-136.204
	489.5	-5.93364	-150.11		1589.5	-0.8723	-132.847
	490	-6.07469	-145.593		1590	-0.58463	-130.955
	490.5	-6.27635	-145.532		1590.5	-0.70129	-134.617
	491	-6.42608	-138.574		1591	-2.18968	-132.358
	491.5	-6.285	-139.001		1591.5	-1.50046	-133.213
	492	-3.28098	-146.02		1592	3.50065	-131.992
	492.5	-4.6522	-160.669		1592.5	3.00191	-132.725
	493	-4.06113	-155.908		1593	0.55468	-132.297
	493.5	-2.30047	-136.377		1593.5	2.21257	-133.091
	494	2.4915	-158.35		1594	-0.66483	-132.114
	494.5	6.92389	-146.814		1594.5	2.34273	-132.175
	495	5.2828	-155.847		1595	8.12835	-132.236
	495.5	1.89466	-140.283		1595.5	6.82255	-133.579
	496	3.60981	-150.72		1596	3.68067	-136.57
	496.5	3.16617	-136.926		1596.5	3.84947	-132.419
	497	-0.24017	-141.931		1597	-0.88142	-136.753
	497.5	0.94297	-135.095		1597.5	-5.84725	-137.424
	498	2.83934	-151.147		1598	-2.10811	-133.945
	498.5	3.79843	-149.133		1598.5	3.26696	-132.358
	499	2.66606	-153.223		1599	3.57133	-129.612
	499.5	5.10289	-159.631		1599.5	-1.33561	-139.072
	500	4.8465	-151.208		1600	-0.99224	-135.166
	500.5	11.1983	-147.058		1600.5	1.65255	-135.288
	501	15.3233	-145.837		1601	2.06475	-135.227
	501.5	7.78852	-160.73		1601.5	4.20314	-136.448
	502	-8.33605	-169.946		1602	2.45479	-137.729
	502.5	-3.49604	-157.19		1602.5	1.12403	-137.18
	503	2.99037	-155.481		1603	4.98181	-137.363
	503.5	5.02575	-149.5		1603.5	4.30442	-140.781
	504	7.20802	-152.917		1604	2.14489	-138.34
	504.5	7.21606	-158.533		1604.5	4.15419	-138.401
	505	-0.67508	-168.054		1605	4.65408	-129.673
	505.5	-5.88253	-154.565		1605.5	1.37761	-137.913
	506	-4.11777	-163.049		1606	-0.63089	-132.847
	506.5	4.70819	-156.824		1606.5	0.63839	-134.373
	507	4.47011	-160.12		1607	4.34082	-134.312
	507.5	2.00298	-162.805		1607.5	6.2536	-133.884
	508	7.04258	-153.345		1608	4.44659	-135.349
	508.5	5.6007	-149.805		1608.5	5.17437	-133.945
	509	-7.79482	-145.654		1609	5.52104	-133.579
	509.5	-9.97948	-147.119		1609.5	3.53868	-136.02
	510	-8.16237	-155.481		1610	3.17441	-134.983
	510.5	-7.61195	-153.406		1610.5	3.89536	-131.321
	511	-5.6661	-166.223		1611	3.05404	-132.786
	511.5	2.78135	-164.087		1611.5	4.83835	-134.678
	512	4.71371	-151.636		1612	6.29207	-131.809
	512.5	-0.62356	-147.302		1612.5	7.63245	-134.8
	513	-0.43586	-146.631		1613	7.28579	-135.471
	513.5	8.62088	-154.26		1613.5	8.77822	-133.457
	514	11.7225	-149.438		1614	11.3672	-132.664
	514.5	13.8707	-148.34		1614.5	9.66139	-136.509
	515	8.31086	-138.269		1615	5.91191	-134.922
	515.5	3.04412	-157.312		1615.5	3.62587	-132.664
	516	5.67224	-155.603		1616	-0.61607	-133.945
	516.5	4.44188	-146.143		1616.5	0.69858	-133.64
	517	1.75335	-142.786		1617	3.68379	-139.927
	517.5	-0.36915	-151.453		1617.5	2.42208	-132.725
	518	-0.13119	-150.842		1618	2.79176	-135.227
	518.5	8.36224	-141.443		1618.5	4.35315	-138.157
	519	6.62511	-133.142		1619	4.22524	-130.771
	519.5	4.01447	-139.124		1619.5	3.89481	-133.64
	520	6.22705	-133.569		1620	5.21585	-136.143
	520.5	5.26618	-156.03		1620.5	6.75342	-142.429
	521	6.74063	-161.279		1621	8.19791	-137.791
	521.5	2.23185	-151.819		1621.5	9.98696	-136.143
	522	-6.83624	-142.175		1622	6.48701	-137.729
	522.5	-15.8582	-147.485		1622.5	-0.53215	-131.687
	523	-17.1277	-151.453		1623	-0.311	-133.396
	523.5	-5.95018	-151.636		1623.5	2.23999	-134.434
	524	-2.92594	-131.616		1624	0.73836	-130.527
	524.5	-8.14524	-129.541		1624.5	3.1244	-132.358
	525	-5.68528	-142.786		1625	6.34088	-129.185
	525.5	-1.48554	-145.288		1625.5	6.59153	-136.936
	526	3.12029	-134.485		1626	6.35097	-137.058
	526.5	4.15412	-152.856		1626.5	7.78293	-135.715
	527	3.39074	-142.297		1627	6.93233	-135.288
	527.5	4.39383	-147.241		1627.5	8.10165	-133.579
	528	6.97443	-148.096		1628	9.15927	-133.518
	528.5	6.49287	-151.086		1628.5	8.2073	-135.227
	529	0.56699	-148.645		1629	5.98753	-136.997
	529.5	2.58509	-143.03		1629.5	4.71329	-132.725
	530	-0.68679	-140.833		1630	4.35626	-141.514
	530.5	-5.1409	-142.358		1630.5	2.82619	-138.889
	531	0.86895	-143.64		1631	-2.15868	-137.546
	531.5	5.50938	-149.011		1631.5	1.20462	-138.523
	532	0.17531	-149.133		1632	3.60791	-132.48
	532.5	-1.74315	-142.419		1632.5	2.85774	-140.049
	533	2.7758	-147.974		1633	6.89086	-137.424
	533.5	7.61526	-154.871		1633.5	5.00425	-140.293
	534	0.55477	-159.57		1634	4.22404	-137.119
	534.5	-1.27686	-139.307		1634.5	4.73384	-135.837
	535	0.63128	-175.317		1635	2.52472	-139.438
	535.5	2.84961	-159.387		1635.5	5.62629	-137.852
	536	1.19593	-166.772		1636	7.64789	-135.532
	536.5	-7.83876	-158.96		1636.5	3.91777	-136.814
	537	-14.0849	-153.894		1637	0.05415	-135.776
	537.5	-10.3662	-129.724		1637.5	3.32237	-138.279
	538	-3.16354	-148.34		1638	3.90326	-133.823
	538.5	-4.43379	-141.382		1638.5	0.81512	-132.358
	539	-12.4868	-130.945		1639	0.44284	-136.143
	539.5	-14.8399	-144.922		1639.5	0.88947	-132.908
	540	-10.3726	-147.058		1640	1.08174	-129.917
	540.5	-8.28698	-139.917		1640.5	0.72892	-127.048
	541	-3.96447	-136.56		1641	5.27898	-135.044
	541.5	-2.91922	-145.349		1641.5	2.18838	-132.419
	542	-8.79108	-152.246		1642	-1.21026	-135.532
	542.5	-10.1097	-154.26		1642.5	0.18651	-131.809
	543	-7.72677	-151.27		1643	2.53251	-132.542
	543.5	-6.61471	-154.199		1643.5	2.01447	-133.884
	544	-4.07003	-150.049		1644	2.32716	-135.898
	544.5	-3.73668	-139.124		1644.5	4.66195	-137.058
	545	0.33323	-152.795		1645	5.99158	-136.997
	545.5	2.94427	-135.522		1645.5	5.79895	-135.715
	546	5.00564	-143.274		1646	2.23044	-133.579
	546.5	8.85162	-148.767		1646.5	3.88576	-133.152
	547	10.0091	-149.805		1647	3.27805	-133.213
	547.5	14.7273	-149.377		1647.5	4.97171	-132.542
	548	9.29359	-162.866		1648	6.49304	-131.626
	548.5	9.88386	-155.359		1648.5	5.53361	-132.847
	549	11.0001	-139.917		1649	3.84517	-134.373
	549.5	7.90703	-149.255		1649.5	5.91267	-131.931
	550	6.46548	-146.326		1650	7.88455	-129.429
	550.5	7.32851	-136.377		1650.5	5.93599	-133.64
	551	8.57935	-135.767		1651	2.61981	-129.978
	551.5	7.959	-146.02		1651.5	2.50413	-133.152
	552	7.56175	-154.688		1652	7.00839	-135.471
	552.5	6.07614	-159.387		1652.5	8.45838	-137.485
	553	7.86396	-149.438		1653	7.47861	-141.941
	553.5	8.33549	-147.852		1653.5	6.6746	-139.377
	554	2.18937	-149.927		1654	9.69604	-139.561
	554.5	2.68745	-154.626		1654.5	4.9474	-136.692
	555	6.30529	-145.715		1655	1.99024	-131.504
	555.5	0.8333	-139.551		1655.5	1.8102	-136.448
	556	-6.93388	-136.987		1656	-0.02064	-133.945
	556.5	-5.64406	-152.49		1656.5	6.40845	-135.105
	557	-2.50705	-139.368		1657	8.22607	-137.241
	557.5	2.57553	-141.687		1657.5	10.3809	-133.762
	558	-0.92292	-147.058		1658	10.3137	-136.631
	558.5	-11.3288	-155.908		1658.5	7.36067	-130.344
	559	-12.2087	-142.969		1659	5.94289	-132.725
	559.5	-11.1319	-146.936		1659.5	6.77093	-129.551
	560	-15.5822	-146.814		1660	4.58939	-135.593
	560.5	-10.0604	-154.993		1660.5	3.07085	-136.082
	561	-6.76523	-145.959		1661	1.85723	-135.593
	561.5	-7.70108	-128.87		1661.5	1.34584	-130.771
	562	-11.2914	-147.729		1662	1.10814	-135.898
	562.5	-14.9995	-135.706		1662.5	0.29565	-136.082
	563	-14.5621	-143.579		1663	-0.65095	-130.833
	563.5	-15.3623	-150.659		1663.5	-5.16095	-136.57
	564	-12.7838	-140.039		1664	-6.19274	-135.044
	564.5	-12.1483	-144.25		1664.5	-5.49967	-133.762
	565	-8.94583	-146.631		1665	1.22507	-139.927
	565.5	3.65444	-140.527		1665.5	4.01986	-136.875
	566	6.41295	-140.405		1666	3.11595	-136.265
	566.5	5.36763	-146.814		1666.5	6.58189	-137.791
	567	5.12893	-164.758		1667	6.26165	-137.668
	567.5	8.51429	-167.627		1667.5	6.14276	-141.208
	568	7.09529	-152.612		1668	5.24473	-140.415
	568.5	-0.46715	-159.692		1668.5	1.95923	-135.105
	569	1.14836	-160.059		1669	3.8533	-136.936
	569.5	2.56279	-151.514		1669.5	7.42598	-137.852
	570	2.07915	-158.472		1670	9.16048	-134.922
	570.5	-1.63527	-160.364		1670.5	4.84291	-132.847
	571	-5.99878	-150.11		1671	2.23156	-133.091
	571.5	-0.98556	-146.57		1671.5	3.59299	-135.41
	572	2.50856	-156.885		1672	6.7629	-133.884
	572.5	-2.52372	-153.284		1672.5	6.23152	-132.542
	573	-3.02324	-138.574		1673	4.68861	-135.654
	573.5	-0.44514	-139.307		1673.5	7.41359	-137.852
	574	-3.27282	-136.255		1674	6.70888	-134.434
	574.5	-5.22946	-126.245		1674.5	2.26804	-135.166
	575	-2.50171	-141.931		1675	0.08472	-136.753
	575.5	-3.4468	-134.424		1675.5	-0.20009	-134.128
	576	-7.60221	-129.358		1676	0.51694	-131.199
	576.5	-1.61683	-143.091		1676.5	1.41799	-130.833
	577	8.08984	-134.607		1677	0.73503	-136.448
	577.5	9.46679	-142.236		1677.5	4.26118	-127.659
	578	7.0462	-140.71		1678	7.86803	-133.091
	578.5	1.95702	-152.612		1678.5	5.20192	-137.302
	579	-3.72751	-140.71		1679	0.10597	-139.377
	579.5	-10.5472	-150.171		1679.5	-0.21816	-136.814
	580	-10.4957	-143.762		1680	3.17483	-131.321
	580.5	-8.82864	-135.95		1680.5	5.505	-130.71
	581	-0.25998	-149.194		1681	7.24804	-133.152
	581.5	2.92248	-138.574		1681.5	7.40737	-131.077
	582	1.30489	-149.866		1682	7.19567	-133.518
	582.5	-0.47307	-146.509		1682.5	4.73699	-133.03
	583	-1.30623	-160.669		1683	6.50662	-129.429
	583.5	6.05186	-155.298		1683.5	7.95427	-129.612
	584	9.40998	-146.57		1684	6.02835	-133.274
	584.5	8.32942	-137.598		1684.5	6.23507	-136.936
	585	9.51984	-145.349		1685	3.85306	-138.584
	585.5	13.7221	-130.579		1685.5	0.76597	-137.485
	586	15.8012	-145.044		1686	5.40478	-131.26
	586.5	7.07415	-128.442		1686.5	4.44556	-131.809
	587	0.9465	-135.034		1687	3.3659	-134.983
	587.5	1.46086	-148.645		1687.5	4.24979	-138.218
	588	5.70401	-134.119		1688	6.39421	-138.218
	588.5	11.155	-163.11		1688.5	5.5854	-139.194
	589	10.42	-150.72		1689	4.33604	-136.265
	589.5	8.20244	-139.917		1689.5	4.18178	-137.363
	590	7.34776	-144.189		1690	4.42735	-135.044
	590.5	6.57849	-123.865		1690.5	1.29744	-133.396
	591	-1.82286	-136.194		1691	4.15524	-129.429
	591.5	-9.61352	-152.185		1691.5	4.43859	-129.429
	592	-0.87898	-151.88		1692	3.47597	-132.114
	592.5	0.70008	-141.077		1692.5	1.96355	-130.527
	593	0.36177	-148.34		1693	1.90044	-133.762
	593.5	-2.88723	-155.176		1693.5	4.73587	-135.837
	594	-7.95311	-143.213		1694	3.43706	-135.532
	594.5	-6.72183	-139.185		1694.5	0.05808	-139.5
	595	-0.77035	-139.978		1695	-0.86634	-141.208
	595.5	2.37103	-143.701		1695.5	2.08741	-142.063
	596	3.16281	-149.5		1696	3.47839	-134.556
	596.5	4.89262	-143.823		1696.5	4.55228	-133.518
	597	1.86168	-139.124		1697	3.41555	-135.227
	597.5	-0.27424	-151.453		1697.5	4.12693	-132.236
	598	-3.80923	-152.612		1698	5.92071	-130.405
	598.5	-12.9903	-142.175		1698.5	4.69137	-131.931
	599	-10.9619	-141.382		1699	3.84705	-138.279
	599.5	-0.67911	-153.772		1699.5	1.30368	-133.762
	600	2.42944	-144.983		1700	0.74498	-137.18
	600.5	-0.22167	-143.884		1700.5	2.2018	-137.363
	601	3.36055	-134.485		1701	4.82333	-137.058
	601.5	2.56386	-139.124		1701.5	3.94555	-134.556
	602	-0.14647	-140.161		1702	2.17181	-135.532
	602.5	5.02156	-143.335		1702.5	2.93768	-133.396
	603	11.1323	-138.94		1703	3.72217	-140.293
	603.5	10.6185	-129.358		1703.5	4.87617	-137.668
	604	10.5179	-141.504		1704	6.54449	-130.894
	604.5	7.52531	-154.443		1704.5	7.34971	-139.988
	605	1.26079	-151.27		1705	7.1669	-138.096
	605.5	0.84706	-143.579		1705.5	8.38507	-137.363
	606	-0.64283	-156.213		1706	8.41988	-134.434
	606.5	-3.43628	-148.645		1706.5	6.64159	-133.701
	607	-1.97501	-145.593		1707	5.94531	-132.603
	607.5	1.68708	-150.903		1707.5	3.56694	-134.861
	608	-2.48556	-190.088		1708	-14.0853	-131.199
	608.5	-1.46392	-213.403		1708.5	-35.6135	-132.236
	609	-1.47038	-233.972		1709	-31.1498	-135.227
	609.5	-1.78602	-238.245		1709.5	-24.5765	-135.288
	610	-8.28833	-256.494		1710	-19.921	-139.316
	610.5	-0.36239	-244.287		1710.5	-17.6256	-133.396
	611	3.22839	-253.503		1711	-15.9795	-130.588
	611.5	-0.79532	-265.405		1711.5	-12.9954	-136.692
	612	-3.53106	-245.447		1712	-14.9413	-139.744
	612.5	-5.57692	-237.756		1712.5	-15.6415	-135.349
	613	-4.63103	-238.672		1713	-13.0136	-133.457
	613.5	-3.40121	-236.536		1713.5	-6.007	-132.542
	614	-3.58435	-229.211		1714	-7.67119	-134.312
	614.5	-31.8661	-225.61		1714.5	-13.7043	-133.396
	615	-64.8092	-232.446		1715	-12.2973	-135.959
	615.5	-79.8864	-229.395		1715.5	-5.71328	-133.823
	616	-87.761	-207.727		1716	-3.1296	-133.884
	616.5	-90.4078	-194.727		1716.5	-2.07726	-136.448
	617	-93.2371	-202.112		1717	-0.71426	-128.208
	617.5	-99.3418	-207.056		1717.5	0.97895	-133.213
	618	-100.949	-209.985		1718	-1.83632	-130.527
	618.5	-96.8788	-201.379		1718.5	-3.91677	-135.898
	619	-99.0595	-216.638		1719	-5.90132	-136.265
	619.5	-99.6597	-230.249		1719.5	-0.66751	-132.969
	620	-94.6196	-223.901		1720	2.14746	-131.443
	620.5	-87.6618	-223.901		1720.5	-0.0507	-135.776
	621	-84.2955	-225.488		1721	0.00813	-137.913
	621.5	-84.1622	-213.464		1721.5	2.3278	-137.852
	622	-81.6825	-205.591		1722	5.68598	-136.936
	622.5	-73.7126	-189.905		1722.5	6.60175	-135.288
	623	-68.9532	-174.219		1723	3.52906	-136.204
	623.5	-63.205	-190.759		1723.5	2.26921	-130.588
	624	-56.4932	-173.853		1724	8.44985	-133.64
	624.5	-50.8967	-180.2		1724.5	8.84574	-131.138
	625	-44.5662	-173.486		1725	4.49813	-137.241
	625.5	-38.4138	-148.584		1725.5	3.73864	-135.105
	626	-27.8991	-162.805		1726	0.04247	-137.974
	626.5	-26.2054	-170.801		1726.5	-0.64378	-128.757
	627	-31.7324	-173.12		1727	0.81665	-136.082
	627.5	-34.8501	-179.529		1727.5	-3.06724	-130.161
	628	-31.4865	-176.599		1728	-2.29892	-131.016
	628.5	-31.1415	-172.449		1728.5	-3.56758	-132.542
	629	-24.3146	-158.655		1729	-1.74474	-134.128
	629.5	-17.8134	-166.895		1729.5	1.01509	-135.776
	630	-20.406	-155.786		1730	-4.77165	-135.593
	630.5	-19.7761	-168.909		1730.5	-3.32042	-139.011
	631	-17.9592	-148.34		1731	-4.09454	-142.917
	631.5	-18.8234	-153.04		1731.5	-1.89801	-137.485
	632	-19.7386	-168.054		1732	3.47517	-139.683
	632.5	-23.279	-157.007		1732.5	1.33366	-139.561
	633	-18.9407	-153.162		1733	2.32723	-140.72
	633.5	-17.5823	-147.485		1733.5	5.19855	-149.143
	634	-14.3503	-152.979		1734	2.34781	-142.673
	634.5	-10.217	-156.885		1734.5	3.78188	-134.922
	635	-10.8604	-153.589		1735	2.80886	-137.791
	635.5	-12.909	-161.279		1735.5	0.89143	-135.471
	636	-10.9238	-167.871		1736	1.97573	-139.194
	636.5	-15.2882	-154.749		1736.5	4.26468	-139.866
	637	-20.7532	-164.148		1737	4.08359	-138.767
	637.5	-20.941	-186.121		1737.5	0.6208	-140.659
	638	-14.4708	-160.181		1738	3.08747	-139.927
	638.5	-15.6968	-163.11		1738.5	7.06467	-142.063
	639	-22.0115	-164.453		1739	6.32108	-136.631
	639.5	-23.108	-170.862		1739.5	1.23675	-134.434
	640	-14.5216	-177.759		1740	3.10186	-135.471
	640.5	-7.92339	-179.163		1740.5	5.01721	-137.607
	641	-4.55747	-160.974		1741	3.10609	-141.575
	641.5	-2.90516	-170.557		1741.5	1.75082	-136.57
	642	-5.88501	-159.692		1742	-1.22813	-131.26
	642.5	-6.31736	-158.96		1742.5	-1.13193	-125.217
	643	-5.83377	-163.538		1743	-2.61086	-133.579
	643.5	-7.80489	-154.81		1743.5	-0.83987	-139.133
	644	-5.62926	-151.697		1744	1.39322	-139.744
	644.5	-4.37638	-157.068		1744.5	0.18587	-136.204
	645	-8.12672	-147.485		1745	1.40844	-134.128
	645.5	-18.4196	-171.899		1745.5	0.4369	-138.34
	646	-21.4769	-167.566		1746	0.75544	-129.917
	646.5	-17.323	-165.857		1746.5	2.27424	-130.833
	647	-12.9644	-177.454		1747	3.69806	-136.082
	647.5	-11.6601	-164.758		1747.5	0.57935	-132.114
	648	-18.3579	-142.358		1748	-1.45256	-127.537
	648.5	-16.9897	-155.725		1748.5	3.43852	-131.687
	649	-10.4997	-165.002		1749	5.92766	-129.795
	649.5	-14.748	-166.65		1749.5	0.95386	-133.823
	650	-17.3261	-173.242		1750	3.11921	-131.26
	650.5	-13.7787	-170.435		1750.5	9.8066	-131.687
	651	-14.2079	-170.679		1751	7.3613	-135.715
	651.5	-15.9413	-171.777		1751.5	3.44776	-130.283
	652	-13.6543	-170.74		1752	6.85833	-136.57
	652.5	-11.5304	-166.956		1752.5	8.2443	-139.255
	653	-11.1513	-159.875		1753	8.66824	-140.476
	653.5	-10.2369	-146.387		1753.5	7.38855	-132.297
	654	-11.0122	-154.016		1754	6.63554	-139.133
	654.5	-7.41479	-155.115		1754.5	8.63115	-136.509
	655	-1.7411	-154.993		1755	7.5053	-140.293
	655.5	-8.17018	-140.649		1755.5	9.58384	-137.058
	656	-16.6686	-151.758		1756	9.61589	-132.114
	656.5	-12.9896	-151.025		1756.5	6.71316	-132.175
	657	-5.66862	-153.101		1757	6.09067	-134.006
	657.5	-3.09996	-156.335		1757.5	3.68962	-132.053
	658	0.30293	-146.387		1758	1.65258	-135.471
	658.5	-1.31324	-159.753		1758.5	2.63127	-138.95
	659	-0.62133	-153.101		1759	3.01865	-134.495
	659.5	3.0118	-153.345		1759.5	6.67116	-132.48
	660	2.65923	-161.645		1760	9.99092	-140.293
	660.5	-1.58085	-160.181		1760.5	7.56338	-135.105
	661	-2.87898	-154.138		1761	9.25224	-133.03
	661.5	-2.28258	-152.551		1761.5	8.58818	-137.119
	662	0.4423	-144.25		1762	4.06929	-134.922
	662.5	-0.35738	-155.237		1762.5	2.472	-132.603
	663	1.24565	-154.749		1763	2.24995	-133.213
	663.5	-4.857	-154.871		1763.5	1.29649	-135.898
	664	-3.95636	-147.852		1764	0.22845	-133.091
	664.5	0.94757	-159.57		1764.5	1.35979	-137.607
	665	1.01059	-155.664		1765	5.75742	-127.659
	665.5	-6.08017	-165.247		1765.5	5.94807	-134.678
	666	-9.93574	-147.607		1766	7.07877	-135.715
	666.5	-10.2967	-158.899		1766.5	9.87451	-133.274
	667	-5.66295	-159.998		1767	7.33512	-137.119
	667.5	4.84291	-150.293		1767.5	4.52447	-137.058
	668	2.11991	-146.02		1768	4.02998	-135.349
	668.5	-0.06568	-154.749		1768.5	3.23948	-143.711
	669	-4.38126	-153.528		1769	6.78995	-140.842
	669.5	-6.98394	-152.368		1769.5	4.25363	-137.241
	670	-6.66018	-150.415		1770	0.06893	-134.006
	670.5	-9.14543	-158.716		1770.5	1.39046	-135.959
	671	-15.9669	-172.083		1771	0.55711	-130.527
	671.5	-18.3458	-162.561		1771.5	2.14259	-127.964
	672	-18.8442	-160.608		1772	4.19617	-135.898
	672.5	-17.3251	-142.725		1772.5	3.20928	-139.5
	673	-19.1392	-144.312		1773	3.32686	-134.006
	673.5	-17.6212	-150.964		1773.5	0.71986	-131.748
	674	-10.7655	-134.363		1774	2.62442	-139.866
	674.5	-13.5931	-151.025		1774.5	-1.11689	-133.518
	675	-13.2264	-137.292		1775	-4.5191	-140.903
	675.5	-11.2822	-148.279		1775.5	3.28331	-133.762
	676	-13.1097	-134.363		1776	5.00147	-132.419
	676.5	-9.02871	-147.852		1776.5	0.63999	-139.683
	677	-7.38422	-154.688		1777	2.27035	-133.701
	677.5	-3.78344	-146.387		1777.5	4.96611	-132.664
	678	-2.59486	-160.791		1778	4.86419	-139.072
	678.5	-3.59285	-157.129		1778.5	2.9926	-133.823
	679	-5.04263	-146.875		1779	1.99803	-137.668
	679.5	1.61	-147.363		1779.5	2.74734	-134.25
	680	5.67069	-133.936		1780	-1.84907	-135.105
	680.5	4.53921	-141.138		1780.5	-2.51378	-134.556
	681	7.04489	-136.255		1781	0.33601	-135.837
	681.5	-1.58213	-137.354		1781.5	-1.29507	-135.105
	682	-11.4122	-154.993		1782	-2.79039	-135.837
	682.5	-10.6	-139.062		1782.5	-2.89242	-130.161
	683	-3.90194	-157.556		1783	-3.42815	-131.992
	683.5	2.36106	-142.358		1783.5	-9.40702	-135.471
	684	1.04889	-136.865		1784	-7.22312	-138.34
	684.5	9.68824	-141.809		1784.5	0.88309	-137.058
	685	12.9016	-154.443		1785	0.95703	-134.067
	685.5	9.5872	-152.856		1785.5	-2.76062	-132.358
	686	1.82995	-139.734		1786	-3.62207	-133.884
	686.5	-4.35348	-143.579		1786.5	-2.88772	-137.241
	687	-8.85264	-146.326		1787	0.3374	-136.57
	687.5	-8.3869	-158.105		1787.5	-3.04299	-137.424
	688	-6.41112	-146.082		1788	-6.42451	-133.396
	688.5	-9.66513	-142.48		1788.5	-3.37197	-137.852
	689	-15.4246	-157.129		1789	3.24929	-136.448
	689.5	-10.3691	-155.359		1789.5	2.8175	-140.354
	690	-0.12188	-178.796		1790	3.62933	-133.64
	690.5	4.83877	-156.641		1790.5	1.07501	-133.396
	691	2.34761	-143.518		1791	-1.2068	-132.603
	691.5	-4.62457	-156.824		1791.5	0.40793	-135.898
	692	-7.10847	-150.659		1792	3.39027	-131.382
	692.5	-11.3527	-165.735		1792.5	2.82734	-138.401
	693	-11.3179	-151.392		1793	2.77551	-133.213
	693.5	-8.17048	-165.979		1793.5	4.26398	-130.955
	694	-11.2953	-151.758		1794	3.39204	-131.138
	694.5	-11.2471	-145.837		1794.5	2.7482	-133.884
	695	-8.12661	-158.533		1795	1.83724	-136.814
	695.5	-10.2707	-151.758		1795.5	0.45328	-134.25
	696	-15.5523	-138.086		1796	1.80799	-129.673
	696.5	-16.3012	-156.763		1796.5	2.72497	-137.363
	697	-8.71904	-143.457		1797	0.75957	-129.612
	697.5	-3.57847	-146.265		1797.5	0.25847	-132.114
	698	-2.07121	-150.903		1798	-0.84383	-128.513
	698.5	-14.3376	-146.082		1798.5	1.42943	-133.884
	699	-16.7372	-153.162		1799	4.62575	-131.931
	699.5	-14.6581	-152.368		1799.5	0.653	-132.542
	700	-16.3254	-144.8		1800	-0.92191	-134.495
	700.5	-23.8541	-149.194		1800.5	0.4661	-128.33
	701	-19.0691	-158.35		1801	2.15142	-136.387
	701.5	-16.2401	-157.19		1801.5	4.79307	-135.654
	702	-21.1144	-148.584		1802	5.58208	-136.02
	702.5	-28.4173	-148.645		1802.5	4.91946	-138.157
	703	-24.3932	-139.001		1803	3.95026	-141.697
	703.5	-23.7801	-148.889		1803.5	-1.86663	-141.636
	704	-21.8039	-145.959		1804	-0.48787	-141.453
	704.5	-22.9228	-140.955		1804.5	3.97251	-138.584
	705	-20.7383	-145.471		1805	4.23009	-139.622
	705.5	-14.6271	-158.655		1805.5	2.54866	-144.321
	706	-16.5989	-150.598		1806	1.70465	-135.349
	706.5	-18.5757	-161.34		1806.5	-0.65928	-134.189
	707	-8.84114	-148.706		1807	2.85843	-137.119
	707.5	-6.76049	-138.391		1807.5	2.21494	-137.302
	708	-2.47021	-127.71		1808	1.46395	-135.41
	708.5	-5.31757	-132.776		1808.5	1.9891	-133.762
	709	-11.4444	-147.791		1809	2.856	-142.429
	709.5	-13.9918	-141.138		1809.5	-4.54816	-140.903
	710	-15.222	-141.26		1810	-6.42547	-135.349
	710.5	-6.87384	-140.344		1810.5	-1.35648	-137.729
	711	-0.60264	-129.907		1811	0.90603	-136.387
	711.5	0.96491	-137.72		1811.5	-0.46565	-139.622
	712	1.7131	-142.297		1812	0.64179	-138.401
	712.5	-5.24714	-127.832		1812.5	1.8526	-136.57
	713	-6.25871	-131.25		1813	3.27008	-136.143
	713.5	-10.9922	-127.954		1813.5	7.76718	-131.992
	714	-17.2738	-142.969		1814	10.4719	-136.936
	714.5	-17.9031	-149.683		1814.5	8.65993	-136.448
	715	-10.2704	-143.091		1815	6.90231	-137.852
	715.5	-7.0428	-140.649		1815.5	2.89691	-134.067
	716	-2.51262	-136.865		1816	2.54697	-139.133
	716.5	2.72956	-132.471		1816.5	0.71383	-132.236
	717	11.939	-140.466		1817	-0.24801	-137.913
	717.5	24.014	-149.377		1817.5	-1.32447	-135.166
	718	25.1464	-148.462		1818	0.90857	-141.27
	718.5	24.5138	-148.34		1818.5	2.53729	-138.279
	719	17.2496	-142.419		1819	0.33184	-144.321
	719.5	12.0442	-140.466		1819.5	-1.7042	-135.471
	720	14.6074	-166.04		1820	-0.932	-141.331
	720.5	17.0843	-157.617		1820.5	3.43108	-141.758
	721	15.6197	-164.331		1821	4.59362	-140.781
	721.5	9.67613	-171.594		1821.5	6.08297	-136.875
	722	8.67755	-149.622		1822	6.08161	-140.842
	722.5	3.35909	-145.044		1822.5	2.89018	-135.227
	723	1.06493	-161.401		1823	1.8144	-136.02
	723.5	2.8057	-149.255		1823.5	3.63628	-136.814
	724	4.35097	-141.748		1824	4.41634	-137.058
	724.5	7.2967	-148.95		1824.5	4.30785	-138.523
	725	1.22843	-139.734		1825	2.49713	-136.326
	725.5	6.3405	-130.396		1825.5	3.40473	-135.898
	726	11.6576	-145.044		1826	2.77232	-136.448
	726.5	7.87712	-130.701		1826.5	2.3622	-137.241
	727	3.92505	-149.194		1827	0.68627	-138.706
	727.5	1.37298	-151.636		1827.5	-1.2816	-140.842
	728	-0.32225	-145.349		1828	-3.58707	-132.725
	728.5	-1.42913	-143.762		1828.5	-3.18783	-135.41
	729	-3.33647	-153.284		1829	-0.86582	-133.701
	729.5	-2.56034	-142.664		1829.5	1.47206	-137.18
	730	-2.19504	-166.833		1830	1.26222	-138.706
	730.5	-6.69619	-162.256		1830.5	2.49824	-137.791
	731	-8.65976	-164.331		1831	2.51427	-141.697
	731.5	-5.80803	-157.251		1831.5	4.83196	-135.837
	732	-1.02144	-145.776		1832	7.90008	-136.997
	732.5	0.77113	-139.673		1832.5	8.75388	-133.518
	733	-0.8622	-146.326		1833	7.57291	-134.8
	733.5	-7.48403	-143.213		1833.5	9.64141	-135.105
	734	-7.09303	-137.842		1834	10.4282	-137.729
	734.5	-6.75672	-131.189		1834.5	9.09602	-137.363
	735	-4.19489	-145.654		1835	8.41428	-135.227
	735.5	-1.21353	-132.837		1835.5	10.0575	-135.41
	736	-7.41155	-144.739		1836	7.32535	-133.213
	736.5	-15.4581	-143.213		1836.5	6.34114	-135.288
	737	-9.76397	-147.791		1837	7.57129	-132.236
	737.5	-6.99312	-147.058		1837.5	3.8807	-135.776
	738	-4.27015	-158.777		1838	2.67663	-139.011
	738.5	-9.39634	-146.265		1838.5	4.29358	-138.096
	739	-12.8397	-138.33		1839	-0.05003	-138.645
	739.5	-13.4333	-143.03		1839.5	-1.71228	-135.166
	740	-12.437	-133.936		1840	2.11659	-140.659
	740.5	2.04808	-142.664		1840.5	3.05387	-138.584
	741	10.005	-132.41		1841	2.96727	-138.157
	741.5	2.21738	-139.795		1841.5	7.05376	-139.805
	742	2.51894	-133.63		1842	8.56138	-138.401
	742.5	3.09613	-132.776		1842.5	8.21237	-137.974
	743	-2.0816	-133.447		1843	8.24437	-144.016
	743.5	-7.45592	-134.851		1843.5	6.20243	-138.218
	744	-6.7344	-136.621		1844	4.90258	-137.485
	744.5	0.78284	-141.138		1844.5	4.04849	-137.607
	745	2.61253	-143.274		1845	4.7032	-133.945
	745.5	-2.47391	-147.729		1845.5	4.93073	-140.842
	746	-0.40201	-149.683		1846	4.26273	-131.748
	746.5	1.12146	-138.574		1846.5	1.59406	-134.312
	747	-9.4516	-135.706		1847	3.32643	-134.312
	747.5	-17.7648	-139.246		1847.5	5.94548	-133.884
	748	-13.3674	-145.41		1848	4.7585	-136.265
	748.5	-9.57553	-143.274		1848.5	1.5183	-137.119
	749	-3.52543	-150.781		1849	-0.2612	-136.387
	749.5	3.39628	-146.326		1849.5	-1.51372	-137.485
	750	2.55712	-141.077		1850	-0.54785	-143.223
	750.5	-0.3201	-144.8		1850.5	4.64737	-136.753
	751	-3.40266	-142.969		1851	4.09228	-138.889
	751.5	-7.41948	-145.105		1851.5	1.19375	-133.518
	752	-5.12287	-138.574		1852	1.0241	-139.011
	752.5	-0.98983	-144.006		1852.5	4.97241	-137.485
	753	-2.71745	-146.204		1853	5.68689	-137.668
	753.5	-8.99519	-160.669		1853.5	2.47459	-141.453
	754	-11.7572	-164.392		1854	0.07556	-136.265
	754.5	-21.3568	-142.297		1854.5	-0.0291	-135.41
	755	-14.3123	-152.551		1855	-0.75549	-140.11
	755.5	-4.72163	-148.645		1855.5	0.20378	-141.147
	756	0.82355	-147.302		1856	4.30333	-134.373
	756.5	0.76269	-147.852		1856.5	4.79116	-139.438
	757	0.91211	-145.654		1857	2.54009	-132.175
	757.5	3.81562	-151.025		1857.5	2.31434	-132.969
	758	6.17907	-161.645		1858	2.68232	-138.035
	758.5	8.96149	-144.922		1858.5	4.11132	-139.377
	759	3.13198	-139.734		1859	1.65948	-135.654
	759.5	1.43998	-141.931		1859.5	0.64648	-133.274
	760	4.81322	-157.129		1860	2.21868	-135.593
	760.5	7.78423	-130.945		1860.5	4.26707	-134.861
	761	4.09952	-142.236		1861	4.50289	-139.133
	761.5	5.10721	-143.518		1861.5	0.35462	-135.593
	762	6.25862	-136.865		1862	2.54948	-138.767
	762.5	7.6205	-131.738		1862.5	1.91573	-137.363
	763	9.09988	-137.903		1863	0.4454	-132.725
	763.5	10.2503	-139.612		1863.5	-0.09797	-135.41
	764	7.98807	-146.387		1864	1.85646	-138.584
	764.5	1.69654	-137.354		1864.5	-1.59158	-137.729
	765	5.19908	-141.321		1865	1.37509	-137.302
	765.5	11.7252	-146.814		1865.5	7.66586	-136.082
	766	9.98027	-143.579		1866	9.15721	-138.584
	766.5	1.89481	-156.396		1866.5	4.58484	-143.223
	767	-0.57029	-126.489		1867	1.30798	-136.387
	767.5	6.98249	-149.683		1867.5	3.42971	-138.401
	768	9.24228	-154.077		1868	7.87315	-133.701
	768.5	6.65496	-143.884		1868.5	8.01089	-135.959
	769	9.85352	-139.978		1869	5.39122	-141.392
	769.5	10.4623	-136.682		1869.5	3.66707	-133.03
	770	10.8248	-131.311		1870	3.92984	-133.274
	770.5	6.39727	-141.626		1870.5	4.95116	-132.725
	771	2.492	-149.194		1871	4.47282	-132.358
	771.5	0.18654	-146.02		1871.5	3.27252	-128.513
	772	4.04023	-137.842		1872	0.80653	-132.175
	772.5	2.67556	-132.043		1872.5	1.78963	-139.5
	773	2.39748	-127.161		1873	2.52842	-142.49
	773.5	1.95855	-144.922		1873.5	4.63725	-130.894
	774	-6.88508	-142.175		1874	5.80165	-131.87
	774.5	-2.91304	-138.391		1874.5	5.36241	-139.194
	775	2.9039	-146.265		1875	5.90902	-138.462
	775.5	6.32217	-134.119		1875.5	8.54439	-136.631
	776	4.42029	-145.532		1876	6.5637	-139.866
	776.5	2.38184	-145.959		1876.5	2.47232	-141.514
	777	7.45655	-143.335		1877	3.32744	-136.692
	777.5	9.05579	-143.701		1877.5	6.36124	-137.791
	778	0.60058	-137.598		1878	6.14656	-144.443
	778.5	-5.26661	-142.297		1878.5	5.73665	-136.692
	779	-8.01068	-136.255		1879	-0.24351	-140.537
	779.5	-5.32857	-150.171		1879.5	1.03062	-137.058
	780	0.49363	-144.312		1880	0.70084	-133.091
	780.5	2.5134	-144.495		1880.5	0.08749	-137.241
	781	3.31856	-146.204		1881	3.01393	-134.678
	781.5	1.7605	-151.208		1881.5	0.48526	-140.598
	782	-0.24653	-153.223		1882	-4.19392	-135.959
	782.5	0.20116	-134.058		1882.5	-3.91815	-138.34
	783	6.6502	-141.565		1883	-4.70447	-134.922
	783.5	9.9072	-153.101		1883.5	-5.02923	-132.542
	784	12.6648	-144.922		1884	-5.01595	-140.903
	784.5	6.14596	-147.729		1884.5	-4.04717	-140.232
	785	-0.53799	-157.129		1885	0.25686	-137.546
	785.5	-3.81545	-155.603		1885.5	-0.06102	-137.058
	786	-3.15364	-139.49		1886	4.04751	-134.922
	786.5	-4.8163	-139.856		1886.5	4.4373	-135.166
	787	-9.31161	-138.879		1887	2.87022	-139.377
	787.5	-14.0524	-154.077		1887.5	3.76261	-133.762
	788	-17.4093	-151.331		1888	5.39807	-129.551
	788.5	-13.0485	-134.424		1888.5	5.39069	-134.434
	789	-13.5169	-142.847		1889	3.269	-135.532
	789.5	-9.70801	-144.678		1889.5	-2.55415	-131.016
	790	0.26027	-132.349		1890	-2.69808	-134.861
	790.5	2.2246	-133.203		1890.5	-0.50487	-142.612
	791	-0.443	-148.34		1891	-2.05375	-135.349
	791.5	7.50198	-136.865		1891.5	1.63427	-136.265
	792	6.90654	-150.293		1892	3.04447	-131.87
	792.5	4.94557	-148.279		1892.5	-0.6941	-133.945
	793	-0.27796	-149.011		1893	-0.64453	-131.199
	793.5	0.589	-144.678		1893.5	1.27215	-134.25
	794	1.95423	-151.819		1894	2.01139	-135.776
	794.5	1.36171	-140.649		1894.5	0.31451	-137.485
	795	4.80137	-152.673		1895	-2.09417	-133.213
	795.5	-3.6838	-147.058		1895.5	-1.13288	-136.204
	796	-13.4322	-144.861		1896	-1.42303	-133.518
	796.5	-18.7987	-147.974		1896.5	1.39703	-133.884
	797	-12.324	-153.955		1897	3.80506	-143.894
	797.5	-3.04525	-155.115		1897.5	7.94896	-138.523
	798	-2.90316	-153.162		1898	9.77201	-136.265
	798.5	-3.55092	-147.241		1898.5	4.08371	-138.34
	799	-8.27747	-128.503		1899	-1.67215	-135.776
	799.5	-9.8492	-138.757		1899.5	0.77239	-140.842
	800	-3.16555	-137.109		1900	-0.54532	-139.438
	800.5	-6.75219	-129.907		1900.5	-4.91566	-137.241
	801	-15.2874	-137.109		1901	-1.82763	-131.748
	801.5	-13.9468	-140.588		1901.5	-1.35851	-135.837
	802	-8.22665	-145.166		1902	1.69174	-131.748
	802.5	-2.52462	-146.02		1902.5	1.41541	-131.26
	803	5.71528	-149.133		1903	1.87624	-138.401
	803.5	5.48806	-150.842		1903.5	1.14534	-137.302
	804	-1.5372	-162.866		1904	-1.83782	-138.218
	804.5	-5.57463	-163.538		1904.5	-0.26591	-141.025
	805	-11.4351	-158.594		1905	-1.79643	-139.255
	805.5	-10.2973	-149.683		1905.5	3.62495	-147.739
	806	-7.73092	-150.598		1906	5.04009	-140.049
	806.5	-3.66508	-143.457		1906.5	3.78083	-133.518
	807	0.41881	-154.504		1907	4.29777	-137.791
	807.5	0.38491	-152.673		1907.5	6.26854	-138.279
	808	-2.12928	-143.457		1908	5.85148	-138.889
	808.5	0.33654	-143.274		1908.5	8.29427	-134.189
	809	-0.14045	-144.495		1909	8.10276	-132.419
	809.5	3.07194	-127.71		1909.5	3.47911	-134.434
	810	5.50444	-126.001		1910	2.79862	-135.532
	810.5	4.33516	-134.18		1910.5	2.89928	-134.983
	811	2.62838	-131.067		1911	2.89468	-133.213
	811.5	3.73332	-142.603		1911.5	3.90787	-133.152
	812	5.45296	-133.936		1912	4.07198	-133.823
	812.5	4.61507	-145.898		1912.5	-2.25472	-132.053
	813	3.53892	-139.429		1913	-2.06988	-130.588
	813.5	-1.27127	-153.406		1913.5	4.05571	-129.185
	814	-5.507	-142.419		1914	7.05431	-134.006
	814.5	-3.15038	-136.804		1914.5	8.28842	-133.579
	815	0.918	-150.903		1915	6.60636	-130.894
	815.5	-0.7193	-151.331		1915.5	8.75465	-136.814
	816	-2.89214	-160.364		1916	8.72568	-138.218
	816.5	-3.00625	-135.4		1916.5	6.32871	-136.082
	817	-4.40471	-136.621		1917	6.10373	-131.199
	817.5	-2.50372	-142.114		1917.5	6.27885	-136.509
	818	0.28967	-129.541		1918	6.15814	-137.791
	818.5	-5.9497	-141.138		1918.5	6.26108	-136.265
	819	-2.84241	-144.006		1919	7.78206	-140.659
	819.5	1.67206	-135.278		1919.5	2.61026	-138.767
	820	-1.59284	-143.518		1920	3.39291	-134.373
	820.5	-7.38131	-139.734		1920.5	0.10147	-137.363
	821	-10.3433	-134.668		1921	-3.44361	-130.771
	821.5	-6.52132	-131.067		1921.5	0.76313	-129.917
	822	-1.34777	-123.315		1922	1.25789	-131.748
	822.5	5.20315	-135.828		1922.5	0.37176	-135.532
	823	3.51979	-129.541		1923	2.80816	-136.143
	823.5	3.90711	-138.269		1923.5	5.21911	-138.096
	824	9.72082	-139.246		1924	3.05136	-135.41
	824.5	13.8203	-145.044		1924.5	2.69605	-138.401
	825	15.8502	-130.273		1925	7.51012	-138.889
	825.5	15.5825	-133.447		1925.5	6.73507	-140.293
	826	7.91141	-125.635		1926	5.76941	-136.875
	826.5	6.6918	-149.561		1926.5	1.99048	-135.532
	827	11.211	-140.1		1927	1.40387	-136.692
	827.5	12.1283	-148.645		1927.5	5.9634	-132.175
	828	11.1127	-154.749		1928	7.15515	-139.438
	828.5	5.72066	-146.02		1928.5	2.86893	-131.504
	829	2.5276	-144.8		1929	4.97961	-131.26
	829.5	-3.74996	-154.199		1929.5	3.71566	-134.8
	830	-0.65002	-159.387		1930	3.173	-140.415
	830.5	4.59306	-145.471		1930.5	6.52571	-142.979
	831	4.71225	-166.223		1931	7.19842	-138.767
	831.5	7.03826	-151.392		1931.5	2.0687	-137.913
	832	5.72753	-150.476		1932	1.39963	-135.776
	832.5	-3.50785	-153.223		1932.5	2.54938	-139.561
	833	1.18483	-144.312		1933	1.38996	-137.485
	833.5	8.29039	-134.912		1933.5	-0.05439	-137.058
	834	5.26272	-148.34		1934	2.30907	-139.683
	834.5	6.43095	-162.805		1934.5	1.98327	-140.11
	835	6.32109	-153.162		1935	1.78597	-139.377
	835.5	10.5968	-151.819		1935.5	-0.14978	-131.382
	836	9.96574	-138.513		1936	-0.68098	-137.363
	836.5	2.65046	-159.753		1936.5	3.93428	-137.852
	837	-4.79579	-144.861		1937	8.24947	-133.274
	837.5	-7.43992	-150.415		1937.5	2.83805	-135.654
	838	-4.34356	-138.452		1938	-2.2005	-138.645
	838.5	1.30629	-138.025		1938.5	1.28948	-132.847
	839	5.0592	-142.48		1939	0.59788	-136.509
	839.5	-0.9263	-142.969		1939.5	2.95334	-130.222
	840	-2.75556	-133.752		1940	4.7272	-140.293
	840.5	0.1307	-141.016		1940.5	4.08807	-141.392
	841	-0.10972	-131.067		1941	4.84177	-139.255
	841.5	-2.57975	-128.992		1941.5	6.03962	-133.945
	842	-6.57315	-134.607		1942	4.83091	-142.063
	842.5	-8.33348	-130.396		1942.5	2.4647	-137.729
	843	0.00199	-133.752		1943	2.81227	-141.27
	843.5	0.06415	-147.18		1943.5	6.49636	-141.086
	844	-0.87819	-136.194		1944	5.95599	-136.143
	844.5	1.60148	-136.56		1944.5	5.47811	-138.401
	845	2.87186	-126.672		1945	6.30347	-136.509
	845.5	6.88588	-149.744		1945.5	4.32177	-134.495
	846	12.295	-151.758		1946	3.06811	-138.767
	846.5	10.1593	-142.664		1946.5	5.30901	-133.701
	847	9.62731	-150.842		1947	5.21816	-131.809
	847.5	13.4039	-138.696		1947.5	5.12933	-138.035
	848	10.6849	-146.02		1948	6.5415	-132.358
	848.5	12.2552	-157.434		1948.5	6.04172	-133.396
	849	19.0904	-142.847		1949	4.05572	-131.443
	849.5	19.5384	-145.837		1949.5	3.66524	-134.861
	850	17.2846	-141.504		1950	1.68599	-136.997
	850.5	17.8455	-129.419		1950.5	3.07518	-140.11
	851	14.133	-147.791		1951	0.61099	-132.297
	851.5	8.60131	-133.997		1951.5	-0.96491	-138.096
	852	5.09607	-136.194		1952	-2.54188	-136.509
	852.5	8.80025	-145.898		1952.5	-1.5442	-135.288
	853	12.5127	-136.072		1953	-3.05833	-138.95
	853.5	13.6254	-134.058		1953.5	-2.76475	-137.241
	854	11.9708	-129.175		1954	2.1907	-143.04
	854.5	13.8376	-135.4		1954.5	2.49244	-140.842
	855	14.3725	-136.377		1955	1.51976	-145.359
	855.5	11.4709	-141.077		1955.5	3.5345	-134.25
	856	8.64371	-138.635		1956	4.17934	-139.866
	856.5	11.2963	-143.945		1956.5	0.39151	-138.34
	857	7.89595	-140.405		1957	-1.10358	-138.218
	857.5	3.52818	-139.185		1957.5	2.94093	-134.006
	858	6.02412	-147.668		1958	-1.59584	-131.931
	858.5	15.2969	-144.495		1958.5	-6.12678	-136.875
	859	18.7337	-148.279		1959	-3.26741	-133.884
	859.5	19.6076	-157.861		1959.5	-0.60741	-138.462
	860	18.4797	-149.438		1960	3.48178	-132.664
	860.5	19.2562	-136.56		1960.5	5.96077	-139.683
	861	16.0233	-150.354		1961	3.24697	-135.776
	861.5	12.107	-140.1		1961.5	0.8825	-132.419
	862	10.747	-143.762		1962	5.61672	-137.363
	862.5	14.6869	-149.316		1962.5	11.2141	-135.349
	863	15.5575	-155.237		1963	9.52964	-135.288
	863.5	14.654	-147.546		1963.5	6.94116	-136.265
	864	15.5681	-144.434		1964	6.9366	-140.049
	864.5	16.827	-146.02		1964.5	7.49217	-136.631
	865	16.1786	-145.593		1965	3.84835	-137.241
	865.5	17.8944	-157.434		1965.5	4.81229	-138.279
	866	22.2789	-160.913		1966	7.81111	-132.847
	866.5	19.9031	-153.833		1966.5	9.02922	-137.18
	867	16.4501	-138.757		1967	9.74992	-129.917
	867.5	9.56721	-145.288		1967.5	8.19559	-131.443
	868	9.86005	-139.734		1968	5.79669	-132.725
	868.5	7.21783	-142.786		1968.5	1.96661	-134.983
	869	-2.24176	-151.025		1969	0.773	-130.771
	869.5	-1.80635	-145.41		1969.5	2.24208	-134.312
	870	7.36575	-165.491		1970	4.3791	-132.175
	870.5	16.2015	-155.664		1970.5	6.6328	-128.574
	871	16.8295	-142.114		1971	4.88667	-131.138
	871.5	14.282	-140.649		1971.5	3.57632	-133.762
	872	13.9338	-139.734		1972	7.47635	-134.006
	872.5	13.0696	-137.476		1972.5	8.31025	-129.368
	873	10.1987	-163.66		1973	5.06909	-132.847
	873.5	8.0876	-147.302		1973.5	0.71611	-134.739
	874	10.2071	-148.95		1974	0.24433	-132.969
	874.5	13.1286	-149.133		1974.5	4.99022	-129.49
	875	8.60868	-124.78		1975	3.82732	-131.321
	875.5	6.7795	-136.133		1975.5	1.5039	-131.138
	876	7.79036	-143.945		1976	1.46446	-132.053
	876.5	-3.75972	-141.565		1976.5	2.47948	-133.091
	877	-14.7037	-140.283		1977	6.70798	-132.786
	877.5	-10.481	-138.025		1977.5	5.97999	-134.678
	878	-4.5371	-148.828		1978	5.97193	-134.922
	878.5	-2.8276	-138.391		1978.5	6.2612	-135.593
	879	-4.78818	-135.461		1979	2.67292	-137.18
	879.5	-5.08926	-146.57		1979.5	1.50443	-136.082
	880	-5.6288	-139.795		1980	3.93178	-131.26
	880.5	-3.90031	-145.41		1980.5	4.66794	-134.8
	881	-1.14538	-150.72		1981	5.03188	-130.344
	881.5	-0.471	-137.292		1981.5	4.4086	-129.062
	882	1.37724	-140.039		1982	3.89697	-130.894
	882.5	3.37835	-145.288		1982.5	3.58319	-133.152
	883	3.445	-147.546		1983	4.4821	-133.884
	883.5	0.29423	-135.034		1983.5	2.24971	-133.396
	884	1.30039	-146.509		1984	1.36297	-137.424
	884.5	-1.94053	-147.913		1984.5	-3.88337	-133.518
	885	-0.2313	-140.894		1985	-0.54535	-128.269
	885.5	-2.60042	-145.044		1985.5	-0.51777	-131.626
	886	-2.63206	-141.138		1986	-1.76817	-129.124
	886.5	6.2715	-149.438		1986.5	0.3063	-132.908
	887	10.173	-142.297		1987	2.33995	-131.992
	887.5	8.31731	-154.504		1987.5	7.48644	-137.913
	888	9.90292	-145.898		1988	6.2724	-131.321
	888.5	8.24447	-141.443		1988.5	3.31535	-131.321
	889	8.14411	-143.091		1989	5.74918	-132.175
	889.5	6.0253	-146.936		1989.5	5.79072	-134.739
	890	-4.81414	-143.152		1990	2.16858	-131.931
	890.5	-7.88378	-139.795		1990.5	-0.05908	-135.593
	891	-9.40553	-149.072		1991	0.93014	-131.687
	891.5	-13.7949	-145.837		1991.5	1.51471	-130.894
	892	-14.0592	-148.523		1992	1.51678	-138.889
	892.5	-9.7202	-150.354		1992.5	2.30516	-135.349
	893	-7.4827	-166.284		1993	2.58014	-134.434
	893.5	-8.98357	-150.659		1993.5	3.45395	-135.105
	894	-14.9935	-157.8		1994	3.69905	-134.189
	894.5	-10.6486	-148.584		1994.5	2.84737	-137.424
	895	-8.53162	-145.166		1995	0.56995	-129.307
	895.5	-6.73195	-150.354		1995.5	-0.49502	-131.687
	896	-1.15313	-153.467		1996	1.45988	-133.579
	896.5	-0.48943	-149.866		1996.5	2.20561	-157.261
	897	-3.76691	-134.424		1997	4.28883	-182.529
	897.5	-1.28605	-149.561		1997.5	4.01459	-198.093
	898	-1.5176	-151.331		1998	2.044	-202.366
	898.5	-1.54065	-146.326		1998.5	1.87699	-195.347
	899	1.88527	-151.575		1999	4.70165	-194.004
	899.5	2.54576	-153.284		1999.5	6.62715	-183.567
	900	-7.66724	-147.424		2000	7.87435	-184.543
					2000.5	7.28668	-174.839
					2001	7.32052	-174.656
					2001.5	7.73946	-166.416
					2002	8.11233	-170.627
					2002.5	6.44148	-167.393
					2003	0.7708	-155.063
					2003.5	-1.23937	-160.618
					2004	2.83545	-148.96
					2004.5	1.30406	-150.181
					2005	-2.57167	-155.796
					2005.5	-3.54289	-149.326
					2006	2.49545	-150.669
					2006.5	3.63254	-150.669
					2007	-0.92856	-143.772
					2007.5	0.2628	-143.223
					2008	0.07447	-149.509
					2008.5	0.67427	-146.091
					2009	5.28745	-144.749
					2009.5	7.10721	-142.979
					2010	6.94554	-137.058
					2010.5	3.29921	-139.072
					2011	3.56016	-133.091
					2011.5	7.07585	-136.082
					2012	6.45759	-133.396
					2012.5	6.57629	-133.823
					2013	5.48301	-137.241
					2013.5	1.85665	-138.706
					2014	2.34237	-136.631
					2014.5	2.16555	-137.913
					2015	3.2337	-145.786
					2015.5	5.66249	-139.622
					2016	6.7008	-132.908
					2016.5	3.952	-138.706
					2017	2.70734	-135.288
					2017.5	1.41136	-135.471
					2018	0.67884	-132.786
					2018.5	0.0886	-136.57
					2019	0.68755	-135.227
					2019.5	0.12414	-133.823
					2020	0.44902	-138.035
					2020.5	1.03472	-139.072
					2021	-0.68118	-136.875
					2021.5	3.12197	-136.204
					2022	-0.5032	-138.096
					2022.5	1.09266	-136.57
					2023	2.69336	-135.471
					2023.5	2.88827	-141.819
					2024	6.51882	-142.063
					2024.5	5.81722	-137.852
					2025	4.31908	-138.157
					2025.5	5.16811	-138.035
					2026	5.85359	-138.767
					2026.5	4.5791	-136.02
					2027	2.06459	-141.331
					2027.5	4.82652	-137.913
					2028	6.83322	-138.401
					2028.5	5.17737	-136.997
					2029	5.05325	-136.753
					2029.5	2.06806	-137.668
					2030	-2.44931	-136.265
					2030.5	-0.64983	-134.067
					2031	2.61079	-138.34
					2031.5	-3.1054	-135.715
					2032	-5.09918	-132.664
					2032.5	-2.19479	-136.692
					2033	-1.77433	-132.297
					2033.5	-2.48293	-137.119
					2034	-0.29172	-133.335
					2034.5	1.24916	-141.27
					2035	0.41843	-135.593
					2035.5	3.9757	-132.908
					2036	5.71474	-137.974
					2036.5	-0.11698	-137.058
					2037	-0.935	-133.762
					2037.5	3.34013	-138.279
					2038	5.84278	-136.875
					2038.5	-0.4389	-138.157
					2039	-0.57152	-136.02
					2039.5	-0.30779	-139.316
					2040	0.08778	-141.392
					2040.5	-0.69934	-139.316
					2041	-3.70846	-139.805
					2041.5	-2.52681	-144.871
					2042	2.69656	-131.87
					2042.5	4.93292	-134.983
					2043	2.38729	-138.096
					2043.5	1.90332	-138.096
					2044	-0.24813	-134.617
					2044.5	-0.89412	-133.823
					2045	-1.95107	-135.654
					2045.5	-2.12364	-140.842
					2046	0.48301	-138.401
					2046.5	0.7961	-130.405
					2047	2.11118	-138.706
					2047.5	2.08538	-141.025
					2048	3.15711	-134.067
					2048.5	4.25849	-139.011
					2049	5.06575	-136.448
					2049.5	1.21664	-134.067
					2050	-2.65183	-139.072
					2050.5	-1.85868	-139.683
					2051	0.37772	-137.119
					2051.5	2.45813	-140.537
					2052	3.87408	-135.837
					2052.5	2.58786	-139.561
					2053	2.69492	-136.326
					2053.5	8.01421	-134.434
					2054	10.5367	-142.551
					2054.5	9.80376	-140.781
					2055	5.62129	-137.607
					2055.5	6.62543	-134.861
					2056	7.76206	-132.358
					2056.5	4.01409	-133.884
					2057	3.47884	-137.791
					2057.5	7.40077	-134.189
					2058	11.6649	-136.204
					2058.5	8.11975	-134.006
					2059	6.16155	-134.861
					2059.5	9.50169	-134.128
					2060	7.92688	-135.166
					2060.5	3.20281	-140.232
					2061	4.6165	-133.457
					2061.5	5.3815	-138.096
					2062	3.82722	-134.006
					2062.5	0.86274	-137.485
					2063	1.22795	-134.128
					2063.5	2.35668	-139.377
					2064	4.74732	-136.814
					2064.5	4.2204	-135.593
					2065	4.46014	-134.067
					2065.5	3.03148	-136.082
					2066	1.93689	-136.082
					2066.5	4.15642	-138.584
					2067	7.00416	-131.138
					2067.5	10.5246	-136.204
					2068	6.89292	-133.213
					2068.5	0.89179	-138.279
					2069	-3.12361	-135.349
					2069.5	0.97733	-135.41
					2070	2.43128	-143.833
					2070.5	4.04776	-132.419
					2071	5.07033	-128.94
					2071.5	1.77072	-129.673
					2072	-1.15651	-135.227
					2072.5	2.45331	-131.321
					2073	-0.83199	-133.152
					2073.5	-2.36805	-131.931
					2074	3.35759	-134.556
					2074.5	6.18008	-130.588
					2075	5.03003	-136.692
					2075.5	6.67949	-141.208
					2076	6.03673	-135.349
					2076.5	5.89764	-135.532
					2077	6.50806	-135.959
					2077.5	6.38568	-138.218
					2078	7.19631	-132.908
					2078.5	8.40128	-137.607
					2079	2.04868	-137.424
					2079.5	0.20359	-143.345
					2080	-0.29984	-140.781
					2080.5	-0.61824	-142.063
					2081	2.4476	-136.875
					2081.5	-2.07837	-137.913
					2082	-3.20207	-143.833
					2082.5	4.14317	-139.316
					2083	3.94706	-136.326
					2083.5	3.08683	-140.049
					2084	3.90768	-138.767
					2084.5	5.5129	-140.293
					2085	7.62891	-136.204
					2085.5	7.7611	-139.194
					2086	8.40292	-138.279
					2086.5	7.91772	-136.631
					2087	6.45662	-134.861
					2087.5	7.36072	-142.673
					2088	5.39482	-135.227
					2088.5	5.19872	-145.298
					2089	6.51409	-142.979
					2089.5	6.31835	-142.795
					2090	6.08758	-136.692
					2090.5	4.9211	-139.5
					2091	4.29843	-138.95
					2091.5	2.82224	-137.241
					2092	-0.65636	-141.331
					2092.5	-1.18441	-136.997
					2093	1.69308	-137.302
					2093.5	1.91811	-137.058
					2094	-1.60326	-137.607
					2094.5	-0.57114	-140.659
					2095	4.18793	-137.974
					2095.5	5.42199	-137.913
					2096	8.19526	-143.955
					2096.5	4.85521	-135.105
					2097	6.07734	-135.776
					2097.5	-0.30311	-133.823
					2098	-1.37483	-143.528
					2098.5	3.29184	-138.645
					2099	2.40319	-135.837
					2099.5	-1.77219	-136.997
					2100	0.79699	-136.57
