# Supplementary material for: Lifelong absence of microglia alters hippocampal glutamatergic networks but not synapse and spine density
Source: EMBO Rep. 2024 Apr 8;25(5):16. doi: 10.1038/s44319-024-00130-9 (PMC11094096; doi:10.1038/s44319-024-00130-9)
Supplement: Supplementary file 5 — Source data Fig. 5 [file 44319_2024_130_MOESM5_ESM.zip › Figure 5/5B/Fig5B.xlsx]

## Sheet: Tabelle1
time (ms)	(1) +/+ (pA)	(1) Δ/Δ (pa)		time (ms)	(2) +/+ (pA)	(2) Δ/Δ (pA)		time (ms)	(1) - (2) +/+ (pA)	(1) - (2) Δ/Δ (pA)		time (ms)	current (pA)
0	0.17436	-91.2777		120	-0.17886	-90.4816		240	0.35322	-90.7961		275	-120
0.05	1.3438	-90.9334		120.05	-0.04602	-90.3183		240.05	1.38981	-90.6151		275	-140
0.1	0.7957	-90.5469		120.1	0.45902	-90.2721		240.1	0.33668	-90.2747		325	-140
0.15	0.35259	-90.3716		120.15	-0.12381	-89.675		240.15	0.47639	-90.6966
0.2	-0.09175	-90.5093		120.2	-0.58457	-89.4341		240.2	0.49282	-91.0752
0.25	-0.59834	-89.6001		120.25	-0.18125	-89.6634		240.25	-0.41709	-89.9366
0.3	-1.30757	-89.683		120.3	-0.22793	-89.4259		240.3	-1.07964	-90.2571
0.35	-1.48823	-89.7957		120.35	-0.25186	-89.7855		240.35	-1.23637	-90.0102
0.4	-1.1855	-90.4326		120.4	-0.46369	-90.2177		240.4	-0.72181	-90.215
0.45	-0.96944	-89.6752		120.45	-0.70783	-90.1055		240.45	-0.26161	-89.5697
0.5	-1.52363	-89.9115		120.5	-0.89452	-89.5199		240.5	-0.62911	-90.3916
0.55	-1.33565	-90.165		120.55	-0.33923	-89.058		240.55	-0.99642	-91.107
0.6	-1.01826	-89.6955		120.6	-0.40385	-89.1174		240.6	-0.61441	-90.5781
0.65	-0.37007	-89.9725		120.65	0.02339	-89.5249		240.65	-0.39346	-90.4477
0.7	-0.41646	-90.3826		120.7	-0.61688	-89.1405		240.7	0.20042	-91.2421
0.75	-0.61177	-89.9882		120.75	-0.66953	-89.5892		240.75	0.05776	-90.399
0.8	-1.16475	-89.0946		120.8	0.01741	-90.0643		240.8	-1.18216	-89.0303
0.85	-0.82417	-88.3481		120.85	0.08563	-89.5826		240.85	-0.9098	-88.7655
0.9	-0.18208	-89.0758		120.9	-0.05439	-90.9171		240.9	-0.12769	-88.1587
0.95	1.13506	-89.3544		120.95	-0.17288	-90.838		240.95	1.30793	-88.5164
1	0.75054	-89.8645		121	-0.20998	-91.5621		241	0.96051	-88.3024
1.05	1.31694	-90.3388		121.05	0.00424	-91.4417		241.05	1.3127	-88.897
1.1	0.69316	-89.647		121.1	-0.17886	-91.859		241.1	0.87202	-87.788
1.15	0.48931	-89.0414		121.15	0.17419	-91.2899		241.15	0.31512	-87.7514
1.2	0.37334	-89.5265		121.2	0.62657	-90.7604		241.2	-0.25323	-88.7661
1.25	0.67729	-89.6079		121.25	0.3537	-90.3084		241.25	0.32359	-89.2995
1.3	1.22783	-90.7754		121.3	0.00305	-91.5968		241.3	1.22478	-89.1786
1.35	1.35478	-90.5391		121.35	-0.78801	-90.9749		241.35	2.1428	-89.5642
1.4	0.70659	-90.9053		121.4	-1.38759	-90.9336		241.4	2.09418	-89.9716
1.45	1.02397	-90.3888		121.45	-1.28467	-90.9468		241.45	2.30865	-89.442
1.5	0.67241	-90.5516		121.5	-0.70065	-89.708		241.5	1.37306	-90.8436
1.55	-0.10884	-90.7785		121.55	-0.1262	-89.9356		241.55	0.01736	-90.8429
1.6	0.18169	-91.5125		121.6	0.41234	-90.1336		241.6	-0.23066	-91.3789
1.65	0.5186	-91.0915		121.65	0.71871	-90.2028		241.65	-0.20011	-90.8887
1.7	0.59184	-90.8959		121.7	1.17349	-90.5922		241.7	-0.58164	-90.3037
1.75	0.45879	-90.3826		121.75	1.48584	-90.2507		241.75	-1.02706	-90.1319
1.8	1.20586	-90.2715		121.8	0.6529	-90.5443		241.8	0.55296	-89.7271
1.85	0.87261	-90.4311		121.85	0.29267	-90.6598		241.85	0.57994	-89.7713
1.9	1.49272	-90.5845		121.9	0.8372	-90.0313		241.9	0.65553	-90.5532
1.95	1.44878	-90.633		121.95	0.73786	-90.5987		241.95	0.71091	-90.0342
2	1.0789	-90.4405		122	-0.14176	-90.993		242	1.22066	-89.4475
2.05	1.04228	-90.5375		122.05	-0.59414	-90.0808		242.05	1.63642	-90.4567
2.1	0.80791	-90.838		122.1	-1.40913	-90.3612		242.1	2.21704	-90.4768
2.15	1.22173	-90.3732		122.15	-1.45342	-91.4516		242.15	2.67514	-88.9216
2.2	0.83476	-90.8521		122.2	-1.36007	-91.8805		242.2	2.19483	-88.9716
2.25	0.2708	-91.7113		122.25	-0.79639	-91.3889		242.25	1.06719	-90.3223
2.3	-0.31514	-90.3356		122.3	-0.53669	-90.8495		242.3	0.22156	-89.4861
2.35	-0.27486	-89.672		122.35	-0.32965	-89.9142		242.35	0.0548	-89.7579
2.4	-0.37984	-89.3872		122.4	-0.38949	-89.3698		242.4	0.00965	-90.0174
2.45	-1.12202	-90.4514		122.45	-0.15492	-90.1055		242.45	-0.9671	-90.3459
2.5	-1.17329	-89.8677		122.5	0.55237	-90.5295		242.5	-1.72566	-89.3382
2.55	-0.94746	-90.165		122.55	0.30703	-91.4516		242.55	-1.25449	-88.7134
2.6	-1.34541	-90.284		122.6	0.59066	-91.0854		242.6	-1.93607	-89.1986
2.65	-1.02925	-89.5609		122.65	0.21129	-91.4978		242.65	-1.24054	-88.0631
2.7	-0.41157	-89.2104		122.7	-0.46608	-92.5057		242.7	0.05451	-86.7047
2.75	-0.3896	-90.0383		122.75	-0.43018	-91.3444		242.75	0.04058	-88.6939
2.8	-0.75093	-88.9615		122.8	-0.14176	-91.9679		242.8	-0.60917	-86.9936
2.85	0.18657	-89.3794		122.85	-0.26981	-91.7716		242.85	0.45639	-87.6078
2.9	-0.23701	-88.7112		122.9	-0.99505	-90.6301		242.9	0.75804	-88.0811
2.95	0.28545	-89.0633		122.95	-1.24039	-90.3563		242.95	1.52584	-88.707
3	1.74053	-88.3011		123	-0.94838	-90.2556		243	2.68891	-88.0455
3.05	1.96636	-89.2057		123.05	-0.95437	-90.1946		243.05	2.92072	-89.0111
3.1	1.96636	-89.4545		123.1	-0.33564	-89.7113		243.1	2.30199	-89.7433
3.15	1.61601	-90.1556		123.15	-0.84905	-90.1352		243.15	2.46506	-90.0204
3.2	2.41069	-89.8176		123.2	-1.33254	-90.6185		243.2	3.74324	-89.199
3.25	2.22148	-89.2761		123.25	-1.07285	-90.2309		243.25	3.29433	-89.0452
3.3	1.82353	-89.5234		123.3	-1.59703	-89.9257		243.3	3.42056	-89.5977
3.35	1.44756	-90.1822		123.35	-1.44384	-89.6618		243.35	2.8914	-90.5205
3.4	0.84941	-90.4686		123.4	-1.68679	-90.5691		243.4	2.5362	-89.8996
3.45	0.68218	-89.611		123.45	-1.88545	-90.8247		243.45	2.56763	-88.7863
3.5	0.33794	-89.7613		123.5	-1.45461	-91.0557		243.5	1.79255	-88.7056
3.55	0.80058	-89.4827		123.55	-1.18773	-91.0409		243.55	1.98832	-88.4419
3.6	1.15459	-89.6079		123.6	-1.33254	-90.4783		243.6	2.48713	-89.1296
3.65	2.13359	-90.4467		123.65	-1.75141	-90.4008		243.65	3.885	-90.0459
3.7	2.05913	-90.2401		123.7	-1.69158	-89.6535		243.7	3.7507	-90.5866
3.75	2.39116	-90.7566		123.75	-2.11044	-90.0461		243.75	4.5016	-90.7105
3.8	2.5645	-89.8677		123.8	-1.22962	-90.9204		243.8	3.79412	-88.9472
3.85	2.71098	-89.7409		123.85	-0.99625	-90.9336		243.85	3.70724	-88.8073
3.9	2.06889	-90.0179		123.9	-0.85862	-91.5539		243.9	2.92752	-88.4641
3.95	3.33232	-90.0148		123.95	-1.48812	-91.5671		243.95	4.82044	-88.4477
4	3.27373	-89.0539		124	-1.1638	-90.4354		244	4.43753	-88.6184
4.05	3.38359	-89.0288		124.05	-0.87897	-89.9125		244.05	4.26256	-89.1163
4.1	2.94902	-89.1979		124.1	-0.81315	-90.5047		244.1	3.76217	-88.6931
4.15	2.1519	-90.0445		124.15	-0.27819	-90.8346		244.15	2.43009	-89.2099
4.2	1.804	-90.2949		124.2	-0.35359	-90.8594		244.2	2.15759	-89.4355
4.25	1.78935	-90.1995		124.25	-0.68868	-90.5608		244.25	2.47804	-89.6387
4.3	1.38042	-89.3716		124.3	-1.20688	-90.7027		244.3	2.5873	-88.6689
4.35	0.67241	-89.5891		124.35	-1.46179	-90.8577		244.35	2.1342	-88.7314
4.4	0.60405	-90.3388		124.4	-1.20808	-91.5984		244.4	1.81213	-88.7404
4.45	0.13774	-90.4671		124.45	-1.311	-90.7752		244.45	1.44874	-89.6918
4.5	-0.19917	-90.4545		124.5	-1.33853	-90.8891		244.5	1.13936	-89.5655
4.55	-0.18696	-90.3528		124.55	-1.28467	-91.0887		244.55	1.09771	-89.2642
4.6	0.57231	-90.6784		124.6	-2.09249	-90.8429		244.6	2.66481	-89.8355
4.65	0.72612	-91.3842		124.65	-1.6796	-90.8198		244.65	2.40573	-90.5644
4.7	1.74541	-91.0352		124.7	-1.51804	-90.1303		244.7	3.26345	-90.9049
4.75	1.1375	-91.1901		124.75	-0.83469	-90.706		244.75	1.97219	-90.4841
4.8	1.15459	-90.9241		124.8	-1.04891	-90.2441		244.8	2.2035	-90.68
4.85	0.98979	-90.5782		124.85	-0.94958	-90.5641		244.85	1.93937	-90.0141
4.9	1.2791	-90.6877		124.9	-1.79928	-89.4292		244.9	3.07838	-91.2586
4.95	2.075	-90.6048		124.95	-1.5336	-89.5364		244.95	3.6086	-91.0684
5	2.39848	-90.9992		125	-1.66884	-89.67		245	4.06732	-91.3291
5.05	1.87114	-91.7441		125.05	-1.55634	-91.7139		245.05	3.42748	-90.0302
5.1	1.66972	-91.8709		125.1	-1.45102	-92.1263		245.1	3.12075	-89.7446
5.15	2.12261	-91.3623		125.15	-1.50248	-92.3919		245.15	3.62509	-88.9704
5.2	2.13847	-91.4092		125.2	-1.61139	-93.3074		245.2	3.74987	-88.1018
5.25	1.42192	-90.7128		125.25	-1.64011	-92.57		245.25	3.06203	-88.1428
5.3	1.33281	-90.694		125.3	-2.23251	-92.3275		245.3	3.56533	-88.3665
5.35	1.85405	-90.4201		125.35	-1.54557	-91.4021		245.35	3.39962	-89.018
5.4	1.61968	-90.5719		125.4	-0.73895	-91.2272		245.4	2.35862	-89.3447
5.45	1.57329	-91.1463		125.45	-0.37393	-91.4285		245.45	1.94722	-89.7178
5.5	1.15215	-90.874		125.5	-0.14535	-91.2075		245.5	1.2975	-89.6665
5.55	0.43437	-90.3043		125.55	0.03297	-92.1048		245.55	0.4014	-88.1995
5.6	0.5772	-89.4217		125.6	0.02459	-91.2124		245.6	0.5526	-88.2093
5.65	0.65044	-88.7863		125.65	-0.17886	-90.5724		245.65	0.8293	-88.2139
5.7	1.19243	-89.0617		125.7	-0.57619	-90.1468		245.7	1.76862	-88.9149
5.75	1.1082	-88.6063		125.75	-0.25066	-90.4074		245.75	1.35887	-88.1989
5.8	0.2769	-89.3841		125.8	-0.3105	-90.6119		245.8	0.5874	-88.7721
5.85	0.23662	-90.1228		125.85	-1.52163	-90.6565		245.85	1.75825	-89.4663
5.9	0.90923	-89.996		125.9	-1.2763	-90.3794		245.9	2.18552	-89.6167
5.95	0.78105	-89.6642		125.95	-1.51924	-90.6614		245.95	2.30029	-89.0028
6	0.97637	-89.7456		126	-0.69586	-90.6021		246	1.67223	-89.1436
6.05	0.87993	-90.3935		126.05	-0.48404	-90.1864		246.05	1.36397	-90.2072
6.1	0.64433	-90.453		126.1	-0.29255	-90.2276		246.1	0.93689	-90.2254
6.15	0.03276	-89.3215		126.15	-0.51994	-91.577		246.15	0.5527	-87.7445
6.2	-0.37739	-89.5547		126.2	-0.42779	-91.5951		246.2	0.05039	-87.9596
6.25	-0.73506	-89.2432		126.25	-0.45771	-92.1956		246.25	-0.27735	-87.0477
6.3	-0.30171	-89.2808		126.3	-0.50558	-92.2038		246.3	0.20387	-87.077
6.35	0.28301	-88.9303		126.35	-0.21835	-92.6624		246.35	0.50136	-86.2678
6.4	0.00591	-88.8301		126.4	-0.45651	-91.7073		246.4	0.46242	-87.1228
6.45	0.82622	-89.8458		126.45	-0.35957	-91.4846		246.45	1.18579	-88.3612
6.5	0.06938	-89.6188		126.5	0.44226	-90.6911		246.5	-0.37288	-88.9277
6.55	-0.59956	-89.2871		126.55	0.19932	-91.0161		246.55	-0.79888	-88.271
6.6	0.16338	-89.2088		126.6	0.56912	-91.5522		246.6	-0.40574	-87.6566
6.65	0.16948	-89.3512		126.65	0.29027	-90.9732		246.65	-0.12079	-88.378
6.7	1.01421	-89.309		126.7	-0.33085	-90.5691		246.7	1.34506	-88.7399
6.75	0.32695	-88.6971		126.75	-0.70065	-90.1039		246.75	1.0276	-88.5932
6.8	0.31963	-89.0304		126.8	-0.13578	-89.5265		246.8	0.4554	-89.5039
6.85	1.31694	-89.3387		126.85	-0.76767	-90.0297		246.85	2.08461	-89.3091
6.9	1.07036	-90.3106		126.9	-0.3859	-90.5212		246.9	1.45626	-89.7894
6.95	0.53447	-90.6377		126.95	-0.43138	-91.224		246.95	0.96585	-89.4137
7	1.34502	-91.5939		127	-0.01849	-91.1646		247	1.36351	-90.4293
7.05	1.85771	-91.1009		127.05	-0.15492	-91.831		247.05	2.01264	-89.2699
7.1	2.07622	-89.6877		127.1	-0.46967	-92.3391		247.1	2.54589	-87.3486
7.15	2.31792	-88.9443		127.15	-0.35	-91.5638		247.15	2.66791	-87.3806
7.2	2.59868	-88.647		127.2	-0.43018	-90.706		247.2	3.02886	-87.941
7.25	2.12871	-88.8629		127.25	-0.06876	-91.0722		247.25	2.19747	-87.7908
7.3	1.51958	-88.7378		127.3	0.19453	-91.2371		247.3	1.32505	-87.5006
7.35	1.65264	-89.1869		127.35	-0.42779	-91.3279		247.35	2.08042	-87.859
7.4	1.28032	-88.9036		127.4	-0.7557	-91.4648		247.4	2.03602	-87.4388
7.45	0.70293	-88.647		127.45	-0.50677	-90.0659		247.45	1.2097	-88.581
7.5	1.06426	-88.6814		127.5	-0.40026	-90.216		247.5	1.46452	-88.4654
7.55	1.28642	-88.5906		127.55	0.31062	-91.3411		247.55	0.97581	-87.2496
7.6	1.71733	-88.0476		127.6	-0.0532	-92.1461		247.6	1.77053	-85.9015
7.65	1.26445	-87.841		127.65	0.42431	-91.8442		247.65	0.84014	-85.9968
7.7	1.3499	-87.3887		127.7	-0.90171	-93.309		247.7	2.25161	-84.0797
7.75	1.38042	-87.6172		127.75	-1.11234	-93.3057		247.75	2.49276	-84.3115
7.8	1.56352	-87.9772		127.8	-1.61379	-92.6475		247.8	3.17731	-85.3296
7.85	0.89946	-88.5891		127.85	-1.43666	-91.6891		247.85	2.33612	-86.8999
7.9	0.56499	-89.4217		127.9	-2.05898	-92.0059		247.9	2.62397	-87.4158
7.95	0.81157	-89.9678		127.95	-1.87827	-91.5869		247.95	2.68984	-88.381
8	1.14482	-90.1431		128	-1.75021	-91.5126		248	2.89504	-88.6305
8.05	1.30351	-88.9631		128.05	-1.2356	-90.513		248.05	2.53912	-88.4501
8.1	1.40239	-88.5781		128.1	-0.2758	-90.8511		248.1	1.67819	-87.727
8.15	1.68071	-88.4701		128.15	-0.15612	-91.478		248.15	1.83683	-86.9921
8.2	1.57573	-88.8676		128.2	-0.2016	-90.9947		248.2	1.77733	-87.873
8.25	1.59038	-89.2151		128.25	-0.41462	-90.2952		248.25	2.005	-88.9198
8.3	1.67583	-88.3888		128.3	-0.36077	-90.5278		248.3	2.0366	-87.8609
8.35	1.35112	-89.2526		128.35	-0.76647	-90.0511		248.35	2.11759	-89.2015
8.4	1.20342	-88.8113		128.4	-1.10396	-90.8281		248.4	2.30738	-87.9833
8.45	1.14848	-88.6094		128.45	-0.74254	-90.9089		248.45	1.89102	-87.7005
8.5	1.00444	-89.0241		128.5	-1.02737	-92.1032		248.5	2.03181	-86.921
8.55	0.66631	-87.9412		128.55	-1.48333	-91.4054		248.55	2.14964	-86.5358
8.6	-0.10274	-88.0241		128.6	-1.83399	-90.4222		248.6	1.73125	-87.6019
8.65	-0.76558	-88.6877		128.65	-1.37922	-90.1682		248.65	0.61364	-88.5195
8.7	-0.51045	-88.2213		128.7	-0.80477	-89.7377		248.7	0.29432	-88.4836
8.75	0.11333	-88.7393		128.75	-0.69108	-90.2012		248.75	0.8044	-88.5381
8.8	-0.04658	-88.6564		128.8	-1.00463	-90.9039		248.8	0.95804	-87.7524
8.85	0.07549	-88.683		128.85	-1.33494	-91.4714		248.85	1.41042	-87.2116
8.9	0.35381	-87.8175		128.9	-0.96035	-92.1659		248.9	1.31415	-85.6517
8.95	-0.50069	-87.0773		128.95	-0.6432	-92.0884		248.95	0.14252	-84.9889
9	-0.23213	-86.6829		129	-0.41702	-91.0276		249	0.18489	-85.6552
9.05	-0.20283	-87.1148		129.05	-1.07045	-91.7139		249.05	0.86762	-85.401
9.1	-0.75703	-87.7221		129.1	-1.50607	-92.1131		249.1	0.74904	-85.609
9.15	-0.15278	-88.1462		129.15	-1.32058	-92.1114		249.15	1.16779	-86.0347
9.2	-0.64717	-88.7863		129.2	-1.56352	-91.8442		249.2	0.91635	-86.9421
9.25	-1.14766	-89.5187		129.25	-1.87109	-92.2764		249.25	0.72343	-87.2423
9.3	-2.2646	-88.8113		129.3	-1.54796	-92.8735		249.3	-0.71664	-85.9378
9.35	-2.81026	-89.7581		129.35	-1.238	-91.8162		249.35	-1.57226	-87.942
9.4	-3.89546	-89.6486		129.4	-1.34451	-91.6512		249.4	-2.55095	-87.9974
9.45	-3.79414	-88.8316		129.45	-1.94289	-92.4694		249.45	-1.85125	-86.3623
9.5	-4.44966	-89.6517		129.5	-2.59154	-91.8689		249.5	-1.85811	-87.7828
9.55	-5.3188	-88.5265		129.55	-2.39767	-91.8525		249.55	-2.92113	-86.674
9.6	-5.95112	-88.4701		129.6	-2.01351	-92.1939		249.6	-3.93762	-86.2762
9.65	-6.52119	-89.8035		129.65	-2.77704	-91.7353		249.65	-3.74415	-88.0682
9.7	-8.50239	-90.5062		129.7	-3.72488	-92.5123		249.7	-4.77751	-87.9939
9.75	-9.81831	-91.7034		129.75	-5.96643	-92.9132		249.75	-3.85188	-88.7903
9.8	-13.2827	-91.8568		129.8	-7.86091	-92.6393		249.8	-5.42175	-89.2175
9.85	-16.7177	-92.5642		129.85	-10.3885	-92.09		249.85	-6.32924	-90.4742
9.9	-20.104	-91.7551		129.9	-14.0386	-91.6231		249.9	-6.06533	-90.1319
9.95	-23.384	-91.0649		129.95	-16.7409	-91.1761		249.95	-6.64306	-89.8888
10	-27.5759	-90.899		130	-19.4971	-90.8808		250	-8.07879	-90.0182
10.05	-31.7226	-92.0759		130.05	-22.6996	-91.3988		250.05	-9.02297	-90.6771
10.1	-36.4516	-92.7911		130.1	-26.12	-91.5242		250.1	-10.3316	-91.2669
10.15	-40.9169	-91.9898		130.15	-30.5971	-91.0689		250.15	-10.3198	-90.9209
10.2	-45.0319	-90.4577		130.2	-33.303	-91.8756		250.2	-11.7289	-88.5821
10.25	-48.5549	-90.6971		130.25	-35.7384	-92.0718		250.25	-12.8165	-88.6253
10.3	-52.0559	-90.5547		130.3	-38.4228	-92.0422		250.3	-13.6331	-88.5126
10.35	-54.3178	-90.5266		130.35	-39.5393	-92.2319		250.35	-14.7785	-88.2947
10.4	-55.1992	-91.874		130.4	-40.7996	-91.9349		250.4	-14.3996	-89.9391
10.45	-56.7043	-91.838		130.45	-42.3182	-91.4879		250.45	-14.386	-90.3501
10.5	-57.9958	-92.4781		130.5	-44.0248	-91.5984		250.5	-13.971	-90.8797
10.55	-59.4118	-93.558		130.55	-45.3018	-91.991		250.55	-14.11	-91.567
10.6	-60.884	-94.184		130.6	-46.5249	-91.8854		250.6	-14.3591	-92.2985
10.65	-62.4465	-94.245		130.65	-46.7798	-91.9415		250.65	-15.6667	-92.3035
10.7	-64.3093	-94.2966		130.7	-47.7851	-92.5007		250.7	-16.5242	-91.7959
10.75	-64.9843	-94.7474		130.75	-49.0213	-93.182		250.75	-15.963	-91.5653
10.8	-64.9746	-95.2216		130.8	-50.0063	-93.7248		250.8	-14.9683	-91.4968
10.85	-65.8364	-97.0683		130.85	-50.6262	-93.8617		250.85	-15.2102	-93.2066
10.9	-66.4003	-99.3704		130.9	-50.1427	-95.8593		250.9	-16.2576	-93.5111
10.95	-67.0729	-100.964		130.95	-50.7327	-96.9134		250.95	-16.3402	-94.0501
11	-68.1606	-102.449		131	-51.1516	-99.3383		251	-17.009	-93.1104
11.05	-68.8601	-104.909		131.05	-51.7703	-102.609		251.05	-17.0897	-92.2994
11.1	-69.8171	-106.419		131.1	-51.8876	-104.698		251.1	-17.9295	-91.7213
11.15	-70.7204	-108.502		131.15	-52.176	-106.778		251.15	-18.5444	-91.7242
11.2	-70.79	-112.588		131.2	-52.2095	-109.632		251.2	-18.5804	-92.9566
11.25	-71.8642	-117.08		131.25	-52.188	-113.721		251.25	-19.6762	-93.3588
11.3	-71.6603	-121.716		131.3	-52.2622	-116.344		251.3	-19.3982	-95.3715
11.35	-71.3198	-127.838		131.35	-52.2394	-120.998		251.35	-19.0803	-96.8402
11.4	-70.9719	-133.243		131.4	-52.4501	-124.797		251.4	-18.5218	-98.4467
11.45	-71.6628	-137.107		131.45	-51.6602	-127.2		251.45	-20.0026	-99.9073
11.5	-71.7165	-138.959		131.5	-51.5836	-128.932		251.5	-20.1329	-100.027
11.55	-72.2988	-140.388		131.55	-51.7895	-130.128		251.55	-20.5093	-100.259
11.6	-72.2658	-141.084		131.6	-51.6818	-132.093		251.6	-20.5841	-98.9912
11.65	-72.1633	-142.751		131.65	-51.6303	-133.853		251.65	-20.533	-98.8978
11.7	-72.5002	-143.842		131.7	-51.6363	-135.347		251.7	-20.8639	-98.4941
11.75	-73.4902	-145.062		131.75	-51.5369	-136.505		251.75	-21.9532	-98.5568
11.8	-73.3083	-145.992		131.8	-51.1552	-136.682		251.8	-22.1531	-99.3099
11.85	-74.0273	-147.557		131.85	-51.5729	-137.152		251.85	-22.4544	-100.405
11.9	-74.905	-148.004		131.9	-51.4687	-137.564		251.9	-23.4362	-100.44
11.95	-75.2114	-147.557		131.95	-50.2947	-137.944		251.95	-24.9167	-99.613
12	-74.8842	-147.961		132	-50.3797	-139.63		252	-24.5045	-98.3308
12.05	-74.9196	-148.926		132.05	-49.8723	-140.405		252.05	-25.0474	-98.5211
12.1	-75.829	-149.363		132.1	-49.6808	-140.725		252.1	-26.1483	-98.6377
12.15	-75.4091	-150.596		132.15	-49.0716	-140.776		252.15	-26.3375	-99.8199
12.2	-75.0429	-150.85		132.2	-49.0536	-140.989		252.2	-25.9893	-99.8606
12.25	-74.8122	-151.634		132.25	-48.9352	-141.309		252.25	-25.877	-100.325
12.3	-74.0248	-152.394		132.3	-48.6228	-142.131		252.3	-25.402	-100.264
12.35	-74.0456	-154.142		132.35	-48.4708	-143.061		252.35	-25.5748	-101.081
12.4	-73.7673	-154.33		132.4	-48.2446	-143.147		252.4	-25.5226	-101.183
12.45	-73.9626	-153.975		132.45	-47.8401	-143.346		252.45	-26.1225	-100.629
12.5	-74.2141	-153.89		132.5	-47.5302	-143.45		252.5	-26.6839	-100.44
12.55	-73.2863	-154.527		132.55	-47.3507	-143.152		252.55	-25.9357	-101.376
12.6	-73.4658	-152.754		132.6	-46.9677	-143.51		252.6	-26.4981	-99.2446
12.65	-73.2766	-152.692		132.65	-46.4124	-142.883		252.65	-26.8642	-99.8089
12.7	-72.8872	-152.15		132.7	-46.2831	-142.134		252.7	-26.604	-100.016
12.75	-72.8005	-151.735		132.75	-46.264	-142.64		252.75	-26.5365	-99.0951
12.8	-71.7067	-152.042		132.8	-46.0701	-142.261		252.8	-25.6366	-99.7813
12.85	-71.78	-152.674		132.85	-45.2324	-142.442		252.85	-26.5476	-100.232
12.9	-72.101	-153.682		132.9	-45.2491	-142.909		252.9	-26.8519	-100.773
12.95	-72.0595	-154.017		132.95	-45.0134	-143.115		252.95	-27.0461	-100.902
13	-71.4955	-153.869		133	-45.4035	-142.627		253	-26.092	-101.241
13.05	-71.426	-154.52		133.05	-44.6687	-141.411		253.05	-26.7573	-103.108
13.1	-71.8508	-153.828		133.1	-43.9243	-141.088		253.1	-27.9265	-102.74
13.15	-72.0192	-153.775		133.15	-43.1093	-141.347		253.15	-28.9099	-102.428
13.2	-71.4003	-153.482		133.2	-43.2026	-141.027		253.2	-28.1977	-102.455
13.25	-71.7604	-153.859		133.25	-43.1656	-140.662		253.25	-28.5949	-103.197
13.3	-70.978	-153.665		133.3	-43.1584	-140.006		253.3	-27.8196	-103.659
13.35	-70.9145	-153.333		133.35	-43.144	-139.58		253.35	-27.7705	-103.753
13.4	-69.662	-153.3		133.4	-42.4176	-139.884		253.4	-27.2445	-103.417
13.45	-69.7622	-153.706		133.45	-42.195	-139.89		253.45	-27.5672	-103.815
13.5	-69.3776	-153.667		133.5	-41.6504	-139.897		253.5	-27.7272	-103.77
13.55	-69.2287	-153.617		133.55	-40.413	-140.248		253.55	-28.8157	-103.368
13.6	-68.9199	-153.361		133.6	-40.1557	-139.78		253.6	-28.7642	-103.582
13.65	-68.3522	-153.232		133.65	-39.9355	-140.196		253.65	-28.4168	-103.036
13.7	-68.1325	-152.796		133.7	-39.7153	-138.991		253.7	-28.4172	-103.805
13.75	-67.698	-152.305		133.75	-39.2186	-138.755		253.75	-28.4793	-103.55
13.8	-68.3229	-151.379		133.8	-38.8153	-137.977		253.8	-29.5076	-103.402
13.85	-68.2387	-151.447		133.85	-38.4275	-137.523		253.85	-29.8112	-103.924
13.9	-67.0119	-151.025		133.9	-37.5659	-137.301		253.9	-29.446	-103.724
13.95	-66.6872	-150.604		133.95	-36.3907	-136.751		253.95	-30.2965	-103.853
14	-66.8251	-149.526		134	-35.8665	-135.408		254	-30.9587	-104.117
14.05	-66.0915	-149.818		134.05	-35.4177	-135.359		254.05	-30.6738	-104.459
14.1	-66.1843	-150.252		134.1	-35.505	-134.676		254.1	-30.6792	-105.576
14.15	-65.7021	-151.106		134.15	-35.6176	-135.422		254.15	-30.0846	-105.685
14.2	-65.1882	-151.341		134.2	-35.4093	-134.884		254.2	-29.7789	-106.457
14.25	-64.468	-150.549		134.25	-34.8875	-134.613		254.25	-29.5804	-105.936
14.3	-64.8586	-149.418		134.3	-34.927	-134.628		254.3	-29.9316	-104.789
14.35	-64.8232	-148.524		134.35	-34.4651	-134.048		254.35	-30.3581	-104.477
14.4	-64.9184	-147.266		134.4	-34.7882	-133.124		254.4	-30.1302	-104.142
14.45	-63.8552	-146.82		134.45	-34.0929	-132.601		254.45	-29.7623	-104.219
14.5	-63.0117	-145.998		134.5	-32.8937	-132.736		254.5	-30.118	-103.262
14.55	-62.5283	-144.967		134.55	-31.8812	-133.122		254.55	-30.647	-101.845
14.6	-62.6052	-144.341		134.6	-32.4868	-133.777		254.6	-30.1184	-100.564
14.65	-62.1437	-144.458		134.65	-32.5383	-133.337		254.65	-29.6055	-101.122
14.7	-62.1364	-143.989		134.7	-32.0727	-131.941		254.7	-30.0637	-102.048
14.75	-61.7421	-143.536		134.75	-31.8896	-131.83		254.75	-29.8525	-101.706
14.8	-61.1269	-144.499		134.8	-31.4217	-131.585		254.8	-29.7052	-102.914
14.85	-61.4174	-144.921		134.85	-31.5186	-130.814		254.85	-29.8988	-104.107
14.9	-62.0412	-144.317		134.9	-31.3295	-131.529		254.9	-30.7117	-102.789
14.95	-62.3916	-143.33		134.95	-30.3506	-130.935		254.95	-32.041	-102.395
15	-62.3818	-143.366		135	-29.0964	-130.73		255	-33.2854	-102.636
15.05	-61.592	-143.183		135.05	-28.3029	-130.931		255.05	-33.2891	-102.251
15.1	-61.2819	-142.306		135.1	-27.9606	-130.006		255.1	-33.3213	-102.3
15.15	-60.7119	-141.777		135.15	-28.9061	-129.6		255.15	-31.8058	-102.177
15.2	-60.2224	-140.877		135.2	-29.3477	-128.845		255.2	-30.8747	-102.033
15.25	-59.7329	-139.912		135.25	-28.8367	-127.73		255.25	-30.8962	-102.182
15.3	-59.2556	-139.015		135.3	-28.5602	-127.962		255.3	-30.6954	-101.053
15.35	-58.7575	-140.115		135.35	-28.7254	-127.891		255.35	-30.0322	-102.224
15.4	-58.6013	-140.151		135.4	-27.7392	-127.667		255.4	-30.862	-102.484
15.45	-58.1057	-141.081		135.45	-26.868	-127		255.45	-31.2377	-104.08
15.5	-57.9946	-141.042		135.5	-26.5796	-127.38		255.5	-31.415	-103.662
15.55	-57.5869	-141.597		135.55	-25.9022	-126.441		255.55	-31.6847	-105.156
15.6	-58.1301	-142.308		135.6	-25.7813	-126.232		255.6	-32.3488	-106.076
15.65	-58.0703	-142.22		135.65	-25.5372	-126.169		255.65	-32.5331	-106.051
15.7	-57.9824	-141.35		135.7	-25.2631	-126.04		255.7	-32.7193	-105.31
15.75	-57.2341	-141.075		135.75	-25.3313	-125.577		255.75	-31.9028	-105.498
15.8	-56.9594	-140.28		135.8	-25.0321	-126.162		255.8	-31.9273	-104.117
15.85	-57.1877	-140.198		135.85	-24.0316	-125.978		255.85	-33.1561	-104.221
15.9	-56.8764	-139.838		135.9	-23.5996	-124.731		255.9	-33.2768	-105.108
15.95	-56.5151	-139.164		135.95	-23.8246	-123.957		255.95	-32.6905	-105.207
16	-56.4126	-138.436		136	-23.3926	-123.998		256	-33.02	-104.438
16.05	-56.3308	-138.758		136.05	-22.4663	-123.804		256.05	-33.8645	-104.955
16.1	-55.923	-139.496		136.1	-22.0486	-122.806		256.1	-33.8745	-106.69
16.15	-54.8732	-138.957		136.15	-21.4418	-122.284		256.15	-33.4314	-106.673
16.2	-54.8452	-138.669		136.2	-21.0625	-122.408		256.2	-33.7827	-106.261
16.25	-55.2968	-138.76		136.25	-21.0661	-122.58		256.25	-34.2308	-106.18
16.3	-54.4619	-138.751		136.3	-20.9679	-122.599		256.3	-33.4939	-106.151
16.35	-54.3276	-138.43		136.35	-21.2623	-122.085		256.35	-33.0653	-106.345
16.4	-53.9064	-138.643		136.4	-20.8087	-121.865		256.4	-33.0977	-106.777
16.45	-53.6611	-137.823		136.45	-20.7633	-121.565		256.45	-32.8978	-106.257
16.5	-52.4428	-138.056		136.5	-21.0493	-121.384		256.5	-31.3935	-106.672
16.55	-52.2304	-138.323		136.55	-20.7417	-121.261		256.55	-31.4887	-107.062
16.6	-52.0595	-137.797		136.6	-20.2905	-121.235		256.6	-31.769	-106.562
16.65	-52.6564	-137.505		136.65	-19.9638	-120.442		256.65	-32.6926	-107.063
16.7	-52.7529	-136.538		136.7	-20.5311	-119.407		256.7	-32.2218	-107.13
16.75	-52.737	-137.2		136.75	-20.5167	-118.805		256.75	-32.2203	-108.394
16.8	-52.9164	-137.259		136.8	-19.1632	-119.577		256.8	-33.7533	-107.682
16.85	-52.2255	-135.966		136.85	-18.7838	-119.432		256.85	-33.4417	-106.534
16.9	-51.7287	-135.873		136.9	-18.548	-119.516		256.9	-33.1807	-106.356
16.95	-51.675	-135.575		136.95	-18.6677	-119.774		256.95	-33.0073	-105.802
17	-51.1892	-136.112		137	-18.4535	-119.871		257	-32.7357	-106.241
17.05	-50.5471	-136.184		137.05	-18.5062	-119.081		257.05	-32.0409	-107.103
17.1	-50.6325	-135.857		137.1	-18.2189	-118.211		257.1	-32.4136	-107.645
17.15	-50.8681	-135.738		137.15	-18.256	-117.472		257.15	-32.6121	-108.266
17.2	-51.8618	-134.783		137.2	-18.3949	-117.388		257.2	-33.4669	-107.395
17.25	-51.7434	-132.932		137.25	-18.3219	-117.73		257.25	-33.4215	-105.202
17.3	-50.9401	-131.254		137.3	-17.9257	-118.276		257.3	-33.0144	-102.978
17.35	-51.4162	-130.181		137.35	-18.0286	-118.363		257.35	-33.3876	-101.817
17.4	-50.9096	-128.213		137.4	-17.6612	-117.547		257.4	-33.2484	-100.667
17.45	-51.487	-129.309		137.45	-17.143	-117.467		257.45	-34.344	-101.841
17.5	-50.6801	-130.071		137.5	-17.2232	-116.827		257.5	-33.4569	-103.244
17.55	-50.2614	-130.991		137.55	-16.9336	-116.136		257.55	-33.3278	-104.855
17.6	-49.3752	-130.647		137.6	-16.9348	-115.165		257.6	-32.4404	-105.482
17.65	-48.6574	-129.184		137.65	-16.3484	-115.605		257.65	-32.309	-103.579
17.7	-48.1069	-128.146		137.7	-15.3252	-115.031		257.7	-32.7817	-103.115
17.75	-48.0739	-127.8		137.75	-15.1229	-114.264		257.75	-32.951	-103.536
17.8	-48.6879	-127.174		137.8	-14.9003	-114.991		257.8	-33.7876	-102.183
17.85	-48.6599	-127.185		137.85	-14.7914	-114.777		257.85	-33.8685	-102.408
17.9	-48.5451	-127.04		137.9	-14.9087	-114.708		257.9	-33.6364	-102.332
17.95	-49.1396	-127.789		137.95	-14.1308	-113.18		257.95	-35.0088	-104.609
18	-48.8539	-128.076		138	-14.2014	-113.309		258	-34.6526	-104.767
18.05	-48.6672	-127.958		138.05	-14.637	-114.236		258.05	-34.0302	-103.722
18.1	-48.2619	-127.561		138.1	-14.4946	-113.706		258.1	-33.7673	-103.854
18.15	-48.0556	-127.497		138.15	-14.5712	-113.317		258.15	-33.4844	-104.18
18.2	-48.0507	-127.633		138.2	-13.7741	-112.784		258.2	-34.2766	-104.849
18.25	-47.9433	-127.093		138.25	-13.5001	-111.984		258.25	-34.4432	-105.109
18.3	-47.3964	-127.109		138.3	-13.8747	-112.398		258.3	-33.5218	-104.71
18.35	-47.4209	-126.93		138.35	-14.2708	-113.213		258.35	-33.1501	-103.717
18.4	-47.4758	-126.803		138.4	-14.2888	-113.413		258.4	-33.187	-103.391
18.45	-47.5124	-126.296		138.45	-14.6083	-113.028		258.45	-32.9041	-103.268
18.5	-46.5163	-126.734		138.5	-13.9106	-113.279		258.5	-32.6057	-103.455
18.55	-46.996	-125.695		138.55	-13.0788	-111.371		258.55	-33.9172	-104.325
18.6	-47.2072	-125.245		138.6	-12.9819	-111.333		258.6	-34.2253	-103.912
18.65	-46.2368	-124.342		138.65	-12.6396	-112.126		258.65	-33.5972	-102.216
18.7	-46.1428	-123.509		138.7	-12.1741	-111.069		258.7	-33.9687	-102.44
18.75	-45.7936	-123.273		138.75	-12.3189	-109.972		258.75	-33.4748	-103.301
18.8	-45.8596	-122.775		138.8	-12.3237	-109.977		258.8	-33.5359	-102.798
18.85	-45.5703	-122.385		138.85	-11.7827	-111.461		258.85	-33.7875	-100.924
18.9	-45.4494	-122.26		138.9	-12.1908	-110.434		258.9	-33.2586	-101.827
18.95	-45.3225	-121.764		138.95	-11.9072	-110.351		258.95	-33.4153	-101.413
19	-44.3068	-121.6		139	-11.2932	-110.171		259	-33.0136	-101.428
19.05	-43.5476	-122.219		139.05	-11.073	-109.718		259.05	-32.4745	-102.502
19.1	-42.6125	-122.714		139.1	-11.0647	-109.233		259.1	-31.5478	-103.481
19.15	-42.4636	-123.212		139.15	-10.7032	-109.167		259.15	-31.7603	-104.045
19.2	-41.7763	-123.342		139.2	-10.8911	-108.043		259.2	-30.8852	-105.298
19.25	-41.1171	-123.723		139.25	-10.2221	-107.167		259.25	-30.895	-106.556
19.3	-41.3015	-123.356		139.3	-10.6637	-106.879		259.3	-30.6377	-106.477
19.35	-42.0839	-123.251		139.35	-10.9354	-106.986		259.35	-31.1485	-106.265
19.4	-41.8984	-123.429		139.4	-11.1448	-107.558		259.4	-30.7536	-105.871
19.45	-41.2099	-122.687		139.45	-11.0036	-108.639		259.45	-30.2063	-104.049
19.5	-40.9853	-121.941		139.5	-10.933	-108.914		259.5	-30.0523	-103.027
19.55	-40.1455	-120.974		139.55	-10.7032	-107.763		259.55	-29.4422	-103.211
19.6	-39.8244	-121.955		139.6	-10.1443	-108.081		259.6	-29.6801	-103.874
19.65	-39.3801	-122.568		139.65	-10.1671	-107.634		259.65	-29.213	-104.934
19.7	-39.8305	-121.46		139.7	-10.1264	-107.946		259.7	-29.7041	-103.514
19.75	-39.9172	-121		139.75	-10.7966	-108.238		259.75	-29.1206	-102.762
19.8	-38.9589	-121.755		139.8	-10.7104	-107.54		259.8	-28.2485	-104.215
19.85	-39.3801	-122.14		139.85	-10.0474	-108.017		259.85	-29.3327	-104.123
19.9	-38.3571	-121.543		139.9	-9.86191	-107.929		259.9	-28.4952	-103.614
19.95	-38.3388	-121.359		139.95	-8.95476	-106.981		259.95	-29.3841	-104.378
20	-38.3449	-121.043		140	-8.72378	-106.976		260	-29.6211	-104.067
20.05	-38.3388	-120.54		140.05	-8.43895	-106.592		260.05	-29.8999	-103.949
20.1	-38.5939	-119.683		140.1	-8.73814	-106.151		260.1	-29.8558	-103.531
20.15	-38.5549	-120.177		140.15	-8.92244	-105.325		260.15	-29.6324	-104.852
20.2	-38.0434	-119.78		140.2	-8.81833	-105.412		260.2	-29.2251	-104.367
20.25	-38.246	-120.581		140.25	-8.61607	-105.087		260.25	-29.63	-105.494
20.3	-37.3561	-120.352		140.3	-9.39277	-105.623		260.3	-27.9634	-104.729
20.35	-37.0937	-119.925		140.35	-8.83987	-105.899		260.35	-28.2538	-104.026
20.4	-37.6748	-120.409		140.4	-9.14026	-105.427		260.4	-28.5345	-104.982
20.45	-37.5917	-120.473		140.45	-8.72857	-104.574		260.45	-28.8632	-105.899
20.5	-37.5148	-120.77		140.5	-8.10505	-104.897		260.5	-29.4098	-105.873
20.55	-38.1716	-121.183		140.55	-7.61916	-104.813		260.55	-30.5524	-106.37
20.6	-38.0324	-121.138		140.6	-7.17756	-105.127		260.6	-30.8549	-106.011
20.65	-37.748	-121.367		140.65	-7.39776	-104.935		260.65	-30.3502	-106.431
20.7	-38.4145	-122.238		140.7	-7.9399	-105.051		260.7	-30.4746	-107.187
20.75	-37.9616	-120.686		140.75	-7.95785	-104.843		260.75	-30.0038	-105.843
20.8	-37.5893	-120.376		140.8	-7.54257	-104.406		260.8	-30.0467	-105.97
20.85	-37.8334	-120.086		140.85	-7.48034	-103.667		260.85	-30.3531	-106.419
20.9	-37.499	-119.892		140.9	-7.61677	-102.831		260.9	-29.8822	-107.062
20.95	-37.112	-118.894		140.95	-7.85373	-102.928		260.95	-29.2583	-105.966
21	-37.2646	-118.933		141	-7.68977	-103.165		261	-29.5748	-105.768
21.05	-37.6577	-119.371		141.05	-7.49949	-104.142		261.05	-30.1582	-105.229
21.1	-37.7724	-119.88		141.1	-7.0519	-103.515		261.1	-30.7205	-106.365
21.15	-37.7272	-119.714		141.15	-6.96333	-104.046		261.15	-30.7639	-105.668
21.2	-37.5832	-119.429		141.2	-7.02557	-103.794		261.2	-30.5576	-105.635
21.25	-37.4062	-119.171		141.25	-7.20987	-103.36		261.25	-30.1963	-105.811
21.3	-36.6286	-118.65		141.3	-7.22064	-103.193		261.3	-29.408	-105.456
21.35	-36.1318	-118.776		141.35	-7.09378	-102.793		261.35	-29.038	-105.984
21.4	-35.6374	-118.448		141.4	-6.32905	-101.131		261.4	-29.3084	-107.316
21.45	-35.674	-119.146		141.45	-6.06935	-101.481		261.45	-29.6047	-107.665
21.5	-35.8388	-119.157		141.5	-5.46498	-102.167		261.5	-30.3738	-106.989
21.55	-36.0354	-118.556		141.55	-5.05689	-102.181		261.55	-30.9785	-106.375
21.6	-36.061	-118.853		141.6	-5.98198	-101.745		261.6	-30.079	-107.108
21.65	-35.5886	-119.51		141.65	-5.93531	-102.118		261.65	-29.6533	-107.393
21.7	-36.0158	-119.571		141.7	-6.24049	-102.303		261.7	-29.7753	-107.269
21.75	-35.884	-119.676		141.75	-6.09927	-102.146		261.75	-29.7847	-107.53
21.8	-35.7814	-119.003		141.8	-6.25724	-102.887		261.8	-29.5242	-106.117
21.85	-35.1626	-117.877		141.85	-6.46787	-102.611		261.85	-28.6947	-105.265
21.9	-34.5705	-118.082		141.9	-6.22972	-102.113		261.9	-28.3408	-105.969
21.95	-34.153	-118.03		141.95	-5.86111	-101.943		261.95	-28.2919	-106.087
22	-33.5024	-117.819		142	-5.4207	-101.697		262	-28.0817	-106.121
22.05	-33.1289	-117.418		142.05	-6.20578	-101.887		262.05	-26.9231	-105.531
22.1	-33.8064	-117.2		142.1	-5.95805	-102.308		262.1	-27.8483	-104.893
22.15	-33.3266	-116.357		142.15	-5.84436	-102.578		262.15	-27.4823	-103.779
22.2	-33.0471	-116.764		142.2	-5.8647	-102.204		262.2	-27.1824	-104.56
22.25	-33.5891	-117.246		142.25	-5.4231	-102.776		262.25	-28.166	-104.47
22.3	-32.925	-116.707		142.3	-5.26512	-102.537		262.3	-27.6599	-104.171
22.35	-33.3999	-115.892		142.35	-5.42669	-102.151		262.35	-27.9732	-103.741
22.4	-32.9592	-115.396		142.4	-5.46857	-101.357		262.4	-27.4906	-104.039
22.45	-33.1325	-114.48		142.45	-5.40873	-100.579		262.45	-27.7238	-103.902
22.5	-32.5844	-114.241		142.5	-5.81564	-100.444		262.5	-26.7688	-103.797
22.55	-32.4245	-113.718		142.55	-6.10166	-100.514		262.55	-26.3228	-103.204
22.6	-31.404	-113.808		142.6	-5.61458	-100.264		262.6	-25.7894	-103.544
22.65	-31.8483	-114.138		142.65	-5.39437	-100.059		262.65	-26.454	-104.079
22.7	-32.7077	-115.186		142.7	-5.30342	-100.552		262.7	-27.4043	-104.634
22.75	-32.5344	-114.632		142.75	-5.46738	-100.785		262.75	-27.067	-103.847
22.8	-33.4694	-114.717		142.8	-5.25316	-100.909		262.8	-28.2163	-103.808
22.85	-32.8542	-114.424		142.85	-4.76966	-101.724		262.85	-28.0845	-102.701
22.9	-32.8212	-114.606		142.9	-5.37163	-100.884		262.9	-27.4496	-103.722
22.95	-32.1975	-115.648		142.95	-4.81275	-100.968		262.95	-27.3847	-104.68
23	-30.4494	-115.249		143	-4.89771	-100.957		263	-25.5517	-104.292
23.05	-30.4201	-113.989		143.05	-5.13348	-100.503		263.05	-25.2866	-103.486
23.1	-30.1857	-114.286		143.1	-5.52841	-99.9998		263.1	-24.6573	-104.287
23.15	-30.0624	-113.639		143.15	-6.15552	-100.345		263.15	-23.9069	-103.294
23.2	-30.4421	-113.354		143.2	-5.04133	-99.853		263.2	-25.4008	-103.501
23.25	-31.4113	-113.446		143.25	-4.0133	-99.1437		263.25	-27.398	-104.302
23.3	-31.9692	-114.426		143.3	-3.51186	-99.0876		263.3	-28.4573	-105.338
23.35	-32.4501	-113.809		143.35	-3.99535	-99.2558		263.35	-28.4548	-104.553
23.4	-32.2939	-112.789		143.4	-3.61119	-99.6518		263.4	-28.6827	-103.137
23.45	-33.1862	-112.119		143.45	-4.58296	-100.171		263.45	-28.6033	-101.948
23.5	-33.644	-111.479		143.5	-4.644	-99.3796		263.5	-29	-102.099
23.55	-32.9909	-111.676		143.55	-5.69955	-99.1321		263.55	-27.2914	-102.544
23.6	-32.8737	-112.629		143.6	-5.17896	-99.0298		263.6	-27.6948	-103.599
23.65	-32.8579	-112.668		143.65	-4.80437	-99.1915		263.65	-28.0535	-103.477
23.7	-31.9582	-112.526		143.7	-4.13059	-98.9936		263.7	-27.8276	-103.532
23.75	-32.1755	-112.812		143.75	-3.78592	-98.1671		263.75	-28.3896	-104.645
23.8	-31.1367	-111.861		143.8	-4.02048	-98.7775		263.8	-27.1162	-103.083
23.85	-31.3979	-112.066		143.85	-4.74214	-98.8286		263.85	-26.6558	-103.237
23.9	-31.3869	-112.839		143.9	-3.99056	-98.7049		263.9	-27.3964	-104.134
23.95	-31.8398	-112.258		143.95	-4.03843	-98.4772		263.95	-27.8014	-103.781
24	-31.7226	-112.205		144	-3.28926	-98.3667		264	-28.4334	-103.838
24.05	-31.9326	-111.291		144.05	-2.59873	-98.2314		264.05	-29.3338	-103.06
24.1	-31.5627	-110.768		144.1	-2.36655	-98.6191		264.1	-29.1961	-102.149
24.15	-31.4016	-111.189		144.15	-2.91347	-98.7065		264.15	-28.4881	-102.483
24.2	-30.8461	-110.894		144.2	-3.10855	-98.2331		264.2	-27.7376	-102.66
24.25	-30.6203	-110.122		144.25	-3.52023	-98.7263		264.25	-27.1001	-101.396
24.3	-30.2932	-110.109		144.3	-3.33354	-98.9028		264.3	-26.9596	-101.207
24.35	-30.1174	-110.361		144.35	-3.05708	-98.8731		264.35	-27.0603	-101.488
24.4	-31.0598	-109.862		144.4	-2.61308	-99.1948		264.4	-28.4467	-100.667
24.45	-31.5261	-110.238		144.45	-2.5724	-98.6488		264.45	-28.9537	-101.589
24.5	-32.1303	-111.138		144.5	-2.30671	-99.3004		264.5	-29.8236	-101.837
24.55	-32.134	-110.923		144.55	-2.70763	-99.5115		264.55	-29.4263	-101.412
24.6	-32.6101	-111.183		144.6	-2.61907	-99.8019		264.6	-29.991	-101.381
24.65	-32.1584	-110.591		144.65	-2.4228	-99.1882		264.65	-29.7356	-101.403
24.7	-32.4111	-110.327		144.7	-2.0877	-99.4208		264.7	-30.3234	-100.906
24.75	-32.3147	-111.114		144.75	-2.54726	-98.6554		264.75	-29.7674	-102.459
24.8	-32.1328	-111.178		144.8	-2.14874	-98.8302		264.8	-29.984	-102.348
24.85	-31.8996	-110.726		144.85	-2.4204	-98.6538		264.85	-29.4792	-102.072
24.9	-32.2402	-111.042		144.9	-1.91896	-98.0219		264.9	-30.3212	-103.02
24.95	-32.1059	-111.097		144.95	-2.06975	-97.7085		264.95	-30.0361	-103.388
25	-31.6909	-109.959		145	-1.92135	-98.2397		265	-29.7695	-101.719
25.05	-31.8862	-110.488		145.05	-2.18943	-98.4673		265.05	-29.6968	-102.021
25.1	-31.3063	-109.64		145.1	-2.85842	-98.5663		265.1	-28.4479	-101.074
25.15	-30.7729	-109.152		145.15	-2.54726	-98.7478		265.15	-28.2256	-100.404
25.2	-30.071	-109.656		145.2	-2.03265	-98.6933		265.2	-28.0383	-100.962
25.25	-29.9233	-110.754		145.25	-2.59873	-98.3783		265.25	-27.3246	-102.376
25.3	-29.4497	-110.858		145.3	-2.39168	-97.8422		265.3	-27.058	-103.015
25.35	-29.9526	-110.197		145.35	-2.03864	-97.7415		265.35	-27.9139	-102.456
25.4	-29.5986	-109.867		145.4	-2.5712	-97.3159		265.4	-27.0274	-102.551
25.45	-28.7795	-110.751		145.45	-3.16121	-97.0487		265.45	-25.6183	-103.702
25.5	-28.1569	-110.864		145.5	-3.11334	-96.7204		265.5	-25.0436	-104.143
25.55	-27.8371	-110.588		145.55	-3.0152	-97.4166		265.55	-24.8219	-103.172
25.6	-27.549	-110.823		145.6	-2.09488	-97.504		265.6	-25.4541	-103.319
25.65	-27.8945	-111.016		145.65	-2.18464	-96.9778		265.65	-25.7098	-104.038
25.7	-28.1289	-110.048		145.7	-2.59154	-97.6079		265.7	-25.5373	-102.441
25.75	-27.1743	-110.036		145.75	-2.49939	-97.0157		265.75	-24.6749	-103.02
25.8	-26.9155	-109.078		145.8	-2.34621	-97.1147		265.8	-24.5693	-101.963
25.85	-26.6042	-109.03		145.85	-1.96683	-97.3671		265.85	-24.6374	-101.663
25.9	-27.1132	-109.016		145.9	-2.19541	-96.9316		265.9	-24.9178	-102.084
25.95	-27.4306	-108.84		145.95	-2.89193	-97.3902		265.95	-24.5387	-101.45
26	-27.8786	-108.906		146	-3.45441	-96.925		266	-24.4242	-101.981
26.05	-28.5341	-108.526		146.05	-3.06905	-97.0982		266.05	-25.4651	-101.427
26.1	-29.0493	-108.291		146.1	-2.56282	-97.5798		266.1	-26.4864	-100.711
26.15	-29.2141	-108.344		146.15	-2.2385	-97.9378		266.15	-26.9756	-100.406
26.2	-28.8857	-109.103		146.2	-1.78612	-97.7597		266.2	-27.0996	-101.343
26.25	-29.1152	-107.638		146.25	-1.828	-97.4		266.25	-27.2872	-100.238
26.3	-29.081	-106.303		146.3	-2.18943	-97.6953		266.3	-26.8916	-98.608
26.35	-29.1323	-106.516		146.35	-1.98718	-97.1411		266.35	-27.1451	-99.3751
26.4	-28.8735	-105.992		146.4	-1.82441	-96.7039		266.4	-27.0491	-99.288
26.45	-28.9895	-105.3		146.45	-1.6832	-96.181		266.45	-27.3062	-99.1192
26.5	-29.1298	-104.284		146.5	-1.5348	-96.1876		266.5	-27.595	-98.0969
26.55	-29.2959	-104.141		146.55	-1.65328	-96.8573		266.55	-27.6426	-97.2832
26.6	-29.4423	-104.607		146.6	-1.12909	-97.9246		266.6	-28.3132	-96.6823
26.65	-29.7487	-104.679		146.65	-0.97112	-97.5452		266.65	-28.7776	-97.1337
26.7	-28.1398	-106.158		146.7	-1.09918	-97.3621		266.7	-27.0407	-98.7957
26.75	-27.6308	-105.964		146.75	-1.67243	-97.5073		266.75	-25.9584	-98.4565
26.8	-26.2038	-105.593		146.8	-1.54318	-97.9263		266.8	-24.6606	-97.6666
26.85	-25.9169	-105.443		146.85	-2.08531	-98.2397		266.85	-23.8316	-97.2029
26.9	-25.6935	-105.374		146.9	-1.65328	-98.5003		266.9	-24.0403	-96.8734
26.95	-25.6069	-105.322		146.95	-1.22244	-98.2331		266.95	-24.3844	-97.089
27	-26.5395	-104.781		147	-1.37802	-97.9197		267	-25.1615	-96.8609
27.05	-26.0463	-104.917		147.05	-0.1633	-98.1176		267.05	-25.883	-96.7991
27.1	-26.4797	-105.27		147.1	-0.52831	-98.0599		267.1	-25.9514	-97.2106
27.15	-26.1354	-105.965		147.15	-0.69466	-97.8867		267.15	-25.4408	-98.0786
27.2	-25.6655	-105.375		147.2	-0.50199	-97.7283		267.2	-25.1635	-97.647
27.25	-25.9999	-105.688		147.25	-0.97351	-97.0075		267.25	-25.0264	-98.6809
27.3	-25.602	-106.441		147.3	-1.12191	-97.2087		267.3	-24.4801	-99.2324
27.35	-24.9636	-107.674		147.35	-0.86102	-97.2384		267.35	-24.1026	-100.436
27.4	-24.9904	-107.975		147.4	-1.5707	-96.7501		267.4	-23.4197	-101.225
27.45	-24.5009	-108.094		147.45	-1.74064	-97.4182		267.45	-22.7603	-100.676
27.5	-24.7084	-108.283		147.5	-1.69875	-97.5386		267.5	-23.0097	-100.744
27.55	-24.7377	-107.472		147.55	-1.76577	-96.8408		267.55	-22.972	-100.632
27.6	-24.5156	-105.987		147.6	-1.3493	-96.2453		267.6	-23.1663	-99.7419
27.65	-25.3102	-105.244		147.65	-1.26672	-95.9781		267.65	-24.0435	-99.2658
27.7	-25.082	-104.45		147.7	-1.12191	-96.7947		267.7	-23.9601	-97.6557
27.75	-24.7487	-105.305		147.75	-1.26912	-96.7996		267.75	-23.4796	-98.5053
27.8	-24.4191	-105.619		147.8	-1.80287	-97.3621		267.8	-22.6163	-98.2573
27.85	-23.8845	-105.537		147.85	-0.97112	-96.6264		267.85	-22.9134	-98.9101
27.9	-23.9943	-105.433		147.9	-0.89333	-95.1434		267.9	-23.101	-100.29
27.95	-24.1933	-105.341		147.95	-0.00652	-95.3067		267.95	-24.1868	-100.034
28	-24.0956	-105.28		148	-0.41343	-95.0411		268	-23.6822	-100.239
28.05	-24.9196	-105.405		148.05	0.17658	-94.8712		268.05	-25.0962	-100.534
28.1	-25.1613	-104.344		148.1	-0.51515	-95.315		268.1	-24.6462	-99.029
28.15	-24.8928	-103.494		148.15	-1.1267	-95.8824		268.15	-23.7661	-97.6118
28.2	-25.3298	-102.782		148.2	-1.60421	-96.4598		268.2	-23.7256	-96.3223
28.25	-25.6594	-103.205		148.25	-2.0889	-96.953		268.25	-23.5705	-96.2516
28.3	-25.1796	-103.571		148.3	-2.04342	-96.7963		268.3	-23.1362	-96.7746
28.35	-26.6384	-103.128		148.35	-1.47137	-96.4317		268.35	-25.167	-96.6962
28.4	-25.7351	-102.77		148.4	-1.42828	-95.5409		268.4	-24.3068	-97.2286
28.45	-24.8793	-102.547		148.45	-1.37084	-95.2374		268.45	-23.5085	-97.3099
28.5	-23.622	-102.18		148.5	-1.54916	-96.3328		268.5	-22.0729	-95.8468
28.55	-23.9138	-101.987		148.55	-1.23201	-96.3377		268.55	-22.6818	-95.6494
28.6	-24.5424	-102.652		148.6	-1.15901	-96.7617		268.6	-23.3834	-95.8905
28.65	-24.2116	-103.037		148.65	-0.98189	-96.1678		268.65	-23.2297	-96.8694
28.7	-24.1445	-102.981		148.7	-0.65278	-96.2618		268.7	-23.4917	-96.719
28.75	-24.5754	-103.05		148.75	-0.46608	-95.7554		268.75	-24.1093	-97.2943
28.8	-23.871	-103.164		148.8	-0.72578	-95.7174		268.8	-23.1453	-97.4465
28.85	-25.2272	-103.729		148.85	-1.22005	-95.1582		268.85	-24.0072	-98.5707
28.9	-24.7817	-104.18		148.9	-1.15901	-95.7669		268.9	-23.6227	-98.4127
28.95	-25.569	-103.23		148.95	-1.14705	-95.5245		268.95	-24.422	-97.7052
29	-25.226	-102.895		149	-1.64131	-94.9487		269	-23.5847	-97.946
29.05	-25.591	-102.729		149.05	-1.47376	-95.0758		269.05	-24.1172	-97.6531
29.1	-25.6752	-102.505		149.1	-0.6432	-94.9949		269.1	-25.032	-97.5101
29.15	-25.2382	-103.38		149.15	-0.97591	-95.6548		269.15	-24.2623	-97.7251
29.2	-25.2297	-104.441		149.2	-1.15064	-95.6201		269.2	-24.079	-98.8209
29.25	-25.0478	-104.115		149.25	-0.80836	-95.2523		269.25	-24.2394	-98.8632
29.3	-24.9538	-103.034		149.3	-0.17766	-95.3463		269.3	-24.7761	-97.6878
29.35	-24.7268	-102.471		149.35	-0.14774	-95.6548		269.35	-24.579	-96.8159
29.4	-23.8698	-102.766		149.4	-0.29495	-95.6267		269.4	-23.5749	-97.1397
29.45	-23.8649	-101.881		149.45	-0.2375	-96.0325		269.45	-23.6274	-95.8481
29.5	-23.3083	-101.721		149.5	-0.50438	-96.0886		269.5	-22.8039	-95.6324
29.55	-23.5476	-102.258		149.55	-0.60491	-96.506		269.55	-22.9427	-95.7519
29.6	-22.7517	-103.677		149.6	-0.82272	-95.6944		269.6	-21.9289	-97.9829
29.65	-22.975	-104.457		149.65	-1.10516	-96.4053		269.65	-21.8699	-98.0513
29.7	-22.7822	-104.709		149.7	-0.87777	-96.247		269.7	-21.9044	-98.4616
29.75	-22.6137	-105.015		149.75	-0.79878	-96.0177		269.75	-21.8149	-98.9977
29.8	-22.7089	-104.843		149.8	-0.51754	-95.7174		269.8	-22.1914	-99.1257
29.85	-21.9338	-104.494		149.85	-0.61209	-96.1909		269.85	-21.3217	-98.3033
29.9	-21.8996	-103.964		149.9	-0.47925	-94.9091		269.9	-21.4204	-99.0545
29.95	-21.6225	-104.205		149.95	-1.03335	-94.599		269.95	-20.5892	-99.6057
30	-21.6994	-103.05		150	-0.86461	-93.9078		270	-20.8348	-99.1419
30.05	-21.0647	-103.273		150.05	-0.07354	-94.1454		270.05	-20.9911	-99.1281
30.1	-20.1113	-103.688		150.1	-0.17288	-94.0992		270.1	-19.9384	-99.589
30.15	-20.1198	-103.488		150.15	-0.49241	-94.4308		270.15	-19.6274	-99.0571
30.2	-20.1747	-103.148		150.2	-0.4972	-95.5789		270.2	-19.6776	-97.5694
30.25	-20.4067	-103.103		150.25	-0.67911	-95.4717		270.25	-19.7276	-97.6312
30.3	-20.353	-103.269		150.3	-0.65637	-94.1355		270.3	-19.6966	-99.1333
30.35	-20.6386	-103.313		150.35	-0.75211	-94.5561		270.35	-19.8865	-98.7565
30.4	-19.883	-103.673		150.4	-0.52353	-94.2411		270.4	-19.3595	-99.4315
30.45	-20.0222	-103.173		150.45	-0.3859	-94.1899		270.45	-19.6363	-98.9834
30.5	-19.5302	-103.477		150.5	-0.73655	-93.7594		270.5	-18.7937	-99.7176
30.55	-19.6547	-103.378		150.55	-0.57259	-94.6518		270.55	-19.0821	-98.7265
30.6	-19.9245	-103.22		150.6	-0.43736	-95.0906		270.6	-19.4871	-98.1297
30.65	-20.3835	-102.68		150.65	0.14546	-95.0213		270.65	-20.529	-97.659
30.7	-20.215	-102.641		150.7	0.08084	-95.056		270.7	-20.2959	-97.5853
30.75	-20.8229	-102.588		150.75	-0.23032	-95.0857		270.75	-20.5926	-97.5024
30.8	-19.579	-102.643		150.8	-0.45531	-95.0444		270.8	-19.1237	-97.5984
30.85	-19.2763	-102.554		150.85	0.01741	-94.2724		270.85	-19.2937	-98.2812
30.9	-18.9186	-102.162		150.9	0.12632	-94.4869		270.9	-19.045	-97.6755
30.95	-18.9626	-102.705		150.95	-0.15851	-95.6333		270.95	-18.8041	-97.0721
31	-19.0468	-102.169		151	-0.41223	-95.5657		271	-18.6346	-96.6029
31.05	-19.3337	-102.421		151.05	-0.25306	-96.0226		271.05	-19.0806	-96.3979
31.1	-19.4484	-102.601		151.1	-0.1262	-95.4024		271.1	-19.3222	-97.1982
31.15	-20.1137	-102.353		151.15	-0.10346	-95.4997		271.15	-20.0103	-96.8536
31.2	-20.613	-102.414		151.2	-0.61688	-95.0296		271.2	-19.9961	-97.3847
31.25	-21.1098	-101.893		151.25	-0.71262	-94.9042		271.25	-20.3972	-96.989
31.3	-21.0512	-102.018		151.3	-0.46608	-94.218		271.3	-20.5851	-97.8004
31.35	-21.7995	-101.292		151.35	-0.30811	-94.8745		271.35	-21.4914	-96.4177
31.4	-21.697	-101.139		151.4	-0.83947	-95.023		271.4	-20.8575	-96.1159
31.45	-20.5471	-101.076		151.45	-0.96155	-94.5479		271.45	-19.5855	-96.5283
31.5	-20.4384	-101.519		151.5	-1.44743	-93.8171		271.5	-18.991	-97.702
31.55	-20.7997	-102.172		151.55	-1.04532	-94.1718		271.55	-19.7544	-98
31.6	-20.9157	-102.54		151.6	-0.7557	-93.9491		271.6	-20.16	-98.5904
31.65	-20.0588	-102.045		151.65	-0.04243	-92.928		271.65	-20.0164	-99.117
31.7	-19.8549	-102.098		151.7	0.23762	-92.9494		271.7	-20.0925	-99.1488
31.75	-19.1249	-102.184		151.75	0.21727	-93.2068		271.75	-19.3422	-98.9775
31.8	-18.9272	-101.294		151.8	0.41115	-93.8979		271.8	-19.3383	-97.3958
31.85	-19.092	-101.633		151.85	-0.06277	-94.18		271.85	-19.0292	-97.4533
31.9	-19.1604	-101.705		151.9	-0.30213	-94.2625		271.9	-18.8582	-97.4429
31.95	-19.5058	-101.597		151.95	-0.51635	-94.3565		271.95	-18.9895	-97.2408
32	-19.0773	-101.84		152	-0.0903	-94.2295		272	-18.987	-97.6104
32.05	-19.3666	-101.472		152.05	-0.10107	-93.8864		272.05	-19.2656	-97.5858
32.1	-20.4689	-101.743		152.1	0.20291	-93.7924		272.1	-20.6718	-97.9506
32.15	-20.8132	-102.283		152.15	-0.21476	-94.147		272.15	-20.5984	-98.1358
32.2	-20.6496	-102.058		152.2	-1.16499	-93.0468		272.2	-19.4846	-99.0108
32.25	-20.541	-102.123		152.25	-0.91248	-92.9824		272.25	-19.6285	-99.1408
32.3	-20.6081	-102.676		152.3	-1.25595	-92.7498		272.3	-19.3522	-99.9258
32.35	-20.8083	-102.045		152.35	-0.9065	-93.1424		272.35	-19.9018	-98.9025
32.4	-20.1308	-102.707		152.4	-1.24757	-93.408		272.4	-18.8832	-99.299
32.45	-19.977	-103.266		152.45	-0.4242	-93.3156		272.45	-19.5528	-99.95
32.5	-20.331	-103.865		152.5	0.47817	-93.0352		272.5	-20.8092	-100.83
32.55	-19.8488	-103.804		152.55	0.28429	-93.4229		272.55	-20.1331	-100.381
32.6	-20.1223	-102.616		152.6	0.57989	-92.3721		272.6	-20.7021	-100.244
32.65	-19.2495	-101.539		152.65	0.38841	-92.2533		272.65	-19.6379	-99.2862
32.7	-19.1433	-101.469		152.7	0.71154	-93.2579		272.7	-19.8548	-98.2112
32.75	-19.5546	-101.99		152.75	0.97004	-92.8059		272.75	-20.5247	-99.1843
32.8	-20.1601	-101.514		152.8	-0.10466	-92.6673		272.8	-20.0554	-98.8471
32.85	-19.8354	-101.666		152.85	-0.51874	-92.7218		272.85	-19.3167	-98.9445
32.9	-19.9904	-102.565		152.9	-0.67552	-92.0438		272.9	-19.3149	-100.521
32.95	-20.331	-103.422		152.95	-1.23441	-93.0138		272.95	-19.0966	-100.408
33	-20.4055	-102.042		153	-1.04532	-93.8056		273	-19.3602	-98.2363
33.05	-20.5019	-101.344		153.05	-0.96155	-93.761		273.05	-19.5404	-97.5828
33.1	-19.6157	-100.857		153.1	-1.31459	-93.3651		273.1	-18.3011	-97.492
33.15	-20.1394	-100.884		153.15	-2.06377	-93.022		273.15	-18.0756	-97.8617
33.2	-19.6572	-100.876		153.2	-2.4982	-93.116		273.2	-17.159	-97.7599
33.25	-20.2919	-100.51		153.25	-2.14275	-93.2068		273.25	-18.1492	-97.3029
33.3	-19.4033	-99.2405		153.3	-1.71551	-93.2579		273.3	-17.6878	-95.9826
33.35	-18.5878	-98.7006		153.35	-1.5707	-93.1012		273.35	-17.0171	-95.5994
33.4	-18.4523	-98.7647		153.4	-1.22364	-92.57		273.4	-17.2287	-96.1947
33.45	-17.9872	-98.2796		153.45	-0.74972	-92.7333		273.45	-17.2375	-95.5462
33.5	-17.1938	-97.9102		153.5	-0.33085	-93.5911		273.5	-16.863	-94.3191
33.55	-17.4697	-97.9775		153.55	-0.63124	-93.8683		273.55	-16.8384	-94.1093
33.6	-17.1352	-98.7475		153.6	-0.21716	-93.4757		273.6	-16.9181	-95.2719
33.65	-17.9555	-99.0214		153.65	-0.18724	-93.2975		273.65	-17.7683	-95.7239
33.7	-18.2717	-99.0793		153.7	-0.54028	-93.5812		273.7	-17.7314	-95.4981
33.75	-18.2607	-99.3453		153.75	-0.83708	-93.4971		273.75	-17.4236	-95.8482
33.8	-18.5695	-99.6975		153.8	-0.93163	-94.0728		273.8	-17.6379	-95.6247
33.85	-17.8176	-100.372		153.85	-0.41702	-92.8455		273.85	-17.4006	-97.5265
33.9	-18.3498	-101.806		153.9	-1.20808	-93.0583		273.9	-17.1417	-98.7472
33.95	-19.3935	-101.104		153.95	-1.54318	-92.5552		273.95	-17.8503	-98.5492
34	-19.4912	-101.234		154	-1.55035	-92.4958		274	-17.9408	-98.7385
34.05	-18.9186	-101.704		154.05	-1.67003	-93.1903		274.05	-17.2486	-98.5135
34.1	-18.4645	-101.558		154.1	-1.44983	-93.3932		274.1	-17.0147	-98.1651
34.15	-18.9724	-100.94		154.15	-2.02068	-93.2892		274.15	-16.9517	-97.6508
34.2	-18.2802	-100.422		154.2	-2.82491	-93.3618		274.2	-15.4553	-97.0602
34.25	-17.4453	-99.9995		154.25	-1.91298	-93.474		274.25	-15.5323	-96.5255
34.3	-17.6003	-100.583		154.3	-2.31629	-93.6901		274.3	-15.284	-96.8932
34.35	-17.0876	-100.608		154.35	-2.29235	-93.474		274.35	-14.7952	-97.1343
34.4	-17.5698	-100.391		154.4	-2.02188	-94.0002		274.4	-15.5479	-96.3905
34.45	-17.9238	-100.2		154.45	-1.8675	-94.0926		274.45	-16.0563	-96.1072
34.5	-18.1533	-100.51		154.5	-1.9417	-93.4377		274.5	-16.2116	-97.072
34.55	-18.55	-100.494		154.55	-1.26792	-93.2332		274.55	-17.2821	-97.2609
34.6	-18.2143	-100.266		154.6	-0.85264	-93.5152		274.6	-17.3617	-96.7503
34.65	-18.1398	-99.962		154.65	-0.29255	-93.7412		274.65	-17.8473	-96.2207
34.7	-17.8786	-99.4377		154.7	-0.56542	-93.1919		274.7	-17.3132	-96.2458
34.75	-17.9433	-99.8101		154.75	-0.85743	-93.2431		274.75	-17.0859	-96.5671
34.8	-18.7307	-99.663		154.8	-0.91966	-93.606		274.8	-17.811	-96.0571
34.85	-18.8527	-99.7538		154.85	-1.30741	-93.2431		274.85	-17.5453	-96.5108
34.9	-18.4487	-100.599		154.9	-1.1255	-93.2546		274.9	-17.3232	-97.3443
34.95	-18.0251	-100.439		154.95	-0.88376	-93.6571		274.95	-17.1413	-96.7822
35	-17.6357	-101.241		155	-0.55345	-93.6637		275	-17.0822	-97.5768
35.05	-16.4394	-101.565		155.05	-0.4218	-93.8468		275.05	-16.0176	-97.7177
35.1	-16.2026	-101.233		155.1	-0.8682	-92.6773		275.1	-15.3344	-98.5555
35.15	-16.1269	-100.558		155.15	-1.27869	-91.9498		275.15	-14.8482	-98.6085
35.2	-16.1379	-99.8994		155.2	-2.48383	-92.2253		275.2	-13.654	-97.6741
35.25	-16.5541	-100.707		155.25	-1.49411	-92.6113		275.25	-15.06	-98.0956
35.3	-15.7253	-101.053		155.3	-1.66405	-93.2002		275.3	-14.0612	-97.8526
35.35	-14.6425	-101.014		155.35	-1.12311	-94.4242		275.35	-13.5194	-96.5895
35.4	-15.6264	-100.971		155.4	-0.72818	-94.7228		275.4	-14.8982	-96.2486
35.45	-15.3359	-100.946		155.45	-0.73416	-93.413		275.45	-14.6017	-97.5334
35.5	-15.3969	-100.746		155.5	-0.81195	-93.4361		275.5	-14.585	-97.31
35.55	-15.3444	-100.034		155.55	-1.49052	-93.0781		275.55	-13.8539	-96.9558
35.6	-16.006	-100.234		155.6	-1.76577	-93.2629		275.6	-14.2403	-96.9714
35.65	-16.1892	-100.195		155.65	-2.11523	-93.4196		275.65	-14.0739	-96.7756
35.7	-16.7495	-100.435		155.7	-2.17267	-93.0138		275.7	-14.5768	-97.4208
35.75	-17.361	-99.2796		155.75	-1.81125	-92.1279		275.75	-15.5498	-97.1517
35.8	-17.2499	-98.8665		155.8	-1.43427	-92.4842		275.8	-15.8157	-96.3822
35.85	-17.3244	-99.1466		155.85	-1.0525	-92.476		275.85	-16.2719	-96.6706
35.9	-16.8276	-99.7679		155.9	-1.0142	-92.0471		275.9	-15.8134	-97.7208
35.95	-16.9326	-100.566		155.95	-1.74543	-91.5572		275.95	-15.1871	-99.0089
36	-17.5808	-101.184		156	-2.56521	-91.3081		276	-15.0155	-99.8761
36.05	-17.7773	-100.33		156.05	-2.55205	-92.1659		276.05	-15.2252	-98.1638
36.1	-17.4025	-100.377		156.1	-2.81654	-93.0929		276.1	-14.586	-97.2837
36.15	-16.9509	-99.2796		156.15	-2.07334	-92.8719		276.15	-14.8775	-96.4077
36.2	-16.1611	-99.9667		156.2	-2.39408	-92.73		276.2	-13.767	-97.2366
36.25	-16.0805	-99.4471		156.25	-2.34381	-92.5271		276.25	-13.7367	-96.9199
36.3	-15.4482	-100.057		156.3	-2.32586	-92.5403		276.3	-13.1223	-97.5171
36.35	-15.3286	-100.222		156.35	-2.22773	-92.7696		276.35	-13.1008	-97.4521
36.4	-14.7817	-99.9228		156.4	-1.36725	-92.4776		276.4	-13.4144	-97.4452
36.45	-15.5532	-99.9369		156.45	-0.73177	-92.8769		276.45	-14.8214	-97.0601
36.5	-15.7338	-99.5957		156.5	-0.73296	-92.6179		276.5	-15.0009	-96.9779
36.55	-15.8852	-99.7961		156.55	-0.9783	-92.5486		276.55	-14.9069	-97.2475
36.6	-16.2099	-99.5613		156.6	-0.56542	-92.7465		276.6	-15.6445	-96.8148
36.65	-15.7058	-98.9384		156.65	-0.52831	-93.0534		276.65	-15.1775	-95.8851
36.7	-15.4934	-99.5488		156.7	-0.88256	-92.3589		276.7	-14.6108	-97.1899
36.75	-16.5664	-99.5472		156.75	-0.92085	-93.0583		276.75	-15.6455	-96.4889
36.8	-17.2219	-99.2953		156.8	-0.67911	-93.2645		276.8	-16.5428	-96.0308
36.85	-17.5197	-98.5628		156.85	-0.91966	-93.1936		276.85	-16.6001	-95.3693
36.9	-17.1279	-97.5722		156.9	-1.48094	-92.0982		276.9	-15.6469	-95.474
36.95	-16.476	-97.0354		156.95	-1.37922	-91.8557		276.95	-15.0968	-95.1797
37	-16.4711	-97.4407		157	-1.18534	-92.6063		277	-15.2858	-94.8344
37.05	-17.1816	-98.4658		157.05	-1.19252	-92.8323		277.05	-15.9891	-95.6335
37.1	-17.2097	-99.3438		157.1	-1.4965	-93.0468		277.1	-15.7132	-96.297
37.15	-16.7726	-98.8398		157.15	-1.26552	-94.1619		277.15	-15.5071	-94.678
37.2	-17.0949	-99.0308		157.2	-0.93402	-94.2163		277.2	-16.1609	-94.8145
37.25	-17.217	-99.8352		157.25	-0.67552	-93.2035		277.25	-16.5415	-96.6317
37.3	-17.6442	-99.8806		157.3	-0.37034	-92.3242		277.3	-17.2739	-97.5563
37.35	-18.2216	-99.5112		157.35	-0.35119	-92.3935		277.35	-17.8704	-97.1177
37.4	-17.9702	-100.09		157.4	-0.14774	-92.5915		277.4	-17.8224	-97.4988
37.45	-17.4563	-99.8383		157.45	-0.10586	-92.4001		277.45	-17.3504	-97.4382
37.5	-16.6543	-99.5347		157.5	-0.37992	-92.7498		277.5	-16.2743	-96.7849
37.55	-16.4064	-99.5801		157.55	0.12871	-92.3127		277.55	-16.5352	-97.2674
37.6	-16.3979	-99.5613		157.6	-0.04602	-92.5073		277.6	-16.3519	-97.054
37.65	-16.0293	-100.115		157.65	-0.3117	-92.674		277.65	-15.7175	-97.4414
37.7	-16.2282	-100.896		157.7	-0.75211	-92.3011		277.7	-15.4761	-98.5951
37.75	-15.4311	-100.309		157.75	-0.57858	-92.6146		277.75	-14.8525	-97.6948
37.8	-15.0881	-100.259		157.8	-1.73226	-92.4694		277.8	-13.3558	-97.7899
37.85	-15.0283	-99.9557		157.85	-1.51326	-92.0141		277.85	-13.515	-97.9416
37.9	-15.4543	-100.27		157.9	-1.19731	-92.6921		277.9	-14.257	-97.5782
37.95	-15.7814	-99.9087		157.95	-0.496	-93.6786		277.95	-15.2854	-96.2302
38	-14.8671	-99.9009		158	-0.13697	-93.1705		278	-14.7302	-96.7305
38.05	-15.7717	-100.924		158.05	-0.46728	-92.4859		278.05	-15.3044	-98.4385
38.1	-15.2102	-101.295		158.1	-0.57858	-92.7449		278.1	-14.6316	-98.5504
38.15	-15.2248	-101.189		158.15	-0.83828	-93.1771		278.15	-14.3865	-98.0118
38.2	-15.0722	-101.688		158.2	-0.19561	-92.9329		278.2	-14.8766	-98.7552
38.25	-15.1186	-101.145		158.25	-0.73895	-93.3057		278.25	-14.3797	-97.8394
38.3	-14.7756	-100.575		158.3	-0.57978	-92.6343		278.3	-14.1958	-97.9411
38.35	-14.7707	-99.7382		158.35	-0.11783	-92.8175		278.35	-14.6529	-96.9207
38.4	-14.6889	-98.8555		158.4	-0.31529	-93.1193		278.4	-14.3736	-95.7362
38.45	-15.2797	-98.7193		158.45	0.05212	-93.3932		278.45	-15.3318	-95.3262
38.5	-15.8144	-98.0511		158.5	0.15264	-92.5816		278.5	-15.9671	-95.4695
38.55	-15.8644	-98.1419		158.55	0.02698	-91.9465		278.55	-15.8914	-96.1954
38.6	-16.1965	-97.9478		158.6	-0.3476	-92.7647		278.6	-15.8489	-95.1831
38.65	-16.3418	-98.0605		158.65	-0.91846	-92.8966		278.65	-15.4233	-95.1638
38.7	-15.8754	-97.0448		158.7	-0.84187	-93.0534		278.7	-15.0336	-93.9914
38.75	-16.1806	-96.2654		158.75	-0.55704	-93.7957		278.75	-15.6236	-92.4698
38.8	-15.8327	-96.0776		158.8	-0.99745	-93.8336		278.8	-14.8353	-92.244
38.85	-15.7729	-96.7052		158.85	-0.60012	-92.603		278.85	-15.1728	-94.1022
38.9	-15.2004	-97.2952		158.9	-0.6444	-91.7122		278.9	-14.556	-95.583
38.95	-14.9294	-97.3468		158.95	-0.15133	-91.5737		278.95	-14.7781	-95.7732
39	-14.5815	-97.9509		159	-0.63842	-92.6261		279	-13.9431	-95.3248
39.05	-14.5436	-97.4376		159.05	-0.6827	-93.5119		279.05	-13.861	-93.9257
39.1	-14.2592	-97.4908		159.1	-1.09918	-92.5799		279.1	-13.1601	-94.9109
39.15	-15.1528	-97.1074		159.15	-0.85503	-92.0092		279.15	-14.2978	-95.0982
39.2	-15.1247	-96.7036		159.2	-1.41392	-92.2681		279.2	-13.7108	-94.4355
39.25	-15.6826	-96.8351		159.25	-0.69347	-91.9217		279.25	-14.9891	-94.9133
39.3	-16.0732	-96.2873		159.3	-0.8323	-92.0042		279.3	-15.2409	-94.2831
39.35	-15.9792	-96.6035		159.35	-1.15542	-92.0768		279.35	-14.8238	-94.5267
39.4	-16.1855	-95.6629		159.4	-1.24518	-92.4513		279.4	-14.9403	-93.2116
39.45	-15.8352	-95.1777		159.45	-0.91367	-93.2249		279.45	-14.9215	-91.9528
39.5	-15.3518	-96.5628		159.5	-0.45052	-93.3354		279.5	-14.9012	-93.2273
39.55	-15.4042	-96.7928		159.55	0.07366	-92.9758		279.55	-15.4779	-93.817
39.6	-15.4677	-97.3891		159.6	-0.19322	-92.8125		279.6	-15.2745	-94.5766
39.65	-15.6008	-97.2717		159.65	-0.49241	-92.7861		279.65	-15.1084	-94.4856
39.7	-15.8632	-96.4939		159.7	-0.14774	-92.5519		279.7	-15.7155	-93.942
39.75	-16.5847	-95.9587		159.75	-0.32367	-92.702		279.75	-16.261	-93.2567
39.8	-16.5139	-96.1559		159.8	-0.33085	-92.5997		279.8	-16.183	-93.5562
39.85	-16.3906	-96.5925		159.85	-0.47087	-92.2665		279.85	-15.9197	-94.326
39.9	-16.2783	-97.2107		159.9	-0.25665	-92.5783		279.9	-16.0216	-94.6324
39.95	-15.746	-97.4282		159.95	-0.54866	-92.5354		279.95	-15.1974	-94.8928
40	-15.2675	-97.1262		160	-0.55225	-92.4265		280	-14.7153	-94.6997
40.05	-14.1591	-98.0526		160.05	-1.89143	-92.6475		280.05	-12.2677	-95.4051
40.1	-13.8735	-98.2624		160.1	-1.6449	-92.2879		280.1	-12.2286	-95.9744
40.15	-14.3044	-97.1449		160.15	-1.59344	-92.4546		280.15	-12.711	-94.6904
40.2	-14.6169	-97.6035		160.2	-1.14705	-92.9841		280.2	-13.4698	-94.6194
40.25	-14.9123	-97.4235		160.25	-1.20808	-92.4084		280.25	-13.7042	-95.0152
40.3	-15.2114	-98.0526		160.3	-1.26672	-92.895		280.3	-13.9446	-95.1577
40.35	-15.038	-97.8038		160.35	-0.7928	-92.9824		280.35	-14.2452	-94.8214
40.4	-14.3862	-96.2513		160.4	-0.32965	-92.6113		280.4	-14.0565	-93.6401
40.45	-14.7817	-96.1308		160.45	-0.63603	-91.9597		280.45	-14.1457	-94.1711
40.5	-14.767	-96.4063		160.5	-0.61209	-91.9696		280.5	-14.1549	-94.4367
40.55	-14.4948	-96.7224		160.55	-0.83349	-92.2879		280.55	-13.6613	-94.4344
40.6	-15.1894	-97.1356		160.6	-1.99675	-92.4562		280.6	-13.1927	-94.6794
40.65	-15.2614	-97.2811		160.65	-1.72867	-92.8455		280.65	-13.5328	-94.4356
40.7	-14.9501	-97.6411		160.7	-1.65328	-93.0204		280.7	-13.2969	-94.6207
40.75	-14.8391	-98.7679		160.75	-0.81793	-92.0372		280.75	-14.0211	-96.7307
40.8	-14.8317	-98.494		160.8	-0.29854	-91.9052		280.8	-14.5332	-96.5887
40.85	-14.6657	-98.879		160.85	-0.52831	-92.7927		280.85	-14.1374	-96.0863
40.9	-14.739	-98.1059		160.9	-0.56542	-93.8221		280.9	-14.1736	-94.2838
40.95	-14.2739	-96.882		160.95	-0.96035	-93.1358		280.95	-13.3135	-93.7462
41	-15.4335	-95.3749		161	-0.26742	-92.2121		281	-15.1661	-93.1629
41.05	-15.3835	-95.2529		161.05	-0.65517	-91.9514		281.05	-14.7283	-93.3014
41.1	-15.4421	-95.1699		161.1	-1.74662	-92.2665		281.1	-13.6955	-92.9034
41.15	-15.5837	-96.4892		161.15	-2.26722	-92.3259		281.15	-13.3165	-94.1633
41.2	-16.2307	-96.5628		161.2	-2.00273	-92.5436		281.2	-14.2279	-94.0191
41.25	-16.4736	-96.7381		161.25	-0.77605	-93.2497		281.25	-15.6975	-93.4884
41.3	-15.1662	-96.9431		161.3	-0.54746	-93.0863		281.3	-14.6188	-93.8567
41.35	-14.8073	-96.9556		161.35	-0.1274	-92.9065		281.35	-14.6799	-94.049
41.4	-14.5583	-97.0479		161.4	0.00664	-92.2698		281.4	-14.5649	-94.7781
41.45	-13.6647	-96.9603		161.45	-0.2734	-92.311		281.45	-13.3913	-94.6492
41.5	-14.0969	-96.8773		161.5	-0.18245	-91.6908		281.5	-13.9144	-95.1865
41.55	-14.236	-96.5956		161.55	-1.0525	-90.9815		281.55	-13.1835	-95.6142
41.6	-13.3278	-96.4376		161.6	-1.00104	-91.2256		281.6	-12.3268	-95.212
41.65	-14.7829	-95.6081		161.65	-1.04412	-91.8079		281.65	-13.7388	-93.8002
41.7	-14.7902	-95.3734		161.7	-1.05729	-91.6792		281.7	-13.733	-93.6941
41.75	-14.1823	-95.7005		161.75	-0.38351	-92.0372		281.75	-13.7988	-93.6633
41.8	-14.1542	-96.8852		161.8	-0.35478	-91.473		281.8	-13.7995	-95.4121
41.85	-14.7145	-97.6411		161.85	-0.71142	-91.7106		281.85	-14.0031	-95.9305
41.9	-15.027	-98.7992		161.9	-0.66953	-91.7518		281.9	-14.3575	-97.0473
41.95	-14.717	-98.7319		161.95	-0.1621	-91.8458		281.95	-14.5549	-96.886
42	-14.2214	-99.0824		162	0.14905	-90.894		282	-14.3704	-98.1884
42.05	-14.4997	-98.4815		162.05	-0.22434	-91.4071		282.05	-14.2754	-97.0744
42.1	-15.3102	-98.3265		162.1	-0.58337	-91.7337		282.1	-14.7269	-96.5928
42.15	-14.7439	-97.1481		162.15	-0.58217	-91.2701		282.15	-14.1617	-95.8779
42.2	-14.6596	-97.0557		162.2	-0.77485	-91.0012		282.2	-13.8848	-96.0545
42.25	-15.3664	-97.3562		162.25	-0.5714	-90.7654		282.25	-14.795	-96.5909
42.3	-16.5407	-96.9947		162.3	-0.65398	-91.2619		282.3	-15.8867	-95.7328
42.35	-17.029	-96.7631		162.35	-0.8658	-91.2701		282.35	-16.1632	-95.4929
42.4	-16.8056	-95.7959		162.4	-1.00463	-91.3229		282.4	-15.801	-94.473
42.45	-15.6594	-95.4563		162.45	-0.60012	-91.4829		282.45	-15.0593	-93.9734
42.5	-15.5666	-95.6003		162.5	-1.02019	-91.3609		282.5	-14.5464	-94.2394
42.55	-15.1772	-95.8491		162.55	-0.88017	-91.8211		282.55	-14.297	-94.028
42.6	-15.5471	-96.1433		162.6	-0.41702	-92.2995		282.6	-15.1301	-93.8439
42.65	-15.3078	-96.7866		162.65	-0.46608	-91.676		282.65	-14.8417	-95.1106
42.7	-15.8193	-97.4126		162.7	-0.60251	-91.2157		282.7	-15.2168	-96.1969
42.75	-15.7058	-97.9603		162.75	-0.42898	-91.0062		282.75	-15.2768	-96.9541
42.8	-15.7717	-98.0526		162.8	0.92935	-91.8508		282.8	-16.701	-96.2018
42.85	-15.1516	-97.5972		162.85	0.30224	-91.9085		282.85	-15.4538	-95.6887
42.9	-15.1516	-97.3281		162.9	-0.20399	-91.8706		282.9	-14.9476	-95.4575
42.95	-14.8354	-96.9352		162.95	-0.57259	-91.1332		282.95	-14.2628	-95.802
43	-14.4948	-96.447		163	-0.1274	-90.8099		283	-14.3674	-95.6371
43.05	-13.9211	-96.9822		163.05	0.41234	-91.8541		283.05	-14.3334	-95.1281
43.1	-13.8393	-96.2623		163.1	0.38243	-92.5651		283.1	-14.2217	-93.6972
43.15	-14.9685	-96.4031		163.15	0.06528	-91.7122		283.15	-15.0337	-94.6909
43.2	-15.1503	-96.2247		163.2	-0.02926	-91.2058		283.2	-15.1211	-95.0189
43.25	-15.5458	-96.7146		163.25	-0.57259	-91.6545		283.25	-14.9733	-95.0601
43.3	-15.4567	-95.6676		163.3	-0.42659	-91.8607		283.3	-15.0302	-93.8069
43.35	-15.6777	-94.9164		163.35	-0.28657	-92.6574		283.35	-15.3911	-92.2589
43.4	-14.6389	-94.9399		163.4	-0.73775	-93.1094		283.4	-13.9011	-91.8304
43.45	-14.2946	-95.5424		163.45	-0.46369	-93.4113		283.45	-13.8309	-92.1311
43.5	-14.5473	-95.7537		163.5	-0.09987	-92.796		283.5	-14.4474	-92.9576
43.55	-13.8308	-95.641		163.55	-0.25904	-92.9511		283.55	-13.5717	-92.6899
43.6	-13.1716	-94.7301		163.6	-0.24468	-91.6496		283.6	-12.9269	-93.0806
43.65	-13.0519	-95.2842		163.65	-0.73416	-90.833		283.65	-12.3178	-94.4512
43.7	-13.03	-95.256		163.7	-0.54387	-91.3361		283.7	-12.4861	-93.9199
43.75	-13.3498	-94.918		163.75	-0.95317	-92.0553		283.75	-12.3966	-92.8626
43.8	-12.9079	-94.9023		163.8	-0.96753	-91.9993		283.8	-11.9404	-92.903
43.85	-13.395	-95.4047		163.85	-0.71142	-92.2797		283.85	-12.6836	-93.125
43.9	-12.9641	-95.7036		163.9	-0.62166	-91.9184		283.9	-12.3424	-93.7852
43.95	-13.2497	-96.846		163.95	-0.67432	-91.7832		283.95	-12.5754	-95.0629
44	-13.6098	-96.7271		164	-0.81075	-91.3724		284	-12.7991	-95.3547
44.05	-13.6342	-96.5096		164.05	-0.2387	-90.4552		284.05	-13.3955	-96.0543
44.1	-12.8151	-96.8867		164.1	-0.71621	-90.6268		284.1	-12.0989	-96.2599
44.15	-12.8811	-97.0933		164.15	-0.88854	-91.1811		284.15	-11.9925	-95.9122
44.2	-12.7602	-97.242		164.2	-0.71142	-91.1646		284.2	-12.0488	-96.0774
44.25	-13.2155	-97.2075		164.25	-1.40196	-90.574		284.25	-11.8136	-96.6335
44.3	-13.351	-96.7647		164.3	-1.49531	-91.4648		284.3	-11.8557	-95.2999
44.35	-13.3156	-96.4391		164.35	-0.91726	-91.2586		284.35	-12.3984	-95.1805
44.4	-13.5817	-96.0385		164.4	-1.02019	-90.6647		284.4	-12.5616	-95.3738
44.45	-13.6733	-95.4156		164.45	-1.61857	-90.579		284.45	-12.0547	-94.8367
44.5	-13.6635	-95.6379		164.5	-1.47017	-91.6166		284.5	-12.1934	-94.0213
44.55	-12.2182	-94.7004		164.55	-1.62695	-92.1131		284.55	-10.5913	-92.5873
44.6	-12.0888	-94.5345		164.6	-1.39837	-91.473		284.6	-10.6905	-93.0615
44.65	-11.7421	-94.0431		164.65	-1.06207	-91.7155		284.65	-10.6801	-92.3276
44.7	-12.0607	-94.497		164.7	-0.74254	-92.3028		284.7	-11.3182	-92.1942
44.75	-12.1144	-94.1073		164.75	-0.72698	-93.1639		284.75	-11.3875	-90.9434
44.8	-12.0644	-94.8726		164.8	-0.58337	-93.5829		284.8	-11.481	-91.2897
44.85	-11.5664	-95.5393		164.85	0.1694	-93.7066		284.85	-11.7357	-91.8327
44.9	-11.8959	-96.7396		164.9	-0.05559	-92.3919		284.9	-11.8404	-94.3478
44.95	-11.0183	-96.8867		164.95	-0.15373	-91.8722		284.95	-10.8645	-95.0145
45	-11.4919	-96.4391		165	-0.59653	-91.351		285	-10.8954	-95.0882
45.05	-11.7995	-96.5158		165.05	-0.80836	-91.9217		285.05	-10.9911	-94.5941
45.1	-12.6345	-96.6097		165.1	-1.21885	-91.313		285.1	-11.4156	-95.2967
45.15	-12.3073	-96.6786		165.15	-1.98478	-90.9303		285.15	-10.3225	-95.7482
45.2	-12.0815	-95.5831		165.2	-1.68918	-91.6512		285.2	-10.3923	-93.9319
45.25	-11.736	-95.9196		165.25	-0.57978	-92.542		285.25	-11.1563	-93.3776
45.3	-12.2109	-94.6394		165.3	-1.06566	-92.1048		285.3	-11.1452	-92.5345
45.35	-12.0791	-95.0056		165.35	-0.80836	-91.9679		285.35	-11.2707	-93.0377
45.4	-12.3696	-95.2669		165.4	-1.13029	-91.9498		285.4	-11.2393	-93.3172
45.45	-13.0166	-95.5361		165.45	-0.55345	-91.8359		285.45	-12.4631	-93.7002
45.5	-12.9152	-94.8835		165.5	-0.77365	-91.6545		285.5	-12.1416	-93.229
45.55	-12.7651	-94.3561		165.55	-0.08072	-92.0982		285.55	-12.6844	-92.2579
45.6	-12.4257	-93.8084		165.6	-0.17527	-92.0256		285.6	-12.2505	-91.7827
45.65	-11.8313	-93.9398		165.65	-0.25186	-92.6311		285.65	-11.5794	-91.3088
45.7	-11.9179	-93.2058		165.7	-0.04482	-92.6426		285.7	-11.8731	-90.5632
45.75	-11.9973	-93.6378		165.75	-0.10825	-92.0553		285.75	-11.889	-91.5824
45.8	-12.6809	-94.1308		165.8	-0.45172	-91.9085		285.8	-12.2291	-92.2222
45.85	-13.0349	-93.9351		165.85	-1.44265	-91.8739		285.85	-11.5922	-92.0613
45.9	-12.9079	-93.8271		165.9	-1.23082	-91.5489		285.9	-11.6771	-92.2782
45.95	-12.6272	-94.8366		165.95	-0.79878	-92.2978		285.95	-11.8284	-92.5387
46	-13.2741	-94.3326		166	-0.58576	-93.0962		286	-12.6884	-91.2364
46.05	-12.7944	-94.8084		166.05	-0.88256	-92.8504		286.05	-11.9118	-91.9579
46.1	-12.217	-94.4938		166.1	-0.65757	-92.8076		286.1	-11.5594	-91.6863
46.15	-11.7311	-94.6331		166.15	-0.87897	-92.7333		286.15	-10.8522	-91.8998
46.2	-12.2695	-93.7145		166.2	-1.20329	-92.6179		286.2	-11.0662	-91.0966
46.25	-11.957	-93.3435		166.25	-1.38879	-93.3222		286.25	-10.5682	-90.0213
46.3	-12.1083	-93.8303		166.3	-1.55873	-93.3453		286.3	-10.5496	-90.4849
46.35	-12.5722	-93.2371		166.35	-0.99027	-93.1606		286.35	-11.5819	-90.0765
46.4	-11.4003	-93.4249		166.4	-0.6456	-93.2117		286.4	-10.7547	-90.2132
46.45	-11.2893	-93.6722		166.45	-0.87418	-93.3321		286.45	-10.4151	-90.3401
46.5	-11.5078	-94.1182		166.5	-0.03525	-92.7119		286.5	-11.4725	-91.4064
46.55	-11.4333	-93.8616		166.55	0.46141	-92.7977		286.55	-11.8947	-91.0639
46.6	-12.1694	-93.5032		166.6	0.1682	-93.7016		286.6	-12.3376	-89.8015
46.65	-12.35	-92.91		166.65	0.64571	-93.3206		286.65	-12.9958	-89.5895
46.7	-12.0034	-93.4594		166.7	0.72111	-92.4941		286.7	-12.7245	-90.9652
46.75	-12.5405	-94.6456		166.75	0.42192	-91.93		286.75	-12.9624	-92.7157
46.8	-12.4636	-94.5549		166.8	-0.052	-91.9877		286.8	-12.4116	-92.5671
46.85	-12.0046	-95.1308		166.85	-0.40385	-92.1774		286.85	-11.6007	-92.9534
46.9	-12.0827	-95.8084		166.9	-1.19132	-92.7168		286.9	-10.8914	-93.0916
46.95	-13.2387	-95.9665		166.95	-1.5695	-93.309		286.95	-11.6692	-92.6574
47	-12.1645	-96.7099		167	-1.32895	-92.8769		287	-10.8355	-93.833
47.05	-11.3234	-96.9211		167.05	-0.72458	-92.3308		287.05	-10.5989	-94.5903
47.1	-11.2697	-96.749		167.1	-0.57978	-91.473		287.1	-10.6899	-95.276
47.15	-10.8388	-96.9963		167.15	-0.44095	-90.6614		287.15	-10.3979	-96.3348
47.2	-10.7338	-96.58		167.2	-1.04771	-90.6054		287.2	-9.68612	-95.9746
47.25	-10.7021	-96.5205		167.25	-0.74373	-91.7683		287.25	-9.95836	-94.7522
47.3	-11.0964	-95.799		167.3	-1.36605	-92.4117		287.3	-9.73033	-93.3874
47.35	-10.3908	-96.5972		167.35	-1.02378	-91.7254		287.35	-9.36704	-94.8718
47.4	-10.851	-95.2356		167.4	-1.2751	-91.8821		287.4	-9.57593	-93.3535
47.45	-11.5004	-94.2888		167.45	-1.80886	-92.3407		287.45	-9.69158	-91.9481
47.5	-11.4199	-94.6957		167.5	-1.44025	-92.2269		287.5	-9.97962	-92.4688
47.55	-11.924	-94.475		167.55	-1.63173	-92.9593		287.55	-10.2923	-91.5157
47.6	-11.3295	-94.9931		167.6	-1.93093	-92.8488		287.6	-9.39861	-92.1443
47.65	-11.6616	-96.0385		167.65	-1.74184	-92.7828		287.65	-9.91973	-93.2557
47.7	-11.7995	-94.5627		167.7	-1.0896	-91.6809		287.7	-10.7099	-92.8818
47.75	-11.1928	-93.4171		167.75	-1.73226	-91.2734		287.75	-9.46056	-92.1437
47.8	-9.78779	-93.1182		167.8	-2.01829	-90.8478		287.8	-7.7695	-92.2704
47.85	-10.3566	-92.9241		167.85	-1.8292	-91.3328		287.85	-8.52744	-91.5913
47.9	-10.0124	-93.0384		167.9	-1.72508	-90.9468		287.9	-8.28732	-92.0916
47.95	-10.1686	-94.0932		167.95	-1.96683	-91.0689		287.95	-8.20182	-93.0243
48	-10.4177	-94.6926		168	-1.51565	-91.7353		288	-8.90202	-92.9573
48.05	-10.2419	-95.3906		168.05	-2.20978	-92.5057		288.05	-8.03212	-92.8849
48.1	-10.3627	-95.1073		168.1	-2.28278	-92.7729		288.1	-8.07997	-92.3344
48.15	-10.3872	-94.9446		168.15	-2.10925	-92.1428		288.15	-8.27791	-92.8018
48.2	-10.6472	-94.727		168.2	-2.71002	-91.6001		288.2	-7.93714	-93.1269
48.25	-11.2246	-94.3154		168.25	-2.05539	-91.6331		288.25	-9.16917	-92.6824
48.3	-10.6472	-94.7661		168.3	-2.02068	-91.8162		288.3	-8.62648	-92.95
48.35	-11.0927	-95.3202		168.35	-1.73586	-92.0356		288.35	-9.35687	-93.2846
48.4	-10.934	-94.9555		168.4	-1.61379	-93.2645		288.4	-9.32025	-91.691
48.45	-10.6215	-94.5455		168.45	-0.96633	-91.3741		288.45	-9.6552	-93.1714
48.5	-10.0698	-94.5001		168.5	-0.54148	-90.9683		288.5	-9.52829	-93.5318
48.55	-9.71821	-94.0697		168.55	-0.86939	-92.0438		288.55	-8.84882	-92.0259
48.6	-9.21772	-94.0447		168.6	-1.18893	-91.93		288.6	-8.02879	-92.1147
48.65	-9.46308	-93.7489		168.65	-0.97711	-92.09		288.65	-8.48598	-91.6589
48.7	-9.706	-94.0494		168.7	-1.73466	-92.1362		288.7	-7.97135	-91.9132
48.75	-9.74507	-93.9476		168.75	-1.61618	-91.7551		288.75	-8.12889	-92.1925
48.8	-10.4335	-93.5987		168.8	-1.03574	-91.44		288.8	-9.3978	-92.1586
48.85	-11.5456	-93.7176		168.85	-0.81554	-91.4582		288.85	-10.7301	-92.2594
48.9	-12.2268	-93.0806		168.9	-0.36197	-90.9716		288.9	-11.8648	-92.1091
48.95	-11.9106	-93.5783		168.95	-0.49361	-91.8574		288.95	-11.417	-91.7209
49	-11.6408	-94.2935		169	-0.5343	-92.0751		289	-11.1065	-92.2184
49.05	-11.0793	-94.8209		169.05	-1.13388	-92.415		289.05	-9.94541	-92.406
49.1	-10.8461	-93.6957		169.1	-1.63533	-92.3572		289.1	-9.21081	-91.3385
49.15	-11.238	-93.7019		169.15	-1.48094	-92.5255		289.15	-9.75704	-91.1765
49.2	-10.9133	-93.2794		169.2	-1.91896	-93.2249		289.2	-8.99432	-90.0545
49.25	-10.8754	-93.2387		169.25	-1.49411	-92.5436		289.25	-9.38133	-90.6951
49.3	-11.5139	-93.2199		169.3	-1.28467	-92.6492		289.3	-10.2292	-90.5707
49.35	-11.9912	-93.5157		169.35	-1.09918	-92.2516		289.35	-10.892	-91.2641
49.4	-11.5883	-93.2825		169.4	-0.46369	-91.5869		289.4	-11.1246	-91.6957
49.45	-11.736	-93.7411		169.45	-1.08242	-92.0158		289.45	-10.6536	-91.7253
49.5	-12.4123	-93.6206		169.5	-1.07285	-91.5539		289.5	-11.3395	-92.0667
49.55	-12.3134	-93.1244		169.55	-1.52163	-92.6657		289.55	-10.7918	-90.4588
49.6	-11.8666	-92.1354		169.6	-1.53719	-91.864		289.6	-10.3295	-90.2714
49.65	-11.2477	-92.2653		169.65	-1.34212	-91.3971		289.65	-9.90563	-90.8681
49.7	-11.2587	-93.1839		169.7	-0.72937	-91.9135		289.7	-10.5294	-91.2704
49.75	-11.3478	-93.68		169.75	-0.72937	-90.9435		289.75	-10.6185	-92.7365
49.8	-11.4833	-93.3921		169.8	-0.63603	-91.4103		289.8	-10.8473	-91.9817
49.85	-10.7778	-93.6487		169.85	-0.63363	-91.5671		289.85	-10.1441	-92.0817
49.9	-10.8571	-93.8037		169.9	-0.77006	-92.2005		289.9	-10.0871	-91.6031
49.95	-10.558	-92.7285		169.95	-1.21286	-92.311		289.95	-9.34519	-90.4175
50	-10.8913	-92.0305		170	-0.98189	-92.2022		290	-9.90942	-89.8284
50.05	-10.9304	-91.8818		170.05	-0.89812	-92.9758		290.05	-10.0322	-88.906
50.1	-10.9523	-92.5282		170.1	-0.74373	-92.6525		290.1	-10.2086	-89.8757
50.15	-10.2956	-93.4171		170.15	-0.84546	-91.351		290.15	-9.45014	-92.0661
50.2	-10.2834	-93.8131		170.2	-0.64081	-90.4899		290.2	-9.64258	-93.3232
50.25	-10.7668	-94.3358		170.25	-0.97471	-90.7225		290.25	-9.79209	-93.6133
50.3	-10.2199	-94.0603		170.3	-0.65757	-91.0524		290.3	-9.56235	-93.0079
50.35	-9.64985	-93.6393		170.35	-0.09748	-91.2998		290.35	-9.55237	-92.3395
50.4	-9.17134	-93.1761		170.4	-0.96035	-91.351		290.4	-8.21099	-91.8251
50.45	-9.52778	-92.5282		170.45	-0.37632	-91.3609		290.45	-9.15146	-91.1673
50.5	-9.39228	-92.6596		170.5	-0.79998	-91.8442		290.5	-8.5923	-90.8154
50.55	-9.08955	-93.0666		170.55	-0.91008	-91.5588		290.55	-8.17946	-91.5077
50.6	-8.76118	-92.8662		170.6	-1.4594	-91.0788		290.6	-7.30178	-91.7875
50.65	-8.77095	-92.7692		170.65	-0.86461	-91.0211		290.65	-7.90634	-91.7481
50.7	-8.85517	-92.9413		170.7	-0.58576	-91.1728		290.7	-8.26941	-91.7685
50.75	-8.75386	-93.2278		170.75	-0.49839	-90.9848		290.75	-8.25546	-92.243
50.8	-9.54121	-92.7489		170.8	-0.49241	-91.4631		290.8	-9.0488	-91.2857
50.85	-9.73774	-92.6816		170.85	-0.76408	-91.8376		290.85	-8.97366	-90.844
50.9	-9.91963	-92.4625		170.9	-1.01181	-91.5753		290.9	-8.90782	-90.8871
50.95	-10.2138	-92.2684		170.95	-1.88186	-92.7597		290.95	-8.33196	-89.5087
51	-9.30805	-92.0916		171	-1.50129	-92.3176		291	-7.80677	-89.7739
51.05	-9.16523	-92.0274		171.05	-1.71551	-93.3569		291.05	-7.44972	-88.6705
51.1	-8.78437	-92.2152		171.1	-1.67243	-92.1659		291.1	-7.11195	-90.0493
51.15	-8.26191	-92.0743		171.15	-1.56711	-91.125		291.15	-6.6948	-90.9494
51.2	-8.18379	-92.1995		171.2	-1.56591	-90.6829		291.2	-6.61788	-91.5167
51.25	-7.79682	-92.2887		171.25	-1.80287	-90.7571		291.25	-5.99395	-91.5316
51.3	-7.81269	-92.1291		171.3	-1.02857	-90.7439		291.3	-6.78413	-91.3852
51.35	-8.77095	-92.6878		171.35	-1.35289	-90.9699		291.35	-7.41806	-91.7179
51.4	-8.78681	-93.7943		171.4	-1.67003	-90.8726		291.4	-7.11678	-92.9217
51.45	-8.71357	-93.0446		171.45	-1.73107	-90.8808		291.45	-6.9825	-92.1638
51.5	-8.57807	-93.3561		171.5	-1.34092	-90.409		291.5	-7.23715	-92.947
51.55	-8.29609	-92.8036		171.55	-0.53789	-91.5572		291.55	-7.7582	-91.2465
51.6	-9.14814	-92.4531		171.6	-0.61209	-91.1299		291.6	-8.53605	-91.3231
51.65	-9.68525	-91.6314		171.65	-0.28896	-91.3592		291.65	-9.39629	-90.2722
51.7	-9.82807	-91.8208		171.7	-0.25306	-90.574		291.7	-9.57501	-91.2468
51.75	-9.38862	-91.7472		171.75	-0.39906	-90.9501		291.75	-8.98956	-90.7971
51.8	-10.0954	-92.2512		171.8	-0.99266	-90.8149		291.8	-9.10275	-91.4363
51.85	-9.9831	-92.3466		171.85	-0.96394	-91.285		291.85	-9.01916	-91.0617
51.9	-9.3935	-93.0321		171.9	-0.8323	-91.4945		291.9	-8.56121	-91.5376
51.95	-10.3261	-92.7536		171.95	-1.29664	-91.2569		291.95	-9.02948	-91.4966
52	-10.1882	-93.3029		172	-1.38281	-90.5872		292	-8.80538	-92.7157
52.05	-9.71577	-93.4781		172.05	-2.03505	-90.475		292.05	-7.68072	-93.0031
52.1	-9.55586	-93.3608		172.1	-1.8304	-89.6288		292.1	-7.72546	-93.732
52.15	-9.16279	-92.0243		172.15	-1.45581	-89.2758		292.15	-7.70698	-92.7485
52.2	-8.7685	-93.1057		172.2	-1.65088	-89.9934		292.2	-7.11762	-93.1123
52.25	-8.64765	-92.8803		172.25	-1.50009	-90.2985		292.25	-7.14756	-92.5818
52.3	-8.52558	-92.8897		172.3	-0.76169	-90.414		292.3	-7.7639	-92.4757
52.35	-9.04438	-93.8115		172.35	-1.07763	-90.9567		292.35	-7.96675	-92.8548
52.4	-8.9748	-94.882		172.4	-0.93163	-91.1299		292.4	-8.04318	-93.752
52.45	-8.59272	-95.4923		172.45	-0.54387	-90.9501		292.45	-8.04885	-94.5422
52.5	-7.90547	-96.1887		172.5	-0.44574	-90.9188		292.5	-7.45973	-95.2699
52.55	-8.2143	-96.1966		172.55	-0.13697	-91.2173		292.55	-8.07733	-94.9792
52.6	-8.7209	-94.9868		172.6	0.11674	-91.676		292.6	-8.83764	-93.3109
52.65	-7.54658	-94.5314		172.65	-0.000542671	-90.7604		292.65	-7.54604	-93.771
52.7	-7.42817	-94.6644		172.7	-0.76647	-90.541		292.7	-6.6617	-94.1234
52.75	-7.39765	-94.184		172.75	-0.37274	-90.8742		292.75	-7.02492	-93.3097
52.8	-7.31098	-93.4515		172.8	-0.56901	-91.5126		292.8	-6.74198	-91.9389
52.85	-6.82881	-93.8944		172.85	-0.51037	-91.1497		292.85	-6.31844	-92.7447
52.9	-7.07783	-93.5329		172.9	-0.65517	-91.5011		292.9	-6.42266	-92.0318
52.95	-7.19258	-94.0713		172.95	-1.10516	-91.7601		292.95	-6.08742	-92.3112
53	-7.37934	-94.4453		173	-0.5343	-91.1596		293	-6.84504	-93.2857
53.05	-7.65888	-94.1683		173.05	-0.66714	-91.1299		293.05	-6.99174	-93.0384
53.1	-7.97138	-94.3436		173.1	0.01622	-91.1085		293.1	-7.9876	-93.2351
53.15	-7.29145	-94.0134		173.15	-0.20638	-90.6598		293.15	-7.08507	-93.3536
53.2	-7.91401	-94.2763		173.2	-0.40624	-91.0425		293.2	-7.50777	-93.2338
53.25	-7.16572	-93.4703		173.25	-0.54148	-91.247		293.25	-6.62424	-92.2233
53.3	-7.06196	-93.8146		173.3	-0.69108	-92.9329		293.3	-6.37089	-90.8817
53.35	-7.58198	-94.4625		173.35	-0.26981	-92.7861		293.35	-7.31217	-91.6764
53.4	-7.90425	-93.8068		173.4	-0.10825	-92.278		293.4	-7.796	-91.5288
53.45	-8.32539	-93.6941		173.45	-0.64201	-91.2454		293.45	-7.68338	-92.4487
53.5	-8.26313	-94.076		173.5	-0.71262	-91.2932		293.5	-7.55052	-92.7827
53.55	-8.00556	-95.0431		173.55	-0.54866	-91.5984		293.55	-7.4569	-93.4447
53.6	-7.5478	-93.6832		173.6	-0.52832	-90.8181		293.6	-7.01948	-92.865
53.65	-7.50386	-93.8209		173.65	-1.2009	-90.32		293.65	-6.30296	-93.5009
53.7	-7.49043	-94.4797		173.7	-1.6066	-90.2672		293.7	-5.88382	-94.2126
53.75	-7.53437	-94.029		173.75	-1.47257	-90.7637		293.75	-6.06181	-93.2653
53.8	-7.41719	-94.9054		173.8	-0.36915	-90.7307		293.8	-7.04804	-94.1747
53.85	-7.75898	-95.0275		173.85	-0.02208	-90.6746		293.85	-7.7369	-94.3529
53.9	-7.62715	-95.5486		173.9	0.21607	-91.0029		293.9	-7.84322	-94.5457
53.95	-8.20454	-95.7114		173.95	0.32139	-91.026		293.95	-8.52593	-94.6854
54	-7.93598	-95.2403		174	0.19573	-91.0276		294	-8.13171	-94.2127
54.05	-8.10566	-95.7396		174.05	-0.10586	-91.6331		294.05	-7.99981	-94.1065
54.1	-8.80635	-94.0869		174.1	-0.39667	-90.9765		294.1	-8.40967	-93.1104
54.15	-9.07124	-93.7332		174.15	-0.55824	-91.0161		294.15	-8.513	-92.7171
54.2	-8.4145	-94.0306		174.2	-0.30931	-91.2734		294.2	-8.10519	-92.7571
54.25	-7.87251	-94.2794		174.25	-0.4972	-90.8181		294.25	-7.37531	-93.4613
54.3	-7.50874	-94.0697		174.3	-1.06447	-90.4272		294.3	-6.44427	-93.6425
54.35	-7.64424	-93.2653		174.35	-0.46369	-91.4203		294.35	-7.18055	-91.8451
54.4	-7.31098	-93.162		174.4	-0.03884	-91.8096		294.4	-7.27215	-91.3525
54.45	-7.26582	-93.4437		174.45	0.33934	-91.4103		294.45	-7.60516	-92.0334
54.5	-7.52217	-94.594		174.5	0.19453	-90.8281		294.5	-7.7167	-93.766
54.55	-7.47456	-94.1135		174.55	0.1682	-91.285		294.55	-7.64276	-92.8286
54.6	-8.04585	-94.0024		174.6	-0.20638	-92.603		294.6	-7.83946	-91.3994
54.65	-7.9018	-94.7036		174.65	-0.50318	-92.7993		294.65	-7.39862	-91.9042
54.7	-7.97505	-94.5768		174.7	-0.1262	-92.6393		294.7	-7.84884	-91.9375
54.75	-8.03852	-94.0275		174.75	-0.44095	-91.5935		294.75	-7.59757	-92.434
54.8	-8.53901	-94.8334		174.8	-1.00224	-91.6413		294.8	-7.53678	-93.1921
54.85	-8.96626	-94.9367		174.85	-0.44454	-91.3048		294.85	-8.52171	-93.632
54.9	-9.57173	-95.0635		174.9	-0.1621	-91.5242		294.9	-9.40962	-93.5393
54.95	-9.40815	-95.5674		174.95	-0.32965	-91.1514		294.95	-9.0785	-94.4161
55	-9.40083	-95.785		175	-1.18055	-91.3262		295	-8.22027	-94.4587
55.05	-9.76826	-95.7959		175.05	-0.43976	-90.7571		295.05	-9.3285	-95.0388
55.1	-10.7534	-95.5502		175.1	-0.24588	-90.8198		295.1	-10.5075	-94.7304
55.15	-10.5031	-95.6019		175.15	0.3908	-91.6957		295.15	-10.8939	-93.9061
55.2	-10.2712	-95.4876		175.2	0.45543	-92.5816		295.2	-10.7266	-92.906
55.25	-10.2431	-95.3812		175.25	0.22206	-92.0388		295.25	-10.4652	-93.3423
55.3	-10.6606	-95.3702		175.3	0.1323	-92.1857		295.3	-10.7929	-93.1846
55.35	-11.3344	-95.7161		175.35	-0.06876	-91.2668		295.35	-11.2657	-94.4493
55.4	-11.1892	-95.4109		175.4	-0.78323	-90.894		295.4	-10.4059	-94.5169
55.45	-10.9182	-95.1965		175.45	-0.65038	-90.7225		295.45	-10.2678	-94.4741
55.5	-11.1452	-95.1214		175.5	-0.7186	-90.5559		295.5	-10.4266	-94.5655
55.55	-10.2797	-94.943		175.55	0.01502	-90.7571		295.55	-10.2948	-94.1859
55.6	-10.1076	-94.0869		175.6	-0.72578	-91.737		295.6	-9.38183	-92.35
55.65	-10.1369	-93.9461		175.65	-0.0915	-91.3064		295.65	-10.0454	-92.6397
55.7	-10.7167	-93.4531		175.7	-0.42779	-92.1213		295.7	-10.289	-91.3318
55.75	-10.6069	-93.7238		175.75	-0.32606	-92.5651		295.75	-10.2808	-91.1588
55.8	-10.6313	-93.691		175.8	-0.79519	-93.0666		295.8	-9.8361	-90.6244
55.85	-10.8168	-93.8694		175.85	-0.99865	-93.2348		295.85	-9.8182	-90.6346
55.9	-10.9926	-94.6582		175.9	-1.14465	-93.154		295.9	-9.84797	-91.5042
55.95	-10.4543	-94.9117		175.95	-0.49361	-92.7333		295.95	-9.96069	-92.1784
56	-9.55097	-95.2278		176	-0.66594	-92.8917		296	-8.88503	-92.3361
56.05	-10.4714	-94.871		176.05	0.01023	-92.5156		296.05	-10.4816	-92.3554
56.1	-9.98799	-94.2246		176.1	0.11435	-92.1263		296.1	-10.1023	-92.0984
56.15	-9.41792	-93.6425		176.15	-0.59294	-91.7271		296.15	-8.82498	-91.9154
56.2	-9.40937	-93.3576		176.2	-0.77485	-92.25		296.2	-8.63452	-91.1076
56.25	-9.90132	-92.6236		176.25	-0.85982	-91.577		296.25	-9.0415	-91.0467
56.3	-9.09321	-92.1275		176.3	-0.81195	-91.1646		296.3	-8.28126	-90.963
56.35	-9.59736	-92.536		176.35	-0.62166	-91.1497		296.35	-8.9757	-91.3863
56.4	-9.30195	-92.957		176.4	-0.34521	-91.1646		296.4	-8.95674	-91.7924
56.45	-9.67915	-93.1495		176.45	-0.43377	-91.4021		296.45	-9.24538	-91.7474
56.5	-10.2333	-93.3232		176.5	-0.61448	-91.445		296.5	-9.61886	-91.8782
56.55	-9.6706	-94.2466		176.55	-0.44813	-91.0029		296.55	-9.22247	-93.2437
56.6	-9.51191	-94.3827		176.6	-0.21476	-90.6763		296.6	-9.29715	-93.7064
56.65	-9.15791	-95.3202		176.65	-0.17288	-90.5987		296.65	-8.98503	-94.7214
56.7	-9.22505	-94.8303		176.7	-0.17527	-91.252		296.7	-9.04978	-93.5783
56.75	-8.88691	-95.2044		176.75	0.15384	-91.0837		296.75	-9.04075	-94.1206
56.8	-8.8625	-94.6644		176.8	-0.77245	-91.0771		296.8	-8.09004	-93.5873
56.85	-8.63178	-95.4438		176.85	-0.6085	-90.9501		296.85	-8.02329	-94.4937
56.9	-7.52461	-95.5001		176.9	-0.3129	-90.3893		296.9	-7.21171	-95.1109
56.95	-7.08515	-95.292		176.95	-0.73296	-91.026		296.95	-6.35219	-94.266
57	-7.5185	-95.5079		177	-0.08072	-90.5971		297	-7.43778	-94.9108
57.05	-6.83735	-95.9211		177.05	0.26275	-90.16		297.05	-7.1001	-95.7612
57.1	-6.70185	-96.2764		177.1	0.2065	-90.1286		297.1	-6.90835	-96.1478
57.15	-7.11079	-96.2326		177.15	-0.57379	-90.8429		297.15	-6.537	-95.3897
57.2	-7.44038	-96.1418		177.2	-1.16859	-90.9105		297.2	-6.27179	-95.2313
57.25	-8.55732	-95.6269		177.25	-0.84067	-90.6004		297.25	-7.71665	-95.0265
57.3	-8.36811	-95.0885		177.3	-0.73057	-91.0821		297.3	-7.63754	-94.0064
57.35	-7.98237	-94.9117		177.35	0.4267	-91.5209		297.35	-8.40907	-93.3908
57.4	-8.0666	-93.9555		177.4	0.04135	-91.6891		297.4	-8.10795	-92.2663
57.45	-8.88447	-93.9304		177.45	0.37524	-91.6776		297.45	-9.25971	-92.2528
57.5	-9.46797	-94.1714		177.5	-0.67312	-91.285		297.5	-8.79484	-92.8865
57.55	-9.34956	-93.3733		177.55	-1.55634	-91.9019		297.55	-7.79322	-91.4714
57.6	-9.09321	-94.0228		177.6	-0.9795	-91.7122		297.6	-8.11371	-92.3105
57.65	-9.30317	-93.0462		177.65	-0.54507	-91.5176		297.65	-8.7581	-91.5286
57.7	-9.23115	-93.4171		177.7	-0.09628	-91.9844		297.7	-9.13487	-91.4327
57.75	-8.8979	-92.6362		177.75	0.25078	-92.2187		297.75	-9.14868	-90.4175
57.8	-7.92378	-93.0759		177.8	0.19094	-92.0042		297.8	-8.11472	-91.0717
57.85	-8.01899	-94.1276		177.85	-0.52472	-92.3886		297.85	-7.49427	-91.7391
57.9	-8.52192	-93.6738		177.9	-0.1262	-92.443		297.9	-8.39572	-91.2308
57.95	-7.79316	-93.7113		177.95	-0.28298	-91.2042		297.95	-7.51018	-92.5072
58	-8.0959	-93.9383		178	0.19573	-91.313		298	-8.29162	-92.6252
58.05	-7.60273	-93.9664		178.05	-0.52353	-90.7884		298.05	-7.0792	-93.178
58.1	-7.37934	-94.198		178.1	-0.70304	-91.2866		298.1	-6.6763	-92.9114
58.15	-6.97529	-94.2982		178.15	-0.40624	-91.8706		298.15	-6.56905	-92.4276
58.2	-6.93012	-94.3342		178.2	-0.80956	-91.4598		298.2	-6.12057	-92.8744
58.25	-6.9228	-94.8334		178.25	-0.50558	-91.2602		298.25	-6.41722	-93.5732
58.3	-8.58662	-93.8553		178.3	-0.09389	-91.5176		298.3	-8.49273	-92.3377
58.35	-8.78315	-93.8209		178.35	-0.13578	-91.9399		298.35	-8.64737	-91.881
58.4	-9.13471	-93.2716		178.4	-0.4601	-92.3275		298.4	-8.67462	-90.944
58.45	-8.09468	-93.2403		178.45	-0.07953	-92.1065		298.45	-8.01515	-91.1338
58.5	-8.23506	-93.2919		178.5	0.0569	-91.6545		298.5	-8.29196	-91.6374
58.55	-8.20332	-92.367		178.55	-0.46249	-91.0079		298.55	-7.74082	-91.3591
58.6	-7.77485	-93.2011		178.6	-0.99266	-92.2715		298.6	-6.78219	-90.9297
58.65	-8.16303	-94.2575		178.65	-0.69826	-92.3853		298.65	-7.46478	-91.8722
58.7	-7.59175	-94.6378		178.7	-0.77245	-92.7729		298.7	-6.81929	-91.8649
58.75	-8.2143	-94.8256		178.75	-0.47326	-93.4344		298.75	-7.74104	-91.3912
58.8	-9.08467	-94.0431		178.8	-0.64919	-93.6686		298.8	-8.43548	-90.3744
58.85	-8.7331	-93.6597		178.85	-1.28467	-93.2464		298.85	-7.44843	-90.4133
58.9	-8.88325	-94.2512		178.9	-2.18943	-92.4463		298.9	-6.69382	-91.805
58.95	-9.39472	-94.0713		178.95	-1.74304	-92.0471		298.95	-7.65169	-92.0242
59	-9.33125	-93.4797		179	-2.30671	-90.8676		299	-7.02453	-92.6121
59.05	-9.86225	-93.4077		179.05	-2.19661	-90.8973		299.05	-7.66564	-92.5104
59.1	-10.0039	-93.0572		179.1	-2.12002	-91.0441		299.1	-7.88384	-92.013
59.15	-9.00654	-93.5282		179.15	-2.0877	-90.734		299.15	-6.91884	-92.7942
59.2	-8.63056	-93.0259		179.2	-2.12839	-92.2071		299.2	-6.50217	-90.8187
59.25	-8.53901	-92.0618		179.25	-1.30502	-91.7716		299.25	-7.23399	-90.2902
59.3	-8.3376	-91.356		179.3	-1.42589	-92.9676		299.3	-6.9117	-88.3884
59.35	-8.42304	-91.3263		179.35	-1.16021	-91.7815		299.35	-7.26283	-89.5448
59.4	-8.9626	-91.331		179.4	-1.58267	-91.5687		299.4	-7.37993	-89.7622
59.45	-9.50947	-91.3654		179.45	-1.30382	-90.7654		299.45	-8.20565	-90.6
59.5	-9.45088	-91.8615		179.5	-1.15183	-90.8924		299.5	-8.29905	-90.9691
59.55	-9.82685	-92.4891		179.55	-1.13867	-90.5113		299.55	-8.68819	-91.9777
59.6	-9.81587	-93.2293		179.6	-1.85314	-90.5905		299.6	-7.96273	-92.6388
59.65	-9.56074	-94.0243		179.65	-1.88665	-91.2421		299.65	-7.67409	-92.7822
59.7	-8.73677	-94.0322		179.7	-1.91178	-92.0256		299.7	-6.82499	-92.0065
59.75	-8.40718	-93.5282		179.75	-1.82441	-92.8175		299.75	-6.58276	-90.7108
59.8	-7.87861	-93.1135		179.8	-2.10326	-93.4064		299.8	-5.77535	-89.7071
59.85	-7.31343	-94.0134		179.85	-2.26841	-93.1787		299.85	-5.04501	-90.8346
59.9	-7.33784	-95.0713		179.9	-2.57599	-92.6014		299.9	-4.76185	-92.47
59.95	-6.98994	-95.7787		179.95	-1.85673	-92.0916		299.95	-5.13321	-93.6871
60	-7.45747	-96.1668		180	-1.13986	-91.539		300	-6.31761	-94.6278
60.05	-6.91548	-95.4563		180.05	-1.34691	-91.6001		300.05	-5.56857	-93.8562
60.1	-7.16694	-95.3014		180.1	-1.48573	-91.5539		300.1	-5.68121	-93.7475
60.15	-6.76289	-95.3577		180.15	-1.57309	-91.9811		300.15	-5.18979	-93.3766
60.2	-7.20478	-94.0196		180.2	-1.12072	-92.2055		300.2	-6.08407	-91.8142
60.25	-7.3708	-94.3154		180.25	-1.50129	-91.803		300.25	-5.86951	-92.5125
60.3	-7.50996	-95.184		180.3	-1.33613	-92.1609		300.3	-6.17383	-93.0231
60.35	-7.30488	-94.4625		180.35	-0.78442	-91.8162		300.35	-6.52046	-92.6464
60.4	-7.13764	-93.9962		180.4	-1.21885	-91.7139		300.4	-5.91879	-92.2823
60.45	-7.82978	-93.9069		180.45	-0.75091	-93.0055		300.45	-7.07887	-90.9014
60.5	-7.71626	-94.2904		180.5	-0.91726	-92.4331		300.5	-6.79899	-91.8573
60.55	-8.00434	-94.0619		180.55	-1.02617	-92.8076		300.55	-6.97817	-91.2543
60.6	-7.72846	-93.5079		180.6	-1.55634	-92.3869		300.6	-6.17212	-91.121
60.65	-7.5771	-92.9867		180.65	-1.18534	-91.7997		300.65	-6.39176	-91.1871
60.7	-7.24995	-92.5704		180.7	-0.72578	-91.6132		300.7	-6.52417	-90.9572
60.75	-7.35493	-92.9038		180.75	-1.11593	-91.28		300.75	-6.239	-91.6238
60.8	-7.17549	-92.6283		180.8	-0.80836	-91.6265		300.8	-6.36713	-91.0019
60.85	-6.82514	-93.5877		180.85	-0.56901	-91.8525		300.85	-6.25614	-91.7352
60.9	-6.12934	-93.9242		180.9	-1.3493	-91.2784		300.9	-4.78005	-92.6458
60.95	-7.28413	-94.353		180.95	-1.36845	-90.861		300.95	-5.91568	-93.492
61	-8.0959	-95.1527		181	-1.43427	-90.6961		301	-6.66163	-94.4566
61.05	-8.57197	-94.8256		181.05	-0.97351	-90.7439		301.05	-7.59846	-94.0817
61.1	-8.69892	-95.0181		181.1	-1.88545	-90.6911		301.1	-6.81347	-94.327
61.15	-9.33247	-94.3467		181.15	-2.06018	-91.3279		301.15	-7.27229	-93.0188
61.2	-9.85249	-94.9743		181.2	-1.36246	-91.5324		301.2	-8.49003	-93.4419
61.25	-9.54243	-95.2169		181.25	-1.42828	-91.1497		301.25	-8.11414	-94.0671
61.3	-9.27632	-94.9023		181.3	-1.27989	-91.186		301.3	-7.99643	-93.7163
61.35	-9.38496	-94.8225		181.35	-1.11353	-91.765		301.35	-8.27142	-93.0575
61.4	-8.62812	-94.5533		181.4	-1.64849	-91.4598		301.4	-6.97963	-93.0935
61.45	-7.92622	-94.4844		181.45	-1.79569	-90.9848		301.45	-6.13053	-93.4997
61.5	-8.21675	-94.9273		181.5	-2.07214	-91.0837		301.5	-6.1446	-93.8436
61.55	-8.62202	-94.7599		181.55	-2.40006	-90.3464		301.55	-6.22196	-94.4135
61.6	-9.33369	-95.522		181.6	-2.47666	-90.5542		301.6	-6.85703	-94.9678
61.65	-9.4875	-95.5173		181.65	-2.33902	-90.4552		301.65	-7.14847	-95.0621
61.7	-9.22627	-94.6003		181.7	-2.3474	-90.8132		301.7	-6.87887	-93.787
61.75	-8.81489	-94.6707		181.75	-2.06975	-91.3988		301.75	-6.74514	-93.2719
61.8	-8.60615	-94.7223		181.8	-1.96563	-91.28		301.8	-6.64052	-93.4423
61.85	-9.081	-94.5236		181.85	-1.84835	-91.3625		301.85	-7.23265	-93.1611
61.9	-9.47407	-94.4563		181.9	-1.29784	-91.6924		301.9	-8.17623	-92.7638
61.95	-9.89521	-94.1714		181.95	-1.53121	-91.8722		301.95	-8.36401	-92.2992
62	-10.8815	-94.0009		182	-1.1997	-92.4793		302	-9.68184	-91.5216
62.05	-10.746	-93.8146		182.05	-1.03933	-92.1329		302.05	-9.70671	-91.6817
62.1	-9.80854	-94.3921		182.1	-0.71262	-91.4054		302.1	-9.09593	-92.9867
62.15	-9.36543	-95.2372		182.15	-1.30502	-91.803		302.15	-8.06041	-93.4343
62.2	-8.40962	-95.5314		182.2	-1.2021	-91.087		302.2	-7.20752	-94.4444
62.25	-8.23994	-95.22		182.25	-1.43068	-91.3708		302.25	-6.80926	-93.8492
62.3	-8.44746	-95.9524		182.3	-1.41512	-91.3939		302.3	-7.03234	-94.5586
62.35	-8.74897	-95.9258		182.35	-1.91537	-91.2454		302.35	-6.8336	-94.6804
62.4	-8.97846	-95.6973		182.4	-1.41871	-91.2437		302.4	-7.55975	-94.4536
62.45	-7.86518	-94.4578		182.45	-1.56352	-89.9554		302.45	-6.30166	-94.5024
62.5	-6.21479	-94.594		182.5	-1.39597	-90.0709		302.5	-4.81882	-94.5231
62.55	-6.54682	-94.6816		182.55	-1.10277	-89.9307		302.55	-5.44406	-94.751
62.6	-7.0998	-94.5721		182.6	-1.4235	-90.1732		302.6	-5.67631	-94.3989
62.65	-6.82148	-95.1183		182.65	-1.03814	-90.6103		302.65	-5.78334	-94.508
62.7	-7.2292	-93.9101		182.7	-0.73536	-91.2207		302.7	-6.49384	-92.6894
62.75	-7.16084	-93.3482		182.75	-0.89452	-91.4005		302.75	-6.26631	-91.9478
62.8	-6.79219	-93.9476		182.8	-1.44384	-92.2896		302.8	-5.34834	-91.6581
62.85	-5.96943	-94.2059		182.85	-1.51326	-92.6558		302.85	-4.45617	-91.5501
62.9	-5.85469	-94.4657		182.9	-1.72269	-92.7069		302.9	-4.13199	-91.7587
62.95	-5.36274	-94.3921		182.95	-1.80407	-92.0108		302.95	-3.55867	-92.3813
63	-5.12104	-94.4563		183	-2.08052	-91.6265		303	-3.04052	-92.8298
63.05	-4.74629	-93.6534		183.05	-1.86511	-91.0788		303.05	-2.88118	-92.5746
63.1	-4.54365	-92.8365		183.1	-2.0159	-90.8099		303.1	-2.52775	-92.0266
63.15	-4.83784	-92.7927		183.15	-1.74064	-90.2292		303.15	-3.0972	-92.5634
63.2	-5.64106	-92.3466		183.2	-1.28946	-90.6433		303.2	-4.3516	-91.7034
63.25	-6.51631	-92.3717		183.25	-1.04053	-91.0705		303.25	-5.47577	-91.3011
63.3	-6.08906	-92.1401		183.3	-0.69347	-91.6248		303.3	-5.39559	-90.5153
63.35	-6.69575	-93.2763		183.35	-0.20998	-92.4331		303.35	-6.48577	-90.8432
63.4	-7.1999	-93.691		183.4	-0.63842	-91.6792		303.4	-6.56148	-92.0117
63.45	-7.07539	-94.0822		183.45	-0.69108	-91.3592		303.45	-6.38431	-92.723
63.5	-7.20967	-94.6597		183.5	-0.77365	-91.3774		303.5	-6.43601	-93.2824
63.55	-6.59321	-93.9633		183.55	-0.15612	-91.1299		303.55	-6.43709	-92.8334
63.6	-6.74214	-93.7145		183.6	-0.11423	-91.9828		303.6	-6.6279	-91.7317
63.65	-6.45039	-92.1902		183.65	-0.00413	-93.0319		303.65	-6.44626	-89.1582
63.7	-5.49336	-92.1354		183.7	-0.59294	-92.3935		303.7	-4.90041	-89.7418
63.75	-5.97309	-92.6174		183.75	-0.24827	-92.2698		303.75	-5.72482	-90.3476
63.8	-6.4394	-92.6581		183.8	-0.71262	-92.7399		303.8	-5.72679	-89.9182
63.85	-6.39179	-92.8412		183.85	-0.83589	-93.2629		303.85	-5.55591	-89.5783
63.9	-5.7729	-92.4765		183.9	-1.00583	-93.055		303.9	-4.76707	-89.4215
63.95	-5.55317	-92.8412		183.95	-1.47017	-92.4183		303.95	-4.083	-90.4229
64	-5.10029	-93.6299		184	-0.72937	-91.7568		304	-4.37092	-91.8732
64.05	-5.60932	-92.6346		184.05	-0.56901	-92.0587		304.05	-5.04032	-90.576
64.1	-5.72163	-92.3873		184.1	-0.90769	-92.1329		304.1	-4.81394	-90.2545
64.15	-5.58125	-92.3686		184.15	-1.16619	-92.2319		304.15	-4.41506	-90.1367
64.2	-5.74604	-92.0164		184.2	-1.17098	-91.6891		304.2	-4.57506	-90.3273
64.25	-6.02192	-91.6925		184.25	-1.7945	-91.831		304.25	-4.22743	-89.8615
64.3	-6.30024	-91.9961		184.3	-2.01949	-92.1246		304.3	-4.28076	-89.8715
64.35	-5.75947	-91.6894		184.35	-1.9058	-92.3836		304.35	-3.85367	-89.3057
64.4	-4.95014	-92.1933		184.4	-1.84596	-91.5027		304.4	-3.10419	-90.6906
64.45	-4.96235	-92.6315		184.45	-1.81125	-90.9386		304.45	-3.1511	-91.6929
64.5	-4.31294	-92.3075		184.5	-1.45581	-91.3361		304.5	-2.85713	-90.9714
64.55	-4.96235	-91.7535		184.55	-1.92255	-91.0986		304.55	-3.0398	-90.6549
64.6	-4.50825	-91.8333		184.6	-1.50009	-91.9283		304.6	-3.00816	-89.905
64.65	-4.50215	-91.4749		184.65	-1.21047	-92.3572		304.65	-3.29167	-89.1177
64.7	-3.94307	-89.9193		184.7	-1.16978	-93.1012		304.7	-2.77329	-86.8181
64.75	-4.6999	-89.1384		184.75	-0.94718	-92.2236		304.75	-3.75272	-86.9148
64.8	-5.5373	-89.2933		184.8	-0.79041	-91.9201		304.8	-4.7469	-87.3732
64.85	-4.82441	-89.1509		184.85	-0.3129	-92.0603		304.85	-4.51151	-87.0906
64.9	-5.20771	-88.4811		184.9	0.26634	-92.1279		304.9	-5.47405	-86.3532
64.95	-5.73384	-88.0914		184.95	0.62058	-91.8986		304.95	-6.35442	-86.1928
65	-5.42134	-89.1619		185	0.8372	-91.3757		305	-6.25853	-87.7862
65.05	-4.73042	-89.4138		185.05	1.0562	-92.0092		305.05	-5.78662	-87.4047
65.1	-4.31416	-91.0399		185.1	0.54997	-91.996		305.1	-4.86413	-89.0439
65.15	-4.3935	-91.2527		185.15	-0.18724	-91.3807		305.15	-4.20627	-89.8721
65.2	-4.38008	-92.1448		185.2	-0.72818	-91.0062		305.2	-3.6519	-91.1385
65.25	-4.54975	-92.2199		185.25	0.10717	-91.7881		305.25	-4.65692	-90.4318
65.3	-4.977	-92.8115		185.3	-0.21955	-91.8887		305.3	-4.75745	-90.9227
65.35	-5.21626	-92.3983		185.35	-0.24468	-93.1111		305.35	-4.97157	-89.2872
65.4	-5.45429	-92.8287		185.4	-0.5343	-92.9791		305.4	-4.92	-89.8495
65.45	-5.7143	-92.4233		185.45	-0.29973	-92.5997		305.45	-5.41457	-89.8236
65.5	-6.05366	-92.4343		185.5	-0.15133	-92.6855		305.5	-5.90233	-89.7488
65.55	-6.45405	-92.8381		185.55	-0.81195	-92.1725		305.55	-5.6421	-90.6656
65.6	-7.35249	-93.3138		185.6	-0.83828	-92.3572		305.6	-6.51421	-90.9566
65.65	-6.64204	-92.7629		185.65	-0.43018	-92.4199		305.65	-6.21186	-90.343
65.7	-6.7458	-92.8287		185.7	-0.78442	-92.7036		305.7	-5.96137	-90.125
65.75	-7.31587	-92.2449		185.75	-0.79639	-92.6937		305.75	-6.51948	-89.5512
65.8	-6.46992	-92.4859		185.8	-0.25306	-93.1276		305.8	-6.21686	-89.3583
65.85	-6.18061	-93.2137		185.85	-0.50318	-93.3866		305.85	-5.67743	-89.8271
65.9	-6.1269	-92.0696		185.9	-0.40385	-94.2543		305.9	-5.72305	-87.8154
65.95	-6.24043	-91.8912		185.95	-0.72099	-93.7		305.95	-5.51943	-88.1912
66	-6.78486	-91.91		186	-0.58457	-93.0896		306	-6.2003	-88.8204
66.05	-7.19258	-91.2104		186.05	-0.59533	-93.0385		306.05	-6.59724	-88.1719
66.1	-7.92256	-91.3857		186.1	-0.79639	-92.3968		306.1	-7.12616	-88.9889
66.15	-7.44892	-91.2558		186.15	-0.59892	-92.2253		306.15	-6.85	-89.0306
66.2	-7.93598	-91.8052		186.2	-1.04771	-92.961		306.2	-6.88827	-88.8442
66.25	-7.53193	-92.3952		186.25	-0.70664	-93.0814		306.25	-6.8253	-89.3138
66.3	-6.83979	-93.9367		186.3	-0.41103	-92.2467		306.3	-6.42876	-91.69
66.35	-7.2353	-94.8303		186.35	-0.13697	-92.8571		306.35	-7.09833	-91.9733
66.4	-7.67109	-95.2247		186.4	-0.08671	-93.0187		306.4	-7.58438	-92.206
66.45	-7.30244	-94.5862		186.45	-0.78682	-92.2715		306.45	-6.51562	-92.3147
66.5	-7.39521	-94.9915		186.5	-1.13029	-92.0092		306.5	-6.26492	-92.9823
66.55	-7.18159	-94.5376		186.55	-0.71381	-91.7254		306.55	-6.46777	-92.8122
66.6	-7.20112	-94.4484		186.6	-0.41821	-92.0603		306.6	-6.78291	-92.3881
66.65	-7.24385	-94.9821		186.65	-0.43736	-91.5786		306.65	-6.80649	-93.4035
66.7	-7.61006	-95.3076		186.7	-0.15373	-90.7868		306.7	-7.45633	-94.5208
66.75	-7.85298	-95.1183		186.75	-1.36246	-90.9831		306.75	-6.49051	-94.1352
66.8	-6.68232	-95.3734		186.8	-1.22005	-91.1431		306.8	-5.46227	-94.2302
66.85	-6.46504	-94.7098		186.85	-1.34571	-91.4961		306.85	-5.11933	-93.2137
66.9	-6.42109	-95.1261		186.9	-0.93043	-91.8904		306.9	-5.49066	-93.2357
66.95	-5.93403	-95.5909		186.95	-1.38879	-92.4034		306.95	-4.54524	-93.1875
67	-6.04145	-95.3671		187	-0.496	-91.544		307	-5.54545	-93.8231
67.05	-5.5666	-94.569		187.05	-0.77844	-91.5275		307.05	-4.78816	-93.0415
67.1	-5.31636	-94.7333		187.1	-0.4601	-91.7997		307.1	-4.85626	-92.9336
67.15	-5.16865	-94.1026		187.15	-0.4972	-91.9432		307.15	-4.67145	-92.1594
67.2	-4.93916	-93.5752		187.2	-1.3852	-92.3622		307.2	-3.55396	-91.213
67.25	-4.64131	-93.1667		187.25	-1.39597	-92.1593		307.25	-3.24534	-91.0074
67.3	-4.54853	-93.065		187.3	-1.23919	-91.4598		307.3	-3.30934	-91.6051
67.35	-4.37641	-93.7943		187.35	-1.13508	-91.2635		307.35	-3.24134	-92.5307
67.4	-4.79634	-94.3436		187.4	-0.37274	-90.5295		307.4	-4.4236	-93.8141
67.45	-4.68037	-94.6707		187.45	-0.33803	-91.1497		307.45	-4.34234	-93.521
67.5	-5.14179	-93.7692		187.5	-1.26074	-91.2437		307.5	-3.88106	-92.5255
67.55	-5.97553	-94.4594		187.55	-1.11473	-92.0735		307.55	-4.8608	-92.3859
67.6	-6.37104	-94.0431		187.6	-0.4601	-91.6825		307.6	-5.91094	-92.3606
67.65	-6.80439	-93.8037		187.65	-1.41512	-92.1956		307.65	-5.38927	-91.6081
67.7	-6.99726	-94.4156		187.7	-1.42948	-91.9382		307.7	-5.56778	-92.4774
67.75	-7.28291	-94.3733		187.75	-1.40435	-92.1543		307.75	-5.87856	-92.219
67.8	-7.20478	-94.4406		187.8	-1.33374	-92.2797		307.8	-5.87104	-92.1609
67.85	-6.90083	-93.6456		187.85	-1.21406	-91.5819		307.85	-5.68677	-92.0637
67.9	-6.86299	-93.8084		187.9	-1.21406	-91.0375		307.9	-5.64892	-92.7708
67.95	-6.96553	-93.0337		187.95	-0.79639	-90.028		307.95	-6.16913	-93.0057
68	-6.47236	-92.4656		188	-0.70065	-89.6288		308	-5.77171	-92.8368
68.05	-6.04023	-92.2621		188.05	-0.53669	-89.3599		308.05	-5.50354	-92.9022
68.1	-5.58613	-93.2137		188.1	-0.38111	-89.3533		308.1	-5.20502	-93.8604
68.15	-5.91084	-92.9601		188.15	-0.92684	-90.442		308.15	-4.984	-92.5181
68.2	-5.79365	-92.5485		188.2	-0.88017	-90.6713		308.2	-4.91348	-91.8772
68.25	-5.93159	-92.5783		188.25	-1.3098	-90.2837		308.25	-4.62179	-92.2946
68.3	-5.80952	-93.5079		188.3	-1.29425	-90.833		308.3	-4.51527	-92.6749
68.35	-6.41499	-94.1167		188.35	-1.52403	-91.0095		308.35	-4.89096	-93.1072
68.4	-5.82661	-94.4422		188.4	-1.07524	-91.0342		308.4	-4.75137	-93.4079
68.45	-5.84614	-94.101		188.45	-1.58985	-91.1646		308.45	-4.25629	-92.9364
68.5	-5.97065	-93.2731		188.5	-1.86391	-90.8891		308.5	-4.10674	-92.384
68.55	-5.779	-92.561		188.55	-2.1619	-90.8066		308.55	-3.6171	-91.7544
68.6	-6.65791	-91.7441		188.6	-1.71551	-92.1032		308.6	-4.9424	-89.6409
68.65	-6.55171	-92.1103		188.65	-1.55275	-92.118		308.65	-4.99896	-89.9923
68.7	-6.83857	-93.3655		188.7	-1.81245	-92.7284		308.7	-5.02612	-90.6371
68.75	-6.71406	-93.5345		188.75	-1.96563	-93.7379		308.75	-4.74843	-89.7965
68.8	-6.53462	-94.6143		188.8	-1.44504	-92.8109		308.8	-5.08958	-91.8035
68.85	-6.94599	-95.4532		188.85	-1.59224	-92.4447		308.85	-5.35375	-93.0085
68.9	-6.88008	-95.0948		188.9	-1.28587	-93.116		308.9	-5.59421	-91.9788
68.95	-7.29267	-95.3922		188.95	-1.03694	-92.0966		308.95	-6.25573	-93.2956
69	-6.82759	-95.1934		189	-1.33494	-90.9089		309	-5.49265	-94.2845
69.05	-6.65669	-94.8726		189.05	-1.77894	-89.637		309.05	-4.87775	-95.2355
69.1	-6.92402	-93.9868		189.1	-2.0518	-89.4193		309.1	-4.87222	-94.5675
69.15	-6.63594	-93.475		189.15	-1.62336	-90.3167		309.15	-5.01258	-93.1583
69.2	-6.04756	-92.6503		189.2	-1.76697	-91.0557		309.2	-4.28059	-91.5946
69.25	-7.04975	-91.5078		189.25	-1.26433	-92.6904		309.25	-5.78542	-88.8174
69.3	-6.83369	-90.8505		189.3	-0.48404	-92.9148		309.3	-6.34965	-87.9357
69.35	-6.67256	-90.8755		189.35	-0.63124	-93.2381		309.35	-6.04132	-87.6374
69.4	-6.3686	-91.6408		189.4	-0.79639	-93.1853		309.4	-5.57221	-88.4555
69.45	-7.05952	-92.0649		189.45	-1.29425	-92.156		309.45	-5.76527	-89.909
69.5	-8.04219	-92.8991		189.5	-1.25954	-91.5159		309.5	-6.78264	-91.3832
69.55	-8.19966	-93.3091		189.55	-1.75021	-90.0313		309.55	-6.44944	-93.2778
69.6	-7.71504	-93.0384		189.6	-2.31629	-90.9254		309.6	-5.39875	-92.113
69.65	-7.59053	-93.9476		189.65	-1.79091	-90.2144		309.65	-5.79962	-93.7332
69.7	-7.30488	-93.5407		189.7	-1.96444	-90.7752		309.7	-5.34044	-92.7655
69.75	-7.43428	-93.968		189.75	-2.02427	-90.6845		309.75	-5.41	-93.2835
69.8	-7.95429	-93.8506		189.8	-1.30502	-91.2817		309.8	-6.64928	-92.5689
69.85	-7.47212	-93.126		189.85	-1.53121	-92.2549		309.85	-5.94091	-90.8711
69.9	-6.71162	-93.101		189.9	-1.70474	-92.1923		309.9	-5.00688	-90.9087
69.95	-6.28926	-93.5298		189.95	-1.70474	-92.8125		309.95	-4.58452	-90.7173
70	-5.64595	-93.9414		190	-1.5324	-93.1342		310	-4.11354	-90.8072
70.05	-5.44575	-94.0916		190.05	-1.04292	-92.7168		310.05	-4.40283	-91.3748
70.1	-5.54219	-92.5251		190.1	-0.79519	-92.608		310.1	-4.74699	-89.9171
70.15	-6.0268	-92.6925		190.15	-0.40744	-92.3391		310.15	-5.61936	-90.3534
70.2	-5.67402	-92.4656		190.2	-0.45531	-92.222		310.2	-5.21871	-90.2436
70.25	-5.79609	-92.5798		190.25	-0.67911	-91.8359		310.25	-5.11698	-90.7439
70.3	-5.51167	-92.5266		190.3	-0.30931	-92.2533		310.3	-5.20236	-90.2733
70.35	-5.75093	-92.4969		190.35	-0.22194	-91.3576		310.35	-5.52898	-91.1393
70.4	-5.86445	-92.4484		190.4	-0.25066	-91.247		310.4	-5.61379	-91.2013
70.45	-6.55415	-92.7676		190.45	0.09041	-92.7779		310.45	-6.64456	-89.9898
70.5	-6.72505	-93.306		190.5	0.05571	-92.3853		310.5	-6.78076	-90.9207
70.55	-6.54438	-92.6456		190.55	0.11435	-91.5951		310.55	-6.65873	-91.0505
70.6	-7.17182	-92.9977		190.6	0.09999	-92.3061		310.6	-7.27181	-90.6916
70.65	-7.1645	-92.2668		190.65	-0.2363	-92.3836		310.65	-6.9282	-89.8832
70.7	-7.01435	-91.0571		190.7	-0.38949	-92.1048		310.7	-6.62486	-88.9522
70.75	-6.25752	-91.1103		190.75	0.22086	-91.5555		310.75	-6.47838	-89.5548
70.8	-6.21357	-91.8787		190.8	-0.55464	-90.8478		310.8	-5.65893	-91.0309
70.85	-6.18061	-92.2136		190.85	-0.86939	-91.5473		310.85	-5.31122	-90.6664
70.9	-6.31001	-91.9022		190.9	-1.384	-92.6475		310.9	-4.926	-89.2546
70.95	-6.09516	-92.8975		190.95	-1.30861	-92.6509		310.95	-4.78655	-90.2467
71	-6.2331	-91.7598		191	-1.39717	-92.1114		311	-4.83594	-89.6483
71.05	-6.01948	-91.9695		191.05	-0.89931	-92.1411		311.05	-5.12017	-89.8284
71.1	-5.86811	-92.6049		191.1	-0.47446	-92.8587		311.1	-5.39365	-89.7462
71.15	-5.27485	-92.1964		191.15	-1.21526	-92.3094		311.15	-4.05959	-89.887
71.2	-5.45185	-91.1839		191.2	-0.43856	-91.5407		311.2	-5.0133	-89.6432
71.25	-5.53852	-91.187		191.25	-0.45172	-91.1167		311.25	-5.0868	-90.0703
71.3	-6.12934	-91.3717		191.3	-0.99984	-91.1151		311.3	-5.1295	-90.2566
71.35	-6.15376	-90.8755		191.35	-0.75211	-91.5077		311.35	-5.40165	-89.3679
71.4	-5.91084	-91.1635		191.4	-1.3852	-92.1626		311.4	-4.52564	-89.0009
71.45	-5.35908	-91.7285		191.45	-1.14226	-92.1923		311.45	-4.21682	-89.5362
71.5	-5.16377	-92.7113		191.5	-0.00772	-92.7168		311.5	-5.15605	-89.9945
71.55	-5.59956	-92.7379		191.55	0.0952	-91.93		311.55	-5.69476	-90.8079
71.6	-5.27363	-93.9883		191.6	0.12273	-92.1098		311.6	-5.39636	-91.8786
71.65	-4.98066	-93.0728		191.65	-0.92923	-91.1134		311.65	-4.05143	-91.9594
71.7	-4.73164	-92.3623		191.7	-1.07883	-90.7126		311.7	-3.65281	-91.6497
71.75	-4.53755	-91.7692		191.75	-1.04412	-90.932		311.75	-3.49342	-90.8372
71.8	-4.34712	-92.0352		191.8	-0.96394	-90.8775		311.8	-3.38318	-91.1577
71.85	-4.9355	-91.4452		191.85	-0.41941	-90.5756		311.85	-4.51609	-90.8696
71.9	-4.59126	-91.9836		191.9	-0.95197	-90.8891		311.9	-3.63929	-91.0945
71.95	-4.4582	-91.8036		191.95	-1.67123	-90.993		311.95	-2.78697	-90.8106
72	-4.11275	-91.4202		192	-1.35528	-91.7056		312	-2.75746	-89.7145
72.05	-4.30805	-91.7379		192.05	-0.80238	-91.5209		312.05	-3.50568	-90.217
72.1	-5.0417	-92.4249		192.1	-0.73536	-91.6776		312.1	-4.30634	-90.7473
72.15	-4.9709	-92.7129		192.15	-0.69347	-91.5803		312.15	-4.27743	-91.1326
72.2	-5.70942	-91.3247		192.2	-0.5714	-90.9237		312.2	-5.13802	-90.401
72.25	-4.98799	-90.3841		192.25	-1.06566	-91.3642		312.25	-3.92232	-89.02
72.3	-4.24702	-89.672		192.3	-1.09199	-91.6397		312.3	-3.15503	-88.0324
72.35	-4.93061	-89.7863		192.35	-0.44215	-92.6706		312.35	-4.48847	-87.1157
72.4	-5.41889	-89.4263		192.4	-0.17048	-93.0534		312.4	-5.24841	-86.373
72.45	-5.41157	-90.0226		192.45	-0.74972	-93.4014		312.45	-4.66185	-86.6212
72.5	-4.96723	-90.2824		192.5	0.10717	-93.7248		312.5	-5.0744	-86.5577
72.55	-5.92304	-91.2058		192.55	0.41713	-94.0613		312.55	-6.34018	-87.1445
72.6	-6.0268	-90.6095		192.6	0.67803	-93.9887		312.6	-6.70483	-86.6208
72.65	-5.55683	-90.7519		192.65	1.18186	-93.4575		312.65	-6.7387	-87.2944
72.7	-4.98432	-90.6596		192.7	0.68401	-92.3275		312.7	-5.66833	-88.332
72.75	-4.30928	-91.0273		192.75	0.79172	-91.6792		312.75	-5.101	-89.3481
72.8	-4.60102	-92.0775		192.8	0.94491	-92.6855		312.8	-5.54593	-89.392
72.85	-4.94404	-92.4014		192.85	0.57032	-92.6014		312.85	-5.51436	-89.8001
72.9	-5.56904	-93.1244		192.9	1.00833	-92.9379		312.9	-6.57737	-90.1866
72.95	-4.59126	-93.7771		192.95	0.58348	-92.8735		312.95	-5.17474	-90.9035
73	-4.88056	-94.2716		193	-0.43018	-92.0619		313	-4.45038	-92.2096
73.05	-4.84394	-94.0447		193.05	-0.13578	-91.9168		313.05	-4.70817	-92.1279
73.1	-4.39228	-94.2873		193.1	-0.49122	-91.7518		313.1	-3.90107	-92.5354
73.15	-4.85737	-94.2372		193.15	-0.98668	-91.3675		313.15	-3.87069	-92.8697
73.2	-5.94502	-94.6096		193.2	-0.80956	-91.5869		313.2	-5.13546	-93.0228
73.25	-6.33442	-95.0259		193.25	-0.50438	-91.9481		313.25	-5.83004	-93.0778
73.3	-5.6728	-96.5894		193.3	-0.03884	-92.4513		313.3	-5.63396	-94.1381
73.35	-5.77778	-95.9587		193.35	0.53681	-92.123		313.35	-6.31459	-93.8357
73.4	-5.89131	-95.3593		193.4	0.38841	-91.7584		313.4	-6.27971	-93.6009
73.45	-5.05635	-95.3655		193.45	0.6888	-91.6924		313.45	-5.74514	-93.6731
73.5	-4.80976	-95.9665		193.5	0.60861	-92.6228		313.5	-5.41838	-93.3437
73.55	-3.76851	-95.5705		193.55	0.38841	-92.7366		313.55	-4.15692	-92.8339
73.6	-3.9687	-94.3968		193.6	-0.12381	-92.2566		313.6	-3.8449	-92.1402
73.65	-4.04317	-94.5236		193.65	0.21607	-92.5519		313.65	-4.25924	-91.9717
73.7	-3.12642	-93.9383		193.7	0.85036	-91.5489		313.7	-3.97678	-92.3893
73.75	-3.04463	-94.198		193.75	0.77497	-91.3345		313.75	-3.8196	-92.8636
73.8	-3.53779	-94.6081		193.8	-0.51754	-90.7208		313.8	-3.02025	-93.8873
73.85	-3.18379	-93.7818		193.85	-0.32367	-90.64		313.85	-2.86012	-93.1418
73.9	-3.75508	-92.9586		193.9	-0.17647	-90.7736		313.9	-3.57861	-92.185
73.95	-4.02851	-92.5345		193.95	-0.44215	-90.6169		313.95	-3.58637	-91.9176
74	-4.91352	-92.2919		194	-0.73655	-91.9762		314	-4.17697	-90.3157
74.05	-6.16719	-92.2668		194.05	-1.38041	-92.0108		314.05	-4.78677	-90.256
74.1	-5.92793	-93.1511		194.1	-0.64799	-92.2747		314.1	-5.27994	-90.8763
74.15	-5.7082	-92.7082		194.15	-0.51396	-91.9283		314.15	-5.19425	-90.7798
74.2	-6.00361	-93.3514		194.2	0.02938	-91.8756		314.2	-6.03299	-91.4758
74.25	-5.62886	-93.7802		194.25	-0.43377	-91.6149		314.25	-5.19508	-92.1653
74.3	-5.06123	-94.7677		194.3	-0.17407	-91.191		314.3	-4.88715	-93.5768
74.35	-5.18696	-94.2575		194.35	0.04254	-91.7568		314.35	-5.2295	-92.5007
74.4	-4.86225	-94.3186		194.4	-0.97351	-91.7518		314.4	-3.88874	-92.5667
74.45	-4.59248	-93.9711		194.45	-1.65567	-91.2767		314.45	-2.93681	-92.6944
74.5	-4.51924	-93.5642		194.5	-1.63533	-91.0309		314.5	-2.88391	-92.5333
74.55	-5.32002	-93.2778		194.55	-1.3852	-90.2457		314.55	-3.93482	-93.0321
74.6	-5.02339	-93.4202		194.6	-1.40315	-91.3922		314.6	-3.62023	-92.028
74.65	-4.78779	-92.993		194.65	-1.77894	-91.9333		314.65	-3.00885	-91.0597
74.7	-4.2104	-92.3404		194.7	-1.72269	-91.6644		314.7	-2.48771	-90.676
74.75	-3.80269	-92.3482		194.75	-1.37563	-91.2058		314.75	-2.42706	-91.1424
74.8	-4.13472	-91.9883		194.8	-1.44983	-90.5179		314.8	-2.68489	-91.4703
74.85	-4.74629	-91.7707		194.85	-1.38879	-89.8482		314.85	-3.3575	-91.9225
74.9	-4.5229	-90.766		194.9	-1.46898	-89.8399		314.9	-3.05392	-90.9261
74.95	-4.13349	-90.7816		194.95	-1.28347	-90.4503		314.95	-2.85002	-90.3314
75	-3.75508	-91.1541		195	-1.18055	-90.8033		315	-2.57453	-90.3508
75.05	-4.25069	-92.0102		195.05	-1.54916	-90.3843		315.05	-2.70153	-91.6259
75.1	-4.23237	-91.5141		195.1	-1.63054	-90.5014		315.1	-2.60183	-91.0126
75.15	-4.62666	-92.3905		195.15	-1.94648	-90.5509		315.15	-2.68017	-91.8396
75.2	-3.64278	-93.2966		195.2	-1.52163	-90.3332		315.2	-2.12114	-92.9634
75.25	-3.40474	-92.6236		195.25	-1.13508	-89.8465		315.25	-2.26966	-92.7771
75.3	-4.3581	-93.522		195.3	-1.21765	-90.4074		315.3	-3.14045	-93.1146
75.35	-4.18965	-93.8804		195.35	-1.03694	-89.4143		315.35	-3.15271	-94.466
75.4	-4.66816	-93.4234		195.4	-1.01061	-90.0725		315.4	-3.65755	-93.3508
75.45	-4.93183	-93.7912		195.45	-1.22005	-90.1435		315.45	-3.71179	-93.6477
75.5	-5.96455	-93.6612		195.5	-0.40624	-90.8083		315.5	-5.55831	-92.853
75.55	-5.83271	-92.8412		195.55	-0.71501	-90.5756		315.55	-5.1177	-92.2655
75.6	-5.31147	-92.7019		195.6	-0.8323	-90.0461		315.6	-4.47918	-92.6558
75.65	-5.47138	-92.6315		195.65	-0.62047	-90.0758		315.65	-4.85092	-92.5556
75.7	-5.26631	-92.1808		195.7	-0.96513	-90.7142		315.7	-4.30117	-91.4665
75.75	-3.91621	-91.8709		195.75	-0.79519	-90.9303		315.75	-3.12101	-90.9406
75.8	-4.04316	-91.2183		195.8	-1.21406	-90.8792		315.8	-2.8291	-90.3391
75.85	-4.58271	-91.0821		195.85	-1.25715	-90.8528		315.85	-3.32557	-90.2293
75.9	-4.53022	-90.7394		195.9	-0.84905	-90.4783		315.9	-3.68117	-90.2611
75.95	-5.1125	-91.1119		195.95	-1.238	-90.7604		315.95	-3.8745	-90.3514
76	-5.43232	-90.6048		196	-0.92205	-90.7852		316	-4.51027	-89.8196
76.05	-5.76557	-90.0946		196.05	-1.13029	-90.6664		316.05	-4.63529	-89.4282
76.1	-5.82783	-90.5672		196.1	-0.95317	-89.8977		316.1	-4.87466	-90.6696
76.15	-5.11372	-91.2261		196.15	0.15743	-90.0098		316.15	-5.27115	-91.2163
76.2	-4.99287	-91.0821		196.2	-0.29854	-90.0016		316.2	-4.69433	-91.0805
76.25	-5.06123	-91.2339		196.25	-0.85025	-89.8746		316.25	-4.21098	-91.3594
76.3	-4.63886	-90.8505		196.3	-0.96274	-90.1748		316.3	-3.67612	-90.6757
76.35	-5.01362	-90.068		196.35	-1.04891	-90.2523		316.35	-3.96471	-89.8157
76.4	-6.20259	-89.838		196.4	-0.77844	-90.6845		316.4	-5.42415	-89.1534
76.45	-6.35639	-90.3309		196.45	-0.87658	-91.3559		316.45	-5.47982	-88.975
76.5	-6.5102	-90.8427		196.5	-0.35239	-91.6644		316.5	-6.15781	-89.1783
76.55	-6.76899	-91.8349		196.55	0.76898	-92.0224		316.55	-7.53797	-89.8125
76.6	-6.51509	-92.68		196.6	0.38482	-92.0966		316.6	-6.8999	-90.5834
76.65	-6.51386	-92.4265		196.65	-0.23032	-90.8874		316.65	-6.28354	-91.539
76.7	-6.11836	-92.2715		196.7	-0.58217	-90.3134		316.7	-5.53619	-91.9582
76.75	-5.9914	-91.295		196.75	-0.47805	-89.4655		316.75	-5.51335	-91.8295
76.8	-5.76435	-91.4092		196.8	-0.90291	-90.7357		316.8	-4.86145	-90.6735
76.85	-6.52485	-92.3185		196.85	-0.8311	-90.8775		316.85	-5.69375	-91.4409
76.9	-6.28437	-92.4327		196.9	-1.72867	-91.3394		316.9	-4.5557	-91.0933
76.95	-6.35273	-92.2262		196.95	-1.70354	-90.9006		316.95	-4.64919	-91.3255
77	-6.19648	-92.0399		197	-1.57668	-91.2454		317	-4.6198	-90.7945
77.05	-6.09883	-91.6643		197.05	-1.36246	-91.5077		317.05	-4.73636	-90.1566
77.1	-5.62397	-91.8912		197.1	-1.1279	-91.2042		317.1	-4.49608	-90.6871
77.15	-6.36494	-91.7535		197.15	-1.81604	-90.9386		317.15	-4.5489	-90.8149
77.2	-6.20136	-90.9131		197.2	-1.86271	-90.2606		317.2	-4.33865	-90.6525
77.25	-6.22944	-91.1494		197.25	-1.30382	-90.1319		317.25	-4.92562	-91.0175
77.3	-6.38325	-91.3012		197.3	-2.07813	-91.0887		317.3	-4.30512	-90.2125
77.35	-6.73115	-91.6831		197.35	-1.79928	-90.2705		317.35	-4.93187	-91.4126
77.4	-7.26826	-91.8333		197.4	-1.43906	-89.863		317.4	-5.8292	-91.9703
77.45	-6.68843	-91.9961		197.45	-1.59823	-89.802		317.45	-5.0902	-92.1941
77.5	-6.22578	-92.0289		197.5	-0.81075	-90.4536		317.5	-5.41503	-91.5754
77.55	-5.79975	-91.176		197.55	-0.21237	-91.3988		317.55	-5.58738	-89.7772
77.6	-6.35273	-90.3262		197.6	-0.15492	-90.833		317.6	-6.19781	-89.4932
77.65	-6.10371	-90.478		197.65	-0.15253	-90.6103		317.65	-5.95118	-89.8677
77.7	-5.70088	-90.1103		197.7	-0.59533	-90.1996		317.7	-5.10554	-89.9107
77.75	-5.92182	-89.9882		197.75	-0.35119	-90.4239		317.75	-5.57063	-89.5643
77.8	-6.14643	-90.0289		197.8	-0.62286	-91.4631		317.8	-5.52357	-88.5657
77.85	-5.61787	-90.4655		197.85	-0.77605	-91.2668		317.85	-4.84182	-89.1987
77.9	-6.34663	-89.9052		197.9	-1.13029	-91.506		317.9	-5.21634	-88.3992
77.95	-6.97773	-90.8599		197.95	-1.73107	-92.2681		317.95	-5.24666	-88.5918
78	-7.01435	-90.1056		198	-1.49411	-92.4644		318	-5.52025	-87.6411
78.05	-7.31709	-90.093		198.05	-1.04891	-92.085		318.05	-6.26818	-88.008
78.1	-7.72969	-90.6439		198.1	-0.94599	-92.3869		318.1	-6.7837	-88.257
78.15	-7.65034	-91.3983		198.15	-0.74732	-92.4133		318.15	-6.90302	-88.9849
78.2	-7.49409	-92.3075		198.2	-0.11304	-92.4117		318.2	-7.38105	-89.8959
78.25	-7.5478	-93.0619		198.25	-0.75451	-91.2157		318.25	-6.79329	-91.8462
78.3	-7.33052	-94.0055		198.3	-0.15014	-92.1131		318.3	-7.18038	-91.8925
78.35	-7.24262	-93.8866		198.35	-0.0161	-91.5803		318.35	-7.22653	-92.3063
78.4	-6.98017	-93.8678		198.4	-0.4218	-91.5159		318.4	-6.55837	-92.3519
78.45	-7.13032	-93.6096		198.45	-0.39787	-90.5509		318.45	-6.73245	-93.0587
78.5	-6.53462	-93.9398		198.5	-0.98668	-90.1814		318.5	-5.54794	-93.7584
78.55	-5.6435	-93.27		198.55	-0.71142	-90.254		318.55	-4.93208	-93.016
78.6	-5.04414	-93.7958		198.6	-0.96274	-90.8099		318.6	-4.0814	-92.9859
78.65	-5.16255	-92.5877		198.65	-0.81075	-90.2243		318.65	-4.35179	-92.3634
78.7	-5.78999	-92.0884		198.7	-0.22553	-89.9538		318.7	-5.56445	-92.1347
78.75	-5.51411	-92.8803		198.75	-0.71262	-90.5394		318.75	-4.80149	-92.341
78.8	-5.10517	-92.5767		198.8	-0.6097	-90.9666		318.8	-4.49548	-91.6101
78.85	-5.63984	-92.7457		198.85	-0.8323	-91.7535		318.85	-4.80755	-90.9922
78.9	-5.40791	-93.0603		198.9	-0.36436	-91.7188		318.9	-5.04355	-91.3415
78.95	-5.43965	-93.4922		198.95	0.00185	-91.7997		318.95	-5.4415	-91.6926
79	-5.41035	-93.5314		199	0.11794	-91.1101		319	-5.52829	-92.4212
79.05	-4.41548	-94.0275		199.05	0.3537	-91.2272		319.05	-4.76918	-92.8002
79.1	-3.86372	-94.4078		199.1	-0.01849	-91.026		319.1	-3.84523	-93.3818
79.15	-3.30464	-93.6065		199.15	-0.06636	-91.4335		319.15	-3.23828	-92.173
79.2	-2.66133	-93.0353		199.2	0.32977	-90.6598		319.2	-2.9911	-92.3755
79.25	-2.45991	-92.9648		199.25	0.14786	-90.5856		319.25	-2.60777	-92.3793
79.3	-2.39888	-92.7614		199.3	-0.03884	-90.8413		319.3	-2.36004	-91.9201
79.35	-2.65889	-92.9163		199.35	0.04494	-90.1451		319.35	-2.70382	-92.7712
79.4	-2.41841	-92.4609		199.4	-0.30093	-90.5113		319.4	-2.11748	-91.9496
79.45	-2.68574	-92.3232		199.45	-0.47326	-91.2256		319.45	-2.21248	-91.0976
79.5	-3.25215	-92.3075		199.5	-0.54866	-91.8393		319.5	-2.70349	-90.4683
79.55	-3.78803	-92.6972		199.55	-1.1638	-91.3015		319.55	-2.62423	-91.3957
79.6	-3.99555	-91.2605		199.6	-1.72389	-91.2124		319.6	-2.27167	-90.0481
79.65	-4.5583	-92.2903		199.65	-1.71072	-91.2256		319.65	-2.84758	-91.0647
79.7	-5.32856	-92.3639		199.7	-1.05848	-91.7419		319.7	-4.27008	-90.6219
79.75	-5.26631	-92.7395		199.75	-0.93641	-91.4103		319.75	-4.32989	-91.3291
79.8	-5.60322	-93.0838		199.8	-0.87897	-90.2028		319.8	-4.72425	-92.8809
79.85	-5.0539	-92.9429		199.85	-0.04363	-90.5097		319.85	-5.01028	-92.4332
79.9	-4.66206	-92.5814		199.9	0.20889	-90.4107		319.9	-4.87095	-92.1707
79.95	-3.89424	-92.3122		199.95	0.52963	-91.2685		319.95	-4.42387	-91.0437
80	-4.21406	-92.5908		200	0.00544	-90.8726		320	-4.2195	-91.7182
80.05	-3.80879	-92.4343		200.05	0.01741	-89.967		320.05	-3.8262	-92.4673
80.1	-3.98457	-92.1088		200.1	-0.17288	-91.1068		320.1	-3.8117	-91.0019
80.15	-3.7209	-92.6456		200.15	-0.08312	-91.9382		320.15	-3.63778	-90.7073
80.2	-3.85884	-93.5329		200.2	-0.09628	-91.7733		320.2	-3.76256	-91.7597
80.25	-3.6501	-94.7474		200.25	-0.58097	-91.8393		320.25	-3.06913	-92.9081
80.3	-3.83198	-94.86		200.3	0.09879	-92.1114		320.3	-3.93077	-92.7486
80.35	-3.61348	-94.8773		200.35	0.59904	-92.5898		320.35	-4.21252	-92.2875
80.4	-3.83808	-94.0838		200.4	-0.00174	-91.544		320.4	-3.83635	-92.5398
80.45	-3.18501	-94.1308		200.45	0.18855	-90.5955		320.45	-3.37356	-93.5353
80.5	-3.21553	-94.3968		200.5	0.54399	-90.6433		320.5	-3.75952	-93.7535
80.55	-2.57222	-94.6363		200.55	-0.15253	-91.1448		320.55	-2.41969	-93.4915
80.6	-2.62105	-94.1949		200.6	0.21607	-91.4994		320.6	-2.83712	-92.6955
80.65	-2.89204	-93.8772		200.65	-0.00652	-91.4648		320.65	-2.88552	-92.4124
80.7	-3.47798	-93.4093		200.7	-0.2734	-92.0653		320.7	-3.20458	-91.344
80.75	-3.36568	-93.8944		200.75	-1.15303	-90.9666		320.75	-2.21265	-92.9278
80.8	-3.85884	-94.0744		200.8	-1.71431	-91.252		320.8	-2.14453	-92.8224
80.85	-4.35444	-94.2622		200.85	-1.67841	-92.0916		320.85	-2.67603	-92.1706
80.9	-4.33735	-94.22		200.9	-0.96633	-92.0026		320.9	-3.37102	-92.2174
80.95	-3.52437	-93.6378		200.95	-1.17577	-91.5836		320.95	-2.3486	-92.0542
81	-3.5085	-92.1009		201	-1.53121	-91.6792		321	-1.97729	-90.4217
81.05	-3.05806	-91.8678		201.05	-0.80716	-91.9762		321.05	-2.25089	-89.8916
81.1	-3.23262	-91.7363		201.1	-0.23511	-91.7601		321.1	-2.99751	-89.9762
81.15	-3.3083	-92.3623		201.15	0.42072	-92.1989		321.15	-3.72902	-90.1634
81.2	-2.76753	-91.5266		201.2	0.11794	-92.2962		321.2	-2.88547	-89.2304
81.25	-3.69649	-91.3075		201.25	-0.03764	-92.1395		321.25	-3.65885	-89.168
81.3	-3.44502	-91.6205		201.3	-0.56781	-90.635		321.3	-2.87721	-90.9855
81.35	-3.91011	-92.3341		201.35	-0.32486	-90.5443		321.35	-3.58524	-91.7898
81.4	-3.42549	-92.3106		201.4	-0.58097	-91.539		321.4	-2.84452	-90.7716
81.45	-2.87739	-92.0837		201.45	-0.17886	-91.1563		321.45	-2.69853	-90.9274
81.5	-2.48189	-91.8756		201.5	-0.54148	-90.4519		321.5	-1.94041	-91.4236
81.55	-2.6772	-91.5767		201.55	-0.39188	-91.1101		321.55	-2.28531	-90.4665
81.6	-2.24019	-91.356		201.6	-0.6097	-91.1151		321.6	-1.63049	-90.2409
81.65	-2.37568	-91.5688		201.65	-0.82631	-91.1316		321.65	-1.54937	-90.4373
81.7	-2.1291	-91.6142		201.7	-0.82631	-90.9006		321.7	-1.30279	-90.7136
81.75	-2.59053	-91.7566		201.75	-0.83708	-91.9795		321.75	-1.75345	-89.7772
81.8	-2.69917	-92.2512		201.8	-0.30332	-92.1048		321.8	-2.39585	-90.1463
81.85	-1.76655	-92.8365		201.85	0.21249	-92.024		321.85	-1.97904	-90.8125
81.9	-1.80195	-93.4656		201.9	0.43508	-90.9353		321.9	-2.23704	-92.5303
81.95	-2.60884	-93.3451		201.95	0.6505	-90.9485		321.95	-3.25934	-92.3966
82	-2.748	-92.7019		202	-0.28777	-91.699		322	-2.46023	-91.0029
82.05	-2.34273	-92.6753		202.05	-0.00293	-92.3094		322.05	-2.33979	-90.3659
82.1	-2.96162	-91.6252		202.1	-0.59414	-92.1543		322.1	-2.36748	-89.4708
82.15	-3.17647	-91.1572		202.15	-0.84546	-92.9676		322.15	-2.33101	-88.1897
82.2	-3.40474	-90.6956		202.2	-1.02617	-92.7614		322.2	-2.37857	-87.9342
82.25	-3.90523	-90.9334		202.25	-0.11783	-92.8422		322.25	-3.7874	-88.0912
82.3	-3.60127	-91.3325		202.3	0.72231	-92.9626		322.3	-4.32358	-88.3699
82.35	-4.09444	-91.0962		202.35	0.14068	-93.347		322.35	-4.23511	-87.7492
82.4	-5.10151	-90.6643		202.4	0.13829	-93.0781		322.4	-5.2398	-87.5862
82.45	-5.53242	-90.8176		202.45	-0.14774	-92.4974		322.45	-5.38468	-88.3202
82.5	-5.72163	-90.8067		202.5	-0.34521	-92.0751		322.5	-5.37642	-88.7315
82.55	-4.98921	-90.8755		202.55	-0.13338	-91.9696		322.55	-4.85582	-88.906
82.6	-4.69624	-91.2355		202.6	-0.10107	-91.8574		322.6	-4.59517	-89.3781
82.65	-4.76704	-91.6706		202.65	0.32019	-92.0884		322.65	-5.08723	-89.5822
82.7	-3.98701	-91.1698		202.7	0.73906	-91.7007		322.7	-4.72608	-89.4691
82.75	-4.07246	-91.3951		202.75	0.75342	-91.1728		322.75	-4.82589	-90.2223
82.8	-3.92598	-90.9225		202.8	0.03895	-91.1959		322.8	-3.96493	-89.7266
82.85	-3.90645	-92.0728		202.85	-0.92445	-91.5423		322.85	-2.982	-90.5305
82.9	-3.88325	-92.8866		202.9	-1.73825	-91.3427		322.9	-2.14501	-91.5439
82.95	-4.14815	-93.6769		202.95	-1.06207	-91.4549		322.95	-3.08607	-92.222
83	-4.05537	-94.1198		203	-1.41153	-91.9036		323	-2.64384	-92.2162
83.05	-4.18111	-93.8271		203.05	-1.20449	-92.3127		323.05	-2.97662	-91.5145
83.1	-3.98701	-93.8428		203.1	-1.50248	-91.9465		323.1	-2.48453	-91.8963
83.15	-4.38862	-93.4562		203.15	-1.55873	-90.9963		323.15	-2.82989	-92.4599
83.2	-4.28486	-93.6268		203.2	-1.7179	-91.0524		323.2	-2.56696	-92.5744
83.25	-4.27144	-93.558		203.25	-1.30502	-90.0494		323.25	-2.96642	-93.5085
83.3	-4.33369	-93.3764		203.3	-1.19731	-90.7604		323.3	-3.13638	-92.616
83.35	-3.83687	-93.2371		203.35	-1.10994	-90.64		323.35	-2.72692	-92.5971
83.4	-3.33882	-93.2966		203.4	-0.48523	-90.8083		323.4	-2.85359	-92.4883
83.45	-3.10322	-93.5783		203.45	-0.89213	-90.7027		323.45	-2.21109	-92.8756
83.5	-3.06294	-94.5721		203.5	-0.5343	-91.0722		323.5	-2.52864	-93.4999
83.55	-2.87861	-93.7724		203.55	-1.09319	-91.2619		323.55	-1.78542	-92.5105
83.6	-3.34492	-93.2278		203.6	-0.36915	-90.6136		323.6	-2.97578	-92.6141
83.65	-3.70747	-92.932		203.65	-0.09868	-90.9996		323.65	-3.6088	-91.9323
83.7	-4.01143	-92.5877		203.7	-0.32606	-90.899		323.7	-3.68537	-91.6887
83.75	-4.87934	-92.9805		203.75	-0.12022	-90.9732		323.75	-4.75913	-92.0073
83.8	-5.22724	-93.2168		203.8	0.63375	-91.7073		323.8	-5.86099	-91.5095
83.85	-5.60444	-92.6596		203.85	0.01143	-92.1642		323.85	-5.61587	-90.4954
83.9	-4.57539	-92.5798		203.9	-0.67552	-92.0685		323.9	-3.89987	-90.5113
83.95	-4.10542	-92.5736		203.95	-0.69826	-92.0619		323.95	-3.40716	-90.5116
84	-3.8271	-92.4093		204	-0.81315	-91.9135		324	-3.01395	-90.4958
84.05	-3.02266	-92.7598		204.05	-0.76408	-92.4513		324.05	-2.25858	-90.3086
84.1	-2.78706	-92.5892		204.1	-0.82631	-92.3589		324.1	-1.96075	-90.2304
84.15	-3.14595	-93.547		204.15	-0.52712	-91.9184		324.15	-2.61883	-91.6286
84.2	-2.61983	-94.5095		204.2	-0.19083	-91.7733		324.2	-2.429	-92.7362
84.25	-2.92866	-94.8616		204.25	0.12392	-91.8953		324.25	-3.05259	-92.9663
84.3	-2.49043	-94.2544		204.3	-0.2004	-91.0738		324.3	-2.29003	-93.1805
84.35	-2.67354	-94.2137		204.35	-0.02807	-91.5522		324.35	-2.64547	-92.6615
84.4	-2.54536	-93.9649		204.4	-1.19492	-91.3592		324.4	-1.35045	-92.6056
84.45	-1.99238	-93.7066		204.45	-0.88735	-91.5258		324.45	-1.10504	-92.1808
84.5	-2.60152	-93.3498		204.5	-0.77724	-91.0656		324.5	-1.82427	-92.2842
84.55	-2.57344	-93.4969		204.55	-0.6815	-91.9927		324.55	-1.89194	-91.5043
84.6	-2.43428	-94.1057		204.6	-0.54268	-91.958		324.6	-1.8916	-92.1477
84.65	-2.85664	-93.0681		204.65	-0.87298	-91.9036		324.65	-1.98366	-91.1645
84.7	-3.019	-93.2371		204.7	-1.06925	-90.8198		324.7	-1.94974	-92.4173
84.75	-3.18623	-92.4171		204.75	-0.61927	-90.932		324.75	-2.56696	-91.4851
84.8	-3.78682	-92.8099		204.8	-1.10755	-90.9864		324.8	-2.67927	-91.8235
84.85	-3.31563	-92.8944		204.85	-1.44265	-90.9815		324.85	-1.87298	-91.9129
84.9	-3.49385	-91.9711		204.9	-1.47496	-91.0821		324.9	-2.01889	-90.889
84.95	-3.63423	-91.6001		204.95	-0.38111	-91.0969		324.95	-3.25312	-90.5032
85	-3.72822	-92.669		205	-0.35598	-91.8673		325	-3.37224	-90.8017
85.05	-3.99556	-93.7098		205.05	-0.62884	-92.0619		325.05	-3.36672	-91.6478
85.1	-3.3022	-94.0384		205.1	-1.03574	-91.9729		325.1	-2.26645	-92.0656
85.15	-3.91011	-93.8146		205.15	-0.99745	-92.3358		325.15	-2.91266	-91.4788
85.2	-3.88935	-93.3248		205.2	-1.12909	-92.5073		325.2	-2.76026	-90.8174
85.25	-2.97261	-92.8255		205.25	-0.63962	-91.6496		325.25	-2.33299	-91.176
85.3	-2.6772	-93.3389		205.3	-0.21237	-90.8561		325.3	-2.46483	-92.4828
85.35	-3.03609	-92.2152		205.35	-0.4242	-90.7505		325.35	-2.61189	-91.4647
85.4	-2.8835	-91.9147		205.4	-0.54986	-90.4717		325.4	-2.33364	-91.443
85.45	-2.57222	-92.1228		205.45	-1.42709	-91.2025		325.45	-1.14513	-90.9203
85.5	-2.62715	-92.8521		205.5	-1.37563	-91.0887		325.5	-1.25152	-91.7635
85.55	-2.63814	-93.6738		205.55	-1.33613	-91.4054		325.55	-1.302	-92.2684
85.6	-2.7187	-93.3983		205.6	-1.01301	-91.6743		325.6	-1.7057	-91.7241
85.65	-2.8249	-93.9523		205.65	-0.06517	-91.2635		325.65	-2.75974	-92.6888
85.7	-3.14839	-93.9523		205.7	-0.06158	-91.1481		325.7	-3.08681	-92.8043
85.75	-2.69673	-93.4781		205.75	-0.3488	-90.0577		325.75	-2.34793	-93.4205
85.8	-3.11909	-93.1824		205.8	0.06887	-90.4866		325.8	-3.18797	-92.6958
85.85	-3.76729	-93.7786		205.85	0.01143	-90.6598		325.85	-3.77871	-93.1188
85.9	-4.10908	-93.6456		205.9	-0.39069	-89.9768		325.9	-3.7184	-93.6688
85.95	-4.28242	-93.2747		205.95	-0.24708	-90.2111		325.95	-4.03534	-93.0636
86	-3.90645	-93.245		206	-0.59294	-90.4602		326	-3.3135	-92.7848
86.05	-4.22261	-93.6581		206.05	-0.53789	-89.2411		326.05	-3.68472	-94.417
86.1	-3.4853	-94.4422		206.1	0.17419	-89.4572		326.1	-3.65949	-94.985
86.15	-2.75777	-95.1527		206.15	-0.41103	-89.9752		326.15	-2.34673	-95.1775
86.2	-2.23653	-94.1558		206.2	-0.93641	-89.3566		326.2	-1.30011	-94.7992
86.25	-2.67232	-93.7192		206.25	-0.76169	-88.8172		326.25	-1.91063	-94.902
86.3	-2.71016	-93.2215		206.3	-0.56901	-89.4952		326.3	-2.14115	-93.7263
86.35	-2.37202	-92.3952		206.35	-0.66834	-90.2045		326.35	-1.70369	-92.1907
86.4	-3.08858	-91.7472		206.4	-0.31529	-90.2474		326.4	-2.77329	-91.4999
86.45	-3.27412	-91.9038		206.45	-0.2758	-90.894		326.45	-2.99833	-91.0097
86.5	-2.9836	-91.7113		206.5	-0.45771	-90.1797		326.5	-2.52589	-91.5315
86.55	-3.31074	-92.6831		206.55	-0.52113	-90.3695		326.55	-2.78961	-92.3137
86.6	-3.89302	-91.9288		206.6	-0.53909	-89.9999		326.6	-3.35393	-91.9288
86.65	-3.59516	-91.1901		206.65	-0.28896	-90.7967		326.65	-3.3062	-90.3934
86.7	-3.31319	-91.3998		206.7	-0.7186	-91.2965		326.7	-2.59458	-90.1033
86.75	-3.39741	-91.0117		206.75	-1.59942	-91.4466		326.75	-1.79799	-89.5651
86.8	-2.50996	-90.9616		206.8	-1.69277	-90.7357		326.8	-0.81719	-90.2259
86.85	-2.94331	-90.5469		206.85	-1.38041	-90.2177		326.85	-1.5629	-90.3292
86.9	-3.07149	-91.2543		206.9	-1.24638	-90.7604		326.9	-1.82511	-90.4938
86.95	-2.88472	-91.4921		206.95	-0.67791	-91.2487		326.95	-2.20681	-90.2434
87	-3.50239	-92.3482		207	-0.4589	-91.8442		327	-3.04349	-90.504
87.05	-3.9333	-91.9742		207.05	-0.3141	-91.864		327.05	-3.6192	-90.1102
87.1	-4.19087	-91.3967		207.1	-0.84187	-91.5605		327.1	-3.349	-89.8362
87.15	-4.32026	-90.9256		207.15	-1.46778	-90.0643		327.15	-2.85248	-90.8613
87.2	-4.44721	-90.2057		207.2	-1.36965	-89.5644		327.2	-3.07757	-90.6413
87.25	-4.02241	-89.201		207.25	-2.28996	-90.6054		327.25	-1.73246	-88.5957
87.3	-3.37788	-89.3622		207.3	-1.48333	-90.2193		327.3	-1.89455	-89.1428
87.35	-3.65376	-89.0695		207.35	-0.86461	-90.1583		327.35	-2.78916	-88.9112
87.4	-3.13862	-89.683		207.4	-0.58097	-90.3942		327.4	-2.55765	-89.2888
87.45	-2.88228	-90.3528		207.45	-0.59653	-90.9749		327.45	-2.28575	-89.378
87.5	-3.30708	-91.032		207.5	-0.4218	-91.1778		327.5	-2.88528	-89.8543
87.55	-3.99922	-91.9147		207.55	-0.11423	-90.9765		327.55	-3.88499	-90.9382
87.6	-4.27022	-92.1072		207.6	-0.42659	-91.0969		327.6	-3.84363	-91.0103
87.65	-4.1103	-92.0556		207.65	-0.67791	-91.2108		327.65	-3.43239	-90.8448
87.7	-4.11153	-91.2292		207.7	-1.12431	-90.8247		327.7	-2.98722	-90.4045
87.75	-4.47895	-89.8692		207.75	-0.86341	-90.7571		327.75	-3.61554	-89.1121
87.8	-4.71699	-89.3591		207.8	-1.13508	-91.1646		327.8	-3.58191	-88.1945
87.85	-4.96235	-89.1697		207.85	-1.04412	-91.7947		327.85	-3.91823	-87.375
87.9	-5.28706	-89.8865		207.9	-2.01231	-90.4569		327.9	-3.27475	-89.4296
87.95	-5.49824	-92.0837		207.95	-1.30741	-90.5971		327.95	-4.19083	-91.4866
88	-4.4997	-92.2653		208	-0.81075	-90.216		328	-3.68895	-92.0492
88.05	-3.84297	-93.2043		208.05	-0.83828	-90.2787		328.05	-3.00469	-92.9255
88.1	-4.1103	-93.2512		208.1	-0.75929	-90.7423		328.1	-3.35101	-92.509
88.15	-4.98921	-93.0619		208.15	-0.24947	-90.8957		328.15	-4.73974	-92.1662
88.2	-4.64009	-93.0525		208.2	-0.2746	-90.4734		328.2	-4.36548	-92.5791
88.25	-4.50947	-93.5329		208.25	0.21488	-89.9521		328.25	-4.72435	-93.5808
88.3	-5.01484	-94.0322		208.3	-0.19322	-89.8333		328.3	-4.82162	-94.1988
88.35	-4.80122	-93.5721		208.35	-0.45292	-90.833		328.35	-4.3483	-92.7391
88.4	-4.44844	-93.126		208.4	-0.1633	-90.7192		328.4	-4.28513	-92.4068
88.45	-4.22383	-92.7489		208.45	-0.30572	-90.6153		328.45	-3.91811	-92.1336
88.5	-4.23604	-93.0227		208.5	-0.0161	-90.7571		328.5	-4.21994	-92.2656
88.55	-4.43135	-92.6675		208.55	-0.000542671	-91.1811		328.55	-4.4308	-91.4864
88.6	-4.57051	-92.5548		208.6	0.37524	-91.5209		328.6	-4.94575	-91.0339
88.65	-4.22871	-91.6972		208.65	0.30344	-90.9386		328.65	-4.53215	-90.7586
88.7	-3.87471	-91.1557		208.7	-0.02567	-90.0989		328.7	-3.84903	-91.0568
88.75	-3.43281	-89.73		208.75	0.52484	-90.6581		328.75	-3.95765	-89.0718
88.8	-3.51216	-89.9835		208.8	0.59066	-91.991		328.8	-4.10282	-87.9925
88.85	-3.29976	-90.0774		208.85	-0.02448	-92.0471		328.85	-3.27528	-88.0303
88.9	-3.45845	-90.5109		208.9	0.98081	-91.5902		328.9	-4.43926	-88.9207
88.95	-4.3166	-91.5094		208.95	-0.09628	-91.1085		328.95	-4.22032	-90.4009
89	-4.79267	-91.874		209	-0.25186	-91.1464		329	-4.54081	-90.7276
89.05	-4.91474	-91.1103		209.05	-0.71501	-90.2952		329.05	-4.19973	-90.8151
89.1	-5.65571	-91.5235		209.1	-0.58576	-90.5245		329.1	-5.06995	-90.9989
89.15	-5.72285	-91.5015		209.15	-0.41582	-91.6479		329.15	-5.30703	-89.8536
89.2	-5.3249	-91.3983		209.2	-0.6085	-91.2437		329.2	-4.7164	-90.1545
89.25	-4.83174	-90.7879		209.25	-0.74852	-91.0194		329.25	-4.08322	-89.7685
89.3	-4.4643	-91.5751		209.3	-0.98548	-90.4734		329.3	-3.47882	-91.1017
89.35	-4.87568	-91.1635		209.35	-1.25834	-90.9699		329.35	-3.61734	-90.1936
89.4	-5.49946	-90.5907		209.4	-1.14106	-90.4321		329.4	-4.3584	-90.1586
89.45	-5.17475	-90.5641		209.45	-1.11952	-91.1068		329.45	-4.05523	-89.4573
89.5	-4.60835	-89.9788		209.5	-1.02857	-91.0227		329.5	-3.57978	-88.9561
89.55	-4.37031	-89.9694		209.55	-1.02378	-91.5126		329.55	-3.34653	-88.4568
89.6	-3.53657	-90.7535		209.6	-0.96513	-91.3312		329.6	-2.57144	-89.4223
89.65	-3.01655	-90.7676		209.65	-1.10157	-91.0524		329.65	-1.91499	-89.7152
89.7	-2.12178	-91.4249		209.7	-1.59224	-91.2454		329.7	-0.52954	-90.1795
89.75	-2.31709	-91.8474		209.75	-1.53839	-90.4767		329.75	-0.7787	-91.3707
89.8	-2.6125	-91.8725		209.8	-0.9412	-90.4635		329.8	-1.6713	-91.409
89.85	-2.82612	-92.2762		209.85	-0.77006	-90.7835		329.85	-2.05606	-91.4927
89.9	-2.26826	-92.2653		209.9	-1.27869	-91.5143		329.9	-0.98958	-90.751
89.95	-1.60054	-92.3451		209.95	-0.95915	-90.7967		329.95	-0.64139	-91.5484
90	-2.57832	-92.392		210	-1.51206	-91.313		330	-1.06626	-91.079
