# Supplementary material for: Lifelong absence of microglia alters hippocampal glutamatergic networks but not synapse and spine density
Source: EMBO Rep. 2024 Apr 8;25(5):16. doi: 10.1038/s44319-024-00130-9 (PMC11094096; doi:10.1038/s44319-024-00130-9)
Supplement: Supplementary file 5 — Source data Fig. 5 [file 44319_2024_130_MOESM5_ESM.zip › Figure 5/5C/Fig5C.xlsx]

## Sheet: Tabelle1
+/+	Δ/Δ
353.878	75.7726
344.785	346.361
793.157	84.7674
589.044	182.188
253.085	432.784
353.383	235.899
459.057	196.28
204.33	227.276
306.434	221.185
764.614	439.101
658.693
209.701
251.88
226.178
