# Supplementary material for: Lifelong absence of microglia alters hippocampal glutamatergic networks but not synapse and spine density
Source: EMBO Rep. 2024 Apr 8;25(5):16. doi: 10.1038/s44319-024-00130-9 (PMC11094096; doi:10.1038/s44319-024-00130-9)
Supplement: Supplementary file 5 — Source data Fig. 5 [file 44319_2024_130_MOESM5_ESM.zip › Figure 5/5D/Fig5D.xlsx]

## Sheet: Tabelle1
+/+	Δ/Δ
200.762	85.9646
361.304	364.106
332.076	279.737
416.586	278.174
337.182	423.486
231.004	464.252
240.901	336.32
238.558	342.599
253.598	255.253
246.963	211.238
179.455
217.406
189.938
266.276
