# Supplementary material for: Lifelong absence of microglia alters hippocampal glutamatergic networks but not synapse and spine density
Source: EMBO Rep. 2024 Apr 8;25(5):16. doi: 10.1038/s44319-024-00130-9 (PMC11094096; doi:10.1038/s44319-024-00130-9)
Supplement: Supplementary file 5 — Source data Fig. 5 [file 44319_2024_130_MOESM5_ESM.zip › Figure 5/5E/Fig5E.xlsx]

## Sheet: Tabelle1
+/+	Δ/Δ
0.56732	1.13451
0.70723	1.05123
1.33229	3.30005
0.65369	1.52685
0.52477	0.97852
1.16751	1.96801
0.82758	1.71347
1.04791	1.50742
0.41868	1.15403
0.32299	0.48107
0.27244
1.03674
0.75408
1.17728
