# Supplementary material for: Lifelong absence of microglia alters hippocampal glutamatergic networks but not synapse and spine density
Source: EMBO Rep. 2024 Apr 8;25(5):16. doi: 10.1038/s44319-024-00130-9 (PMC11094096; doi:10.1038/s44319-024-00130-9)
Supplement: Supplementary file 5 — Source data Fig. 5 [file 44319_2024_130_MOESM5_ESM.zip › Figure 5/5F/Fig5F.xlsx]

## Sheet: Tabelle1
	time (ms)	current +/+ (pA)	current Δ/Δ (pA)		time (ms)	current (pA)
	0	0	0		50	-40
	0.05	0.05661	-2.04424		50	-60
	0.1	0.14684	-1.97288		70	-60
	0.15	-0.12472	-1.86609
	0.2	-0.0513	-1.74643
	0.25	-0.19682	-1.64405
	0.3	-0.56214	-1.58482
	0.35	-0.49049	-1.58285
	0.4	-0.94914	-1.63776
	0.45	-1.3472	-1.73599
	0.5	-1.2437	-1.85364
	0.55	-0.90226	-1.95854
	0.6	-0.54799	-2.01616
	0.65	-0.37771	-1.99814
	0.7	-0.85626	-1.89178
	0.75	-0.91907	-1.70647
	0.8	-1.05131	-1.46922
	0.85	-0.75542	-1.21157
	0.9	-0.73021	-0.9564
	0.95	-0.44184	-0.71159
	1	-0.59797	-0.47374
	1.05	-0.25741	-0.23721
	1.1	0.28925	-0.00143
	1.15	0.31446	0.2243
	1.2	0.28483	0.41828
	1.25	0.10969	0.54736
	1.3	-0.17338	0.57571
	1.35	-0.28129	0.47986
	1.4	0.21008	0.26276
	1.45	0.38213	-0.04154
	1.5	0.92393	-0.37659
	1.55	0.88545	-0.68242
	1.6	0.91243	-0.91391
	1.65	1.21495	-1.05359
	1.7	1.33127	-1.11396
	1.75	1.44008	-1.12839
	1.8	0.99027	-1.13355
	1.85	0.98452	-1.15073
	1.9	0.81867	-1.17921
	1.95	0.39673	-1.20367
	2	0.08359	-1.20583
	2.05	0.22247	-1.1738
	2.1	0.67979	-1.10903
	2.15	0.59443	-1.02901
	2.2	0.57408	-0.96087
	2.25	0.33481	-0.92893
	2.3	0.21141	-0.94392
	2.35	0.18311	-0.99995
	2.4	-0.01548	-1.08001
	2.45	-0.21982	-1.16555
	2.5	-0.21583	-1.24869
	2.55	-0.30473	-1.3375
	2.6	-0.88943	-1.44998
	2.65	-0.75984	-1.60021
	2.7	-0.47944	-1.78524
	2.75	-0.41575	-1.98183
	2.8	-0.10969	-2.14977
	2.85	0.26979	-2.2411
	2.9	0.17957	-2.2155
	2.95	0.41309	-2.05483
	3	0.46617	-1.76984
	3.05	0.50863	-1.39772
	3.1	0.60327	-0.99644
	3.15	0.34233	-0.63438
	3.2	0.1349	-0.37365
	3.25	0.14463	-0.25314
	3.3	0.29412	-0.27805
	3.35	0.2406	-0.42233
	3.4	0.2866	-0.63849
	3.45	0.21495	-0.86896
	3.5	0.19328	-1.05935
	3.55	0.5104	-1.17091
	3.6	0.42371	-1.19044
	3.65	0.55772	-1.13327
	3.7	0.31048	-1.03674
	3.75	0.56524	-0.94758
	3.8	0.66785	-0.90394
	3.85	0.90801	-0.9196
	3.9	0.80274	-0.97844
	3.95	0.58868	-1.04184
	4	0.20345	-1.06636
	4.05	0.48872	-1.02161
	4.1	0.10349	-0.90521
	4.15	-0.24503	-0.75018
	4.2	-0.03892	-0.62077
	4.25	-0.4414	-0.5937
	4.3	-0.2008	-0.73003
	4.35	-0.51084	-1.05178
	4.4	-0.48695	-1.53411
	4.45	-0.2897	-2.11305
	4.5	0.17603	-2.70114
	4.55	0.24149	-3.20472
	4.6	0.71871	-3.542
	4.65	0.6851	-3.66214
	4.7	0.77532	-3.56178
	4.75	0.54976	-3.28813
	4.8	1.3326	-2.92729
	4.85	0.82397	-2.57769
	4.9	0.85582	-2.31982
	4.95	0.61964	-2.19593
	5	0.46484	-2.20595
	5.05	0.3839	-2.31377
	5.1	0.64618	-2.45782
	5.15	0.47015	-2.56369
	5.2	-0.02786	-2.55972
	5.25	0.49801	-2.39272
	5.3	0.55109	-2.04049
	5.35	-0.000884623	-1.52201
	5.4	0.0858	-0.89562
	5.45	0.38921	-0.24274
	5.5	0.13445	0.35705
	5.55	-0.16718	0.84667
	5.6	-0.35294	1.19995
	5.65	-0.43432	1.41613
	5.7	-0.51615	1.50559
	5.75	-0.43786	1.47388
	5.8	-0.74083	1.31668
	5.85	-0.62849	1.02537
	5.9	-0.24812	0.5961
	5.95	-0.28218	0.03826
	6	0.48165	-0.62272
	6.05	0.25785	-1.34862
	6.1	0.15303	-2.09279
	6.15	-0.45998	-2.80722
	6.2	-0.61566	-3.45081
	6.25	-0.8399	-3.99259
	6.3	-0.40602	-4.41097
	6.35	-0.66608	-4.69459
	6.4	-0.36533	-4.84065
	6.45	-0.37948	-4.85406
	6.5	-0.58072	-4.74687
	6.55	-0.72358	-4.53503
	6.6	-0.40159	-4.23507
	6.65	0.1004	-3.862
	6.7	0.52366	-3.43174
	6.75	0.78328	-2.96708
	6.8	0.94206	-2.50192
	6.85	0.5763	-2.08103
	6.9	0.41663	-1.75282
	6.95	0.31446	-1.55563
	7	0.41354	-1.50411
	7.05	0.36223	-1.58281
	7.1	0.53516	-1.74796
	7.15	1.20036	-1.9384
	7.2	1.37948	-2.09471
	7.25	1.45246	-2.17887
	7.3	1.45158	-2.18212
	7.35	1.97922	-2.12124
	7.4	1.62362	-2.02725
	7.45	1.7112	-1.93436
	7.5	1.68245	-1.87374
	7.55	1.26139	-1.87125
	7.6	0.82795	-1.94305
	7.65	0.58647	-2.09057
	7.7	0.54666	-2.29893
	7.75	0.24901	-2.53811
	7.8	0.65546	-2.76914
	7.85	0.22247	-2.95388
	7.9	-0.1402	-3.06592
	7.95	0.27245	-3.09851
	8	0.47811	-3.06655
	8.05	0.66033	-3.00203
	8.1	0.49005	-2.94286
	8.15	-0.03759	-2.92031
	8.2	-0.05484	-2.94983
	8.25	-0.05352	-3.02561
	8.3	-0.04732	-3.12394
	8.35	0.00221	-3.21394
	8.4	-0.03096	-3.27024
	8.45	0.16718	-3.27844
	8.5	-0.12428	-3.23392
	8.55	-0.42238	-3.13962
	8.6	-0.80053	-3.00478
	8.65	-0.93543	-2.84645
	8.7	-1.00664	-2.69197
	8.75	-1.2154	-2.57927
	8.8	-1.54313	-2.5504
	8.85	-0.57187	-2.63915
	8.9	-0.60637	-2.8588
	8.95	-1.06546	-3.19625
	9	-1.86378	-3.6166
	9.05	-2.49536	-4.07595
	9.1	-3.0407	-4.53366
	9.15	-3.43522	-4.95674
	9.2	-3.38966	-5.31954
	9.25	-3.4047	-5.60315
	9.3	-4.15172	-5.79749
	9.35	-4.29059	-5.90609
	9.4	-4.64973	-5.95039
	9.45	-5.43036	-5.96805
	9.5	-5.71784	-6.00251
	9.55	-6.14553	-6.09414
	9.6	-7.12563	-6.27609
	9.65	-8.34191	-6.57456
	9.7	-10.4582	-7.01375
	9.75	-12.6214	-7.62415
	9.8	-15.4667	-8.44622
	9.85	-18.0005	-9.52835
	9.9	-20.7325	-10.9228
	9.95	-23.9249	-12.6813
	10	-27.1222	-14.8534
	10.05	-30.4269	-17.488
	10.1	-33.8882	-20.6319
	10.15	-38.0576	-24.3185
	10.2	-41.9444	-28.5495
	10.25	-45.415	-33.2742
	10.3	-48.4478	-38.3791
	10.35	-50.5871	-43.6908
	10.4	-53.0387	-48.9967
	10.45	-54.9936	-54.0766
	10.5	-57.1033	-58.7363
	10.55	-59.7543	-62.8324
	10.6	-61.5955	-66.2869
	10.65	-62.9821	-69.0896
	10.7	-64.0064	-71.2908
	10.75	-65.7388	-72.9845
	10.8	-66.5155	-74.2861
	10.85	-67.7486	-75.3106
	10.9	-68.9945	-76.1539
	10.95	-69.7835	-76.8795
	11	-71.1161	-77.5177
	11.05	-71.561	-78.077
	11.1	-72.3775	-78.5587
	11.15	-72.5739	-78.9658
	11.2	-73.3629	-79.3076
	11.25	-73.9511	-79.597
	11.3	-74.0524	-79.8451
	11.35	-74.3722	-80.0546
	11.4	-74.8565	-80.2176
	11.45	-75.4195	-80.3185
	11.5	-75.669	-80.3431
	11.55	-75.887	-80.2855
	11.6	-75.9715	-80.1521
	11.65	-76.0697	-79.9587
	11.7	-75.7981	-79.7266
	11.75	-75.8384	-79.4794
	11.8	-75.9777	-79.2398
	11.85	-76.4708	-79.0262
	11.9	-76.236	-78.8495
	11.95	-76.2899	-78.7066
	12	-76.7725	-78.5757
	12.05	-77.0038	-78.4189
	12.1	-76.5571	-78.1968
	12.15	-76.7375	-77.8884
	12.2	-76.5013	-77.503
	12.25	-76.6844	-77.0791
	12.3	-76.6513	-76.6691
	12.35	-76.2094	-76.3198
	12.4	-75.8839	-76.0576
	12.45	-76.155	-75.8842
	12.5	-75.9794	-75.7817
	12.55	-75.2501	-75.7189
	12.6	-74.9573	-75.6553
	12.65	-75.1709	-75.5427
	12.7	-75.3457	-75.3318
	12.75	-75.5814	-74.9832
	12.8	-75.1577	-74.4768
	12.85	-74.9543	-73.8149
	12.9	-74.3877	-73.0243
	12.95	-74.3231	-72.154
	13	-74.0586	-71.2643
	13.05	-74.0268	-70.4141
	13.1	-74.1811	-69.6517
	13.15	-74.4367	-69.0138
	13.2	-74.1727	-68.522
	13.25	-74.0573	-68.1782
	13.3	-73.5509	-67.9611
	13.35	-72.8702	-67.8266
	13.4	-72.2337	-67.7135
	13.45	-71.9449	-67.554
	13.5	-71.431	-67.2881
	13.55	-71.2302	-66.8773
	13.6	-71.3404	-66.3116
	13.65	-71.0254	-65.6078
	13.7	-70.7848	-64.8079
	13.75	-70.3377	-63.9712
	13.8	-70.1192	-63.1581
	13.85	-69.4818	-62.4161
	13.9	-69.2691	-61.7754
	13.95	-69.5456	-61.2508
	14	-69.5142	-60.8485
	14.05	-68.699	-60.5717
	14.1	-67.7888	-60.4203
	14.15	-67.2112	-60.3832
	14.2	-67.3766	-60.4315
	14.25	-66.4854	-60.5195
	14.3	-66.584	-60.5911
	14.35	-66.4514	-60.5915
	14.4	-66.4425	-60.4772
	14.45	-65.8865	-60.224
	14.5	-64.8618	-59.8291
	14.55	-64.8596	-59.3051
	14.6	-64.6614	-58.6703
	14.65	-64.1231	-57.9433
	14.7	-64.1373	-57.1439
	14.75	-63.9662	-56.3019
	14.8	-63.4394	-55.4629
	14.85	-63.9578	-54.6867
	14.9	-64.1099	-54.0296
	14.95	-63.9175	-53.5226
	15	-63.9197	-53.1596
	15.05	-63.3275	-52.9002
	15.1	-62.6336	-52.6864
	15.15	-62.4173	-52.4659
	15.2	-62.0865	-52.2135
	15.25	-61.5548	-51.9362
	15.3	-60.9374	-51.6613
	15.35	-60.481	-51.4183
	15.4	-60.2859	-51.2227
	15.45	-60.4849	-51.0644
	15.5	-60.2554	-50.9083
	15.55	-60.006	-50.7035
	15.6	-59.5707	-50.4027
	15.65	-59.5358	-49.9811
	15.7	-59.4531	-49.4472
	15.75	-58.5818	-48.8415
	15.8	-58.4752	-48.2233
	15.85	-57.8481	-47.6517
	15.9	-57.3244	-47.1711
	15.95	-56.9423	-46.8024
	16	-56.0926	-46.5408
	16.05	-55.676	-46.3565
	16.1	-55.1864	-46.2037
	16.15	-55.4283	-46.0329
	16.2	-54.8538	-45.8075
	16.25	-54.255	-45.5163
	16.3	-53.7189	-45.174
	16.35	-53.4907	-44.8131
	16.4	-53.6198	-44.4719
	16.45	-53.5208	-44.1772
	16.5	-53.1444	-43.9356
	16.55	-52.9869	-43.7373
	16.6	-52.7516	-43.5669
	16.65	-52.7742	-43.4112
	16.7	-52.622	-43.2609
	16.75	-52.0798	-43.1093
	16.8	-51.8821	-42.9524
	16.85	-51.7675	-42.7885
	16.9	-51.9387	-42.6183
	16.95	-51.4509	-42.4461
	17	-50.8613	-42.2821
	17.05	-50.9016	-42.1454
	17.1	-51.09	-42.0606
	17.15	-51.1439	-42.0492
	17.2	-51.5566	-42.1183
	17.25	-51.1886	-42.2518
	17.3	-51.2872	-42.4093
	17.35	-51.2859	-42.537
	17.4	-51.1581	-42.5858
	17.45	-51.105	-42.5252
	17.5	-50.5442	-42.3462
	17.55	-49.91	-42.0552
	17.6	-48.8688	-41.663
	17.65	-48.4522	-41.1756
	17.7	-48.2554	-40.5907
	17.75	-48.166	-39.9084
	17.8	-47.9126	-39.1473
	17.85	-47.8308	-38.3546
	17.9	-47.7976	-37.6018
	17.95	-47.99	-36.9688
	18	-48.0024	-36.5199
	18.05	-48.093	-36.2815
	18.1	-47.3602	-36.2344
	18.15	-47.3195	-36.3221
	18.2	-46.7206	-36.4714
	18.25	-46.1448	-36.6155
	18.3	-45.9267	-36.7072
	18.35	-45.8949	-36.7227
	18.4	-45.6508	-36.657
	18.45	-45.4305	-36.5164
	18.5	-44.998	-36.3156
	18.55	-44.9714	-36.0788
	18.6	-45.1143	-35.839
	18.65	-44.3102	-35.628
	18.7	-44.105	-35.4647
	18.75	-44.3911	-35.3443
	18.8	-44.6494	-35.2336
	18.85	-44.6017	-35.0793
	18.9	-43.8347	-34.8264
	18.95	-43.8936	-34.4419
	19	-43.3757	-33.9287
	19.05	-42.8454	-33.3236
	19.1	-42.289	-32.6856
	19.15	-41.7118	-32.0804
	19.2	-41.4628	-31.5648
	19.25	-41.5534	-31.1735
	19.3	-41.2527	-30.9086
	19.35	-41.6844	-30.7376
	19.4	-41.9099	-30.604
	19.45	-41.7958	-30.4489
	19.5	-42.1178	-30.2345
	19.55	-41.7529	-29.9578
	19.6	-41.5831	-29.65
	19.65	-41.404	-29.3636
	19.7	-40.974	-29.1529
	19.75	-40.4743	-29.0538
	19.8	-40.4628	-29.0773
	19.85	-40.1479	-29.2101
	19.9	-39.526	-29.4215
	19.95	-39.4101	-29.6736
	20	-39.1934	-29.93
	20.05	-39.0576	-30.1633
	20.1	-38.898	-30.3565
	20.15	-38.9718	-30.4998
	20.2	-38.9763	-30.5874
	20.25	-40.001	-30.6157
	20.3	-39.6118	-30.5817
	20.35	-39.5986	-30.4812
	20.4	-39.6852	-30.3148
	20.45	-39.9824	-30.0922
	20.5	-39.5229	-29.828
	20.55	-39.2845	-29.5312
	20.6	-39.1695	-29.2028
	20.65	-39.3389	-28.8385
	20.7	-39.1386	-28.437
	20.75	-38.7573	-28.004
	20.8	-37.6905	-27.5542
	20.85	-37.5092	-27.1087
	20.9	-37.158	-26.6889
	20.95	-37.2991	-26.3122
	21	-37.6061	-25.9904
	21.05	-37.2297	-25.7298
	21.1	-36.9776	-25.532
	21.15	-36.8595	-25.3933
	21.2	-36.7759	-25.3048
	21.25	-36.6852	-25.2574
	21.3	-36.2367	-25.2475
	21.35	-36.1359	-25.2811
	21.4	-35.8281	-25.3729
	21.45	-35.9661	-25.5401
	21.5	-35.2301	-25.7928
	21.55	-34.7493	-26.1236
	21.6	-34.7998	-26.4983
	21.65	-35.3517	-26.8555
	21.7	-35.9652	-27.1153
	21.75	-35.541	-27.1992
	21.8	-35.0948	-27.0556
	21.85	-34.6976	-26.6786
	21.9	-34.4897	-26.1088
	21.95	-34.2257	-25.4182
	22	-33.687	-24.6871
	22.05	-32.951	-23.9885
	22.1	-33.024	-23.3769
	22.15	-33.0496	-22.8815
	22.2	-32.9568	-22.509
	22.25	-32.9541	-22.2533
	22.3	-32.7144	-22.1056
	22.35	-32.8847	-22.0558
	22.4	-33.0426	-22.0856
	22.45	-32.6976	-22.1588
	22.5	-32.281	-22.2193
	22.55	-31.9179	-22.1969
	22.6	-31.6025	-22.0259
	22.65	-31.813	-21.6678
	22.7	-31.8688	-21.1253
	22.75	-31.9068	-20.4411
	22.8	-32.1487	-19.6849
	22.85	-31.6472	-18.9336
	22.9	-31.7215	-18.2545
	22.95	-31.7197	-17.698
	23	-31.177	-17.2983
	23.05	-31.131	-17.0778
	23.1	-30.7511	-17.0464
	23.15	-30.4526	-17.2017
	23.2	-30.2969	-17.5271
	23.25	-30.8581	-17.9892
	23.3	-30.656	-18.5357
	23.35	-30.9289	-19.0981
	23.4	-31.0616	-19.6055
	23.45	-30.8073	-20.0026
	23.5	-30.5875	-20.2651
	23.55	-30.4614	-20.4006
	23.6	-30.1116	-20.4362
	23.65	-30.3858	-20.404
	23.7	-30.0191	-20.3327
	23.75	-29.6304	-20.2415
	23.8	-29.3482	-20.1369
	23.85	-29.4592	-20.0141
	23.9	-29.786	-19.8617
	23.95	-30.304	-19.6709
	24	-30.5079	-19.4432
	24.05	-30.6843	-19.1954
	24.1	-30.5207	-18.9556
	24.15	-30.5273	-18.7546
	24.2	-30.7511	-18.613
	24.25	-30.8674	-18.5314
	24.3	-30.5879	-18.4883
	24.35	-30.6972	-18.4438
	24.4	-30.1518	-18.3484
	24.45	-29.9285	-18.1564
	24.5	-29.6396	-17.8415
	24.55	-29.1876	-17.4073
	24.6	-28.9355	-16.8879
	24.65	-28.227	-16.3418
	24.7	-28.0169	-15.8419
	24.75	-28.411	-15.4626
	24.8	-28.1098	-15.2593
	24.85	-28.1093	-15.2498
	24.9	-28.0421	-15.4116
	24.95	-27.9603	-15.6952
	25	-28.2641	-16.0454
	25.05	-27.9722	-16.4194
	25.1	-27.6043	-16.7939
	25.15	-27.8802	-17.1633
	25.2	-28.1558	-17.5352
	25.25	-28.6728	-17.9232
	25.3	-28.8975	-18.3364
	25.35	-28.365	-18.7673
	25.4	-28.1978	-19.1886
	25.45	-28.3349	-19.5586
	25.5	-27.9714	-19.8305
	25.55	-27.3796	-19.9613
	25.6	-27.3606	-19.9184
	25.65	-27.3504	-19.6834
	25.7	-27.0757	-19.2582
	25.75	-26.8413	-18.6658
	25.8	-26.7675	-17.9488
	25.85	-26.376	-17.1668
	25.9	-26.5463	-16.3928
	25.95	-26.7299	-15.705
	26	-26.8962	-15.176
	26.05	-26.8842	-14.8591
	26.1	-26.8422	-14.7757
	26.15	-27.0231	-14.9093
	26.2	-26.4424	-15.2071
	26.25	-26.261	-15.5907
	26.3	-26.3628	-15.9723
	26.35	-26.4322	-16.2717
	26.4	-26.6587	-16.4283
	26.45	-26.6096	-16.4117
	26.5	-26.5277	-16.2249
	26.55	-26.6909	-15.9002
	26.6	-26.7042	-15.488
	26.65	-26.2982	-15.0474
	26.7	-26.181	-14.641
	26.75	-25.7904	-14.3279
	26.8	-25.4663	-14.1528
	26.85	-25.8073	-14.1352
	26.9	-25.2571	-14.2613
	26.95	-24.5153	-14.4838
	27	-24.7966	-14.7318
	27.05	-24.7347	-14.9294
	27.1	-25.1597	-15.0189
	27.15	-25.4994	-14.9757
	27.2	-25.7188	-14.8098
	27.25	-25.7161	-14.5556
	27.3	-25.3451	-14.2588
	27.35	-25.1792	-13.9634
	27.4	-24.9621	-13.7013
	27.45	-24.5074	-13.4878
	27.5	-24.3981	-13.3234
	27.55	-24.0089	-13.2013
	27.6	-24.2849	-13.1118
	27.65	-24.6617	-13.0452
	27.7	-24.7201	-12.9928
	27.75	-24.5215	-12.9474
	27.8	-24.0837	-12.9064
	27.85	-24.0067	-12.8773
	27.9	-23.7586	-12.8816
	27.95	-23.7829	-12.9502
	28	-24.2916	-13.1102
	28.05	-24.8024	-13.3707
	28.1	-24.4512	-13.717
	28.15	-24.223	-14.116
	28.2	-24.0828	-14.528
	28.25	-23.7812	-14.917
	28.3	-23.9988	-15.2555
	28.35	-24.1306	-15.524
	28.4	-23.5923	-15.7081
	28.45	-22.8798	-15.7956
	28.5	-22.5609	-15.7739
	28.55	-22.6153	-15.6317
	28.6	-22.725	-15.3609
	28.65	-22.8793	-14.963
	28.7	-23.3318	-14.4579
	28.75	-23.7223	-13.889
	28.8	-23.6547	-13.3187
	28.85	-24.1425	-12.8158
	28.9	-24.3353	-12.4426
	28.95	-24.2783	-12.2458
	29	-23.7781	-12.2485
	29.05	-24.6334	-12.444
	29.1	-24.6259	-12.7946
	29.15	-23.9731	-13.238
	29.2	-23.5268	-13.7004
	29.25	-23.4061	-14.1153
	29.3	-23.3968	-14.4399
	29.35	-23.6631	-14.6643
	29.4	-23.158	-14.8083
	29.45	-23.3964	-14.9052
	29.5	-23.338	-14.9823
	29.55	-23.3402	-15.0487
	29.6	-23.0456	-15.0919
	29.65	-22.5834	-15.0804
	29.7	-22.315	-14.9743
	29.75	-21.897	-14.7423
	29.8	-21.7984	-14.3737
	29.85	-21.7356	-13.8831
	29.9	-21.5441	-13.3052
	29.95	-21.4565	-12.6852
	30	-21.4972	-12.0666
	30.05	-21.227	-11.4838
	30.1	-20.8607	-10.9603
	30.15	-20.9528	-10.5102
	30.2	-21.112	-10.1419
	30.25	-21.0496	-9.86384
	30.3	-20.7931	-9.6887
	30.35	-21.0629	-9.62984
	30.4	-20.4685	-9.69115
	30.45	-20.0691	-9.85879
	30.5	-19.997	-10.0992
	30.55	-20.5772	-10.3627
	30.6	-20.5211	-10.5917
	30.65	-20.2557	-10.7348
	30.7	-20.0602	-10.7625
	30.75	-20.6905	-10.6775
	30.8	-20.4959	-10.5143
	30.85	-20.2522	-10.3268
	30.9	-19.5914	-10.1723
	30.95	-19.3366	-10.0976
	31	-19.112	-10.1298
	31.05	-19.3424	-10.2754
	31.1	-19.4255	-10.5233
	31.15	-19.648	-10.8541
	31.2	-20.0934	-11.2489
	31.25	-20.177	-11.6924
	31.3	-19.8271	-12.1663
	31.35	-19.7029	-12.6395
	31.4	-19.6352	-13.0658
	31.45	-19.2968	-13.3916
	31.5	-18.7603	-13.5682
	31.55	-18.3601	-13.5665
	31.6	-18.468	-13.3891
	31.65	-18.1363	-13.0706
	31.7	-18.3592	-12.6633
	31.75	-18.7816	-12.2203
	31.8	-18.4211	-11.7832
	31.85	-18.1902	-11.3739
	31.9	-18.1739	-10.9955
	31.95	-18.0315	-10.639
	32	-17.5693	-10.2981
	32.05	-17.7121	-9.98472
	32.1	-17.886	-9.73746
	32.15	-18.0275	-9.61114
	32.2	-18.449	-9.64948
	32.25	-18.6913	-9.85888
	32.3	-18.9284	-10.1992
	32.35	-19.0089	-10.5936
	32.4	-18.8192	-10.9535
	32.45	-18.384	-11.2058
	32.5	-18.3114	-11.3118
	32.55	-18.2155	-11.2744
	32.6	-18.0947	-11.1274
	32.65	-18.2844	-10.917
	32.7	-17.8236	-10.6842
	32.75	-18.0341	-10.4556
	32.8	-17.4083	-10.2427
	32.85	-17.2349	-10.0473
	32.9	-16.8943	-9.86544
	32.95	-16.8767	-9.68891
	33	-17.196	-9.50525
	33.05	-17.3322	-9.30006
	33.1	-17.453	-9.06298
	33.15	-17.3725	-8.79576
	33.2	-16.8758	-8.51147
	33.25	-16.8665	-8.2263
	33.3	-16.3543	-7.9508
	33.35	-16.2676	-7.68673
	33.4	-16.1009	-7.43433
	33.45	-15.5419	-7.20433
	33.5	-15.3499	-7.02639
	33.55	-15.5286	-6.9458
	33.6	-15.2668	-7.00796
	33.65	-15.4914	-7.23597
	33.7	-15.7201	-7.61281
	33.75	-16.1257	-8.07885
	33.8	-16.6454	-8.54893
	33.85	-16.2155	-8.93931
	33.9	-16.4525	-9.19333
	33.95	-17.2791	-9.29493
	34	-16.84	-9.26686
	34.05	-16.4795	-9.1572
	34.1	-16.131	-9.01932
	34.15	-16.3818	-8.89574
	34.2	-16.3565	-8.8115
	34.25	-15.9793	-8.77426
	34.3	-15.9023	-8.77464
	34.35	-16.0925	-8.78566
	34.4	-16.3194	-8.76688
	34.45	-16.1677	-8.67476
	34.5	-15.9244	-8.48122
	34.55	-15.7196	-8.19091
	34.6	-15.5109	-7.84684
	34.65	-15.866	-7.51721
	34.7	-16.2769	-7.27173
	34.75	-16.6661	-7.15962
	34.8	-17.2606	-7.19674
	34.85	-17.4636	-7.36166
	34.9	-17.142	-7.60487
	34.95	-17.0461	-7.86668
	35	-16.583	-8.09695
	35.05	-16.5662	-8.268
	35.1	-16.2053	-8.37542
	35.15	-15.6042	-8.43099
	35.2	-15.3565	-8.45183
	35.25	-15.905	-8.44904
	35.3	-15.8156	-8.42472
	35.35	-15.6449	-8.37584
	35.4	-15.5936	-8.30069
	35.45	-15.4728	-8.20146
	35.5	-15.165	-8.08119
	35.55	-15.2181	-7.94125
	35.6	-15.9987	-7.78028
	35.65	-16.2561	-7.59531
	35.7	-15.9036	-7.38622
	35.75	-16.3194	-7.16046
	35.8	-16.3636	-6.93716
	35.85	-16.7267	-6.74511
	35.9	-16.6489	-6.61131
	35.95	-16.437	-6.55019
	36	-16.0288	-6.55792
	36.05	-16.0063	-6.61526
	36.1	-15.7816	-6.69755
	36.15	-15.372	-6.78543
	36.2	-15.5034	-6.86829
	36.25	-15.284	-6.94327
	36.3	-15.0775	-7.0144
	36.35	-14.4821	-7.09031
	36.4	-14.3415	-7.17905
	36.45	-14.633	-7.28102
	36.5	-15.0301	-7.38391
	36.55	-15.0292	-7.46612
	36.6	-15.0748	-7.50388
	36.65	-15.1106	-7.4788
	36.7	-15.2499	-7.3842
	36.75	-15.5463	-7.22861
	36.8	-15.8435	-7.035
	36.85	-15.8214	-6.83467
	36.9	-15.5348	-6.65738
	36.95	-15.7661	-6.52193
	37	-15.5914	-6.43308
	37.05	-15.5878	-6.38464
	37.1	-15.1832	-6.36616
	37.15	-15.2239	-6.3661
	37.2	-15.8165	-6.37487
	37.25	-15.7426	-6.38891
	37.3	-15.7387	-6.41227
	37.35	-15.3782	-6.45229
	37.4	-14.8678	-6.51332
	37.45	-15.4335	-6.59199
	37.5	-14.7984	-6.67839
	37.55	-14.6241	-6.75908
	37.6	-15.1133	-6.82143
	37.65	-15.5352	-6.85613
	37.7	-15.7665	-6.85937
	37.75	-15.5962	-6.83583
	37.8	-15.514	-6.80187
	37.85	-15.7351	-6.78322
	37.9	-15.5273	-6.80587
	37.95	-15.2022	-6.88593
	38	-14.663	-7.02371
	38.05	-14.5799	-7.20233
	38.1	-14.3468	-7.39279
	38.15	-14.6223	-7.56241
	38.2	-14.9067	-7.68113
	38.25	-15.4198	-7.72637
	38.3	-15.7174	-7.68597
	38.35	-15.8603	-7.55789
	38.4	-16.2376	-7.34841
	38.45	-16.2831	-7.07327
	38.5	-16.2393	-6.75909
	38.55	-16.3526	-6.4431
	38.6	-16.2712	-6.16758
	38.65	-16.0323	-5.97087
	38.7	-15.6852	-5.87693
	38.75	-15.3304	-5.88768
	38.8	-14.9523	-5.98605
	38.85	-14.6958	-6.14418
	38.9	-14.8059	-6.33016
	38.95	-14.87	-6.51258
	39	-15.0403	-6.66294
	39.05	-15.0982	-6.75723
	39.1	-15.211	-6.77949
	39.15	-15.7042	-6.72641
	39.2	-15.5896	-6.60955
	39.25	-16.2212	-6.45409
	39.3	-16.0584	-6.29282
	39.35	-15.9695	-6.15733
	39.4	-15.5388	-6.06785
	39.45	-15.4786	-6.02533
	39.5	-15.4118	-6.01489
	39.55	-14.9859	-6.0187
	39.6	-14.3273	-6.02808
	39.65	-14.6759	-6.0503
	39.7	-14.4959	-6.10533
	39.75	-14.5635	-6.21589
	39.8	-14.6781	-6.39855
	39.85	-14.7816	-6.6599
	39.9	-14.901	-6.99595
	39.95	-14.636	-7.39408
	40	-14.4043	-7.83196
	40.05	-14.2539	-8.27451
	40.1	-13.9014	-8.67654
	40.15	-13.5865	-8.9884
	40.2	-13.3242	-9.16581
	40.25	-13.2977	-9.1831
	40.3	-13.4388	-9.04363
	40.35	-13.3543	-8.78298
	40.4	-13.3172	-8.4588
	40.45	-13.0712	-8.13242
	40.5	-13.1469	-7.85492
	40.55	-13.1694	-7.66176
	40.6	-13.2712	-7.57268
	40.65	-13.6568	-7.59053
	40.7	-14.1257	-7.70406
	40.75	-14.6126	-7.89402
	40.8	-14.2866	-8.13942
	40.85	-14.2698	-8.41996
	40.9	-14.1442	-8.71402
	40.95	-13.6856	-8.99538
	41	-13.9182	-9.22924
	41.05	-14.1058	-9.37187
	41.1	-13.6099	-9.37874
	41.15	-13.8037	-9.21836
	41.2	-13.4202	-8.88561
	41.25	-13.1898	-8.40526
	41.3	-12.7263	-7.82432
	41.35	-12.3999	-7.19851
	41.4	-12.5808	-6.57528
	41.45	-12.8311	-5.98284
	41.5	-12.9894	-5.42973
	41.55	-12.8656	-4.91366
	41.6	-12.8665	-4.43319
	41.65	-13.5635	-3.99749
	41.7	-13.3725	-3.62881
	41.75	-13.0124	-3.35435
	41.8	-12.9656	-3.19464
	41.85	-13.1363	-3.15451
	41.9	-12.9111	-3.21933
	41.95	-12.9372	-3.35951
	42	-12.8506	-3.53826
	42.05	-12.8413	-3.71872
	42.1	-13.2641	-3.8691
	42.15	-13.104	-3.9662
	42.2	-13.1973	-3.9983
	42.25	-13.437	-3.96566
	42.3	-13.9138	-3.87792
	42.35	-14.0049	-3.74971
	42.4	-13.9766	-3.59804
	42.45	-13.3773	-3.44274
	42.5	-12.7794	-3.30675
	42.55	-12.4494	-3.21398
	42.6	-12.6409	-3.18391
	42.65	-12.9713	-3.22759
	42.7	-13.1323	-3.34272
	42.75	-13.4154	-3.50869
	42.8	-13.3729	-3.68642
	42.85	-13.3862	-3.82831
	42.9	-13.1632	-3.893
	42.95	-12.5237	-3.8603
	43	-12.2207	-3.74131
	43.05	-12.1234	-3.57407
	43.1	-12.0027	-3.40616
	43.15	-12.7563	-3.27409
	43.2	-12.4436	-3.19138
	43.25	-12.1513	-3.14862
	43.3	-11.9133	-3.12283
	43.35	-12.1119	-3.09167
	43.4	-12.119	-3.04855
	43.45	-12.7824	-3.01134
	43.5	-12.8846	-3.01815
	43.55	-12.9788	-3.11048
	43.6	-12.8183	-3.31083
	43.65	-12.744	-3.6095
	43.7	-12.8121	-3.965
	43.75	-12.6418	-4.31653
	43.8	-12.636	-4.60561
	43.85	-12.326	-4.79765
	43.9	-12.2552	-4.89147
	43.95	-12.1402	-4.91269
	44	-12.4047	-4.90013
	44.05	-12.6091	-4.89152
	44.1	-12.0575	-4.9156
	44.15	-12.2084	-4.98589
	44.2	-12.5158	-5.09693
	44.25	-12.0084	-5.22883
	44.3	-12.6272	-5.35909
	44.35	-12.2433	-5.47089
	44.4	-11.9248	-5.55476
	44.45	-11.6197	-5.60478
	44.5	-11.4114	-5.61589
	44.55	-11.1177	-5.58321
	44.6	-11.2336	-5.50449
	44.65	-10.9872	-5.38286
	44.7	-11.7095	-5.22861
	44.75	-12.3985	-5.05766
	44.8	-12.1288	-4.88594
	44.85	-11.8691	-4.72508
	44.9	-12.3446	-4.58223
	44.95	-12.4423	-4.4646
	45	-12.3017	-4.38455
	45.05	-12.2769	-4.35566
	45.1	-12.5445	-4.38326
	45.15	-12.7117	-4.4553
	45.2	-12.7453	-4.5433
	45.25	-12.5763	-4.61275
	45.3	-12.5418	-4.63625
	45.35	-11.8612	-4.60433
	45.4	-11.5109	-4.52604
	45.45	-11.4936	-4.42036
	45.5	-11.5556	-4.30844
	45.55	-11.4317	-4.2106
	45.6	-11.5556	-4.14672
	45.65	-11.5507	-4.13564
	45.7	-11.127	-4.19203
	45.75	-11.0036	-4.3219
	45.8	-11.4653	-4.51989
	45.85	-11.7218	-4.76915
	45.9	-11.4127	-5.04438
	45.95	-11.7568	-5.31926
	46	-12.583	-5.57375
	46.05	-12.5135	-5.79865
	46.1	-12.7652	-5.99377
	46.15	-12.6692	-6.16275
	46.2	-12.8152	-6.30699
	46.25	-12.6396	-6.42074
	46.3	-12.2641	-6.48866
	46.35	-12.0071	-6.49048
	46.4	-11.7294	-6.41103
	46.45	-11.2805	-6.24878
	46.5	-11.0036	-6.01838
	46.55	-11.3012	-5.7467
	46.6	-11.5507	-5.47016
	46.65	-11.514	-5.23121
	46.7	-11.3525	-5.0719
	46.75	-11.2835	-5.02364
	46.8	-11.1402	-5.09434
	46.85	-10.6975	-5.26256
	46.9	-10.7059	-5.48256
	46.95	-10.9412	-5.69881
	47	-10.5104	-5.86181
	47.05	-10.4768	-5.93905
	47.1	-10.4131	-5.91899
	47.15	-10.6316	-5.8067
	47.2	-11.4233	-5.6178
	47.25	-11.5719	-5.37437
	47.3	-11.4733	-5.10372
	47.35	-11.1708	-4.8371
	47.4	-11.4919	-4.60863
	47.45	-11.6542	-4.45156
	47.5	-11.5631	-4.3911
	47.55	-11.5927	-4.44061
	47.6	-10.7378	-4.60159
	47.65	-10.8656	-4.86203
	47.7	-10.0801	-5.19591
	47.75	-9.93369	-5.56476
	47.8	-9.70945	-5.92334
	47.85	-10.0522	-6.22923
	47.9	-10.4582	-6.45309
	47.95	-10.843	-6.58606
	48	-10.6192	-6.64045
	48.05	-11.1097	-6.64376
	48.1	-11.552	-6.62792
	48.15	-11.5635	-6.61642
	48.2	-11.4383	-6.61564
	48.25	-11.4149	-6.61455
	48.3	-11.0916	-6.5921
	48.35	-11.0345	-6.52678
	48.4	-10.6104	-6.40372
	48.45	-10.3994	-6.21763
	48.5	-10.0956	-5.974
	48.55	-10.0788	-5.68762
	48.6	-10.027	-5.37971
	48.65	-10.3202	-5.07315
	48.7	-10.3256	-4.78939
	48.75	-10.2548	-4.54925
	48.8	-10.0129	-4.37324
	48.85	-10.552	-4.27708
	48.9	-11.0805	-4.26485
	48.95	-10.8218	-4.32686
	49	-11.0111	-4.44786
	49.05	-10.8886	-4.61536
	49.1	-10.8771	-4.82039
	49.15	-10.9518	-5.05192
	49.2	-11.0376	-5.29399
	49.25	-10.9094	-5.52778
	49.3	-11.0783	-5.73476
	49.35	-10.7731	-5.9008
	49.4	-11.3477	-6.02005
	49.45	-11.6157	-6.09578
	49.5	-11.8669	-6.13579
	49.55	-11.2659	-6.14331
	49.6	-10.87	-6.11179
	49.65	-10.6683	-6.0276
	49.7	-10.7218	-5.88182
	49.75	-10.6099	-5.68287
	49.8	-10.3689	-5.45946
	49.85	-9.95669	-5.25477
	49.9	-9.93679	-5.11511
	49.95	-9.90229	-5.07614
	50	-9.81162	-5.1497
	50.05	-10.1398	-5.31803
	50.1	-9.61083	-5.54049
	50.15	-9.07787	-5.77046
	50.2	-8.47991	-5.97151
	50.25	-8.29238	-6.12538
	50.3	-8.61834	-6.23185
	50.35	-8.70016	-6.30273
	50.4	-8.60198	-6.35278
	50.45	-8.50998	-6.39231
	50.5	-8.73731	-6.42566
	50.55	-9.16279	-6.45307
	50.6	-9.1911	-6.46938
	50.65	-8.90715	-6.46355
	50.7	-9.16279	-6.42054
	50.75	-8.9903	-6.3224
	50.8	-9.09424	-6.14974
	50.85	-9.59446	-5.89032
	50.9	-9.28309	-5.55305
	50.95	-9.16058	-5.17922
	51	-8.96907	-4.83983
	51.05	-8.71343	-4.6162
	51.1	-8.67805	-4.57343
	51.15	-8.08627	-4.73887
	51.2	-8.00445	-5.09422
	51.25	-7.88503	-5.58386
	51.3	-8.2194	-6.13203
	51.35	-8.84789	-6.66476
	51.4	-9.54095	-7.1282
	51.45	-9.38084	-7.49497
	51.5	-9.48522	-7.75696
	51.55	-9.20127	-7.91117
	51.6	-9.33749	-7.95297
	51.65	-9.59358	-7.87868
	51.7	-10.0615	-7.69215
	51.75	-10.0398	-7.40798
	51.8	-10.276	-7.04986
	51.85	-9.73599	-6.64672
	51.9	-9.09601	-6.22995
	51.95	-8.97261	-5.8279
	52	-8.34147	-5.45831
	52.05	-8.63028	-5.12214
	52.1	-8.55775	-4.80273
	52.15	-8.0102	-4.47259
	52.2	-7.94386	-4.11122
	52.25	-7.77314	-3.72691
	52.3	-7.53032	-3.36834
	52.35	-7.38039	-3.11311
	52.4	-7.48919	-3.03503
	52.45	-7.14996	-3.16951
	52.5	-7.51307	-3.49585
	52.55	-7.60374	-3.9417
	52.6	-7.93988	-4.40456
	52.65	-7.74218	-4.77973
	52.7	-7.86159	-4.98478
	52.75	-7.84434	-4.97796
	52.8	-7.89698	-4.76593
	52.85	-7.75191	-4.40059
	52.9	-7.59003	-3.96492
	52.95	-7.59711	-3.55265
	53	-7.71564	-3.2468
	53.05	-7.86027	-3.10107
	53.1	-8.19286	-3.12773
	53.15	-8.08495	-3.29751
	53.2	-8.06681	-3.55458
	53.25	-7.62232	-3.83791
	53.3	-7.40958	-4.09855
	53.35	-7.82931	-4.30627
	53.4	-8.23886	-4.44599
	53.45	-8.34501	-4.51025
	53.5	-8.11768	-4.49447
	53.55	-7.87619	-4.396
	53.6	-7.66212	-4.21678
	53.65	-7.59401	-3.96772
	53.7	-8.34987	-3.66908
	53.75	-8.21498	-3.34419
	53.8	-8.11237	-3.01224
	53.85	-8.25876	-2.6865
	53.9	-8.59623	-2.38024
	53.95	-8.70636	-2.11239
	54	-8.74218	-1.90951
	54.05	-8.87885	-1.80014
	54.1	-9.03409	-1.80407
	54.15	-8.74528	-1.92565
	54.2	-8.82444	-2.1532
	54.25	-8.70414	-2.46639
	54.3	-8.87	-2.84422
	54.35	-8.70724	-3.26991
	54.4	-8.30255	-3.72867
	54.45	-7.93147	-4.20059
	54.5	-7.9213	-4.65502
	54.55	-8.14067	-5.05008
	54.6	-8.07212	-5.33657
	54.65	-7.94563	-5.46814
	54.7	-7.76075	-5.4181
	54.75	-7.52678	-5.19429
	54.8	-8.01064	-4.8467
	54.85	-8.36049	-4.45664
	54.9	-9.0938	-4.11162
	54.95	-9.20614	-3.87788
	55	-8.72095	-3.78374
	55.05	-8.37995	-3.81968
	55.1	-8.5803	-3.94873
	55.15	-8.46973	-4.12144
	55.2	-8.67451	-4.28772
	55.25	-8.72272	-4.40903
	55.3	-8.8784	-4.46884
	55.35	-9.02436	-4.47744
	55.4	-9.49804	-4.46531
	55.45	-9.41268	-4.46538
	55.5	-9.59004	-4.49551
	55.55	-9.13272	-4.55078
	55.6	-8.88283	-4.60745
	55.65	-8.47725	-4.63529
	55.7	-8.45204	-4.61104
	55.75	-8.22957	-4.52662
	55.8	-7.90671	-4.39344
	55.85	-8.15925	-4.24201
	55.9	-7.99561	-4.11156
	55.95	-8.44983	-4.03515
	56	-8.35695	-4.02865
	56.05	-8.78862	-4.08642
	56.1	-8.78862	-4.18369
	56.15	-7.98101	-4.28145
	56.2	-7.55111	-4.33729
	56.25	-8.09689	-4.31831
	56.3	-7.69043	-4.20996
	56.35	-7.54536	-4.01884
	56.4	-7.23797	-3.76924
	56.45	-7.14642	-3.4928
	56.5	-7.35031	-3.21664
	56.55	-7.63647	-2.96039
	56.6	-7.78331	-2.74133
	56.65	-7.65239	-2.57853
	56.7	-7.68999	-2.49127
	56.75	-7.84302	-2.49505
	56.8	-7.36226	-2.5988
	56.85	-7.31316	-2.79999
	56.9	-6.81692	-3.07833
	56.95	-6.27689	-3.39262
	57	-5.91953	-3.68843
	57.05	-6.21984	-3.91725
	57.1	-5.77003	-4.05946
	57.15	-5.86468	-4.13653
	57.2	-6.4025	-4.20634
	57.25	-6.80011	-4.34045
	57.3	-6.56791	-4.59316
	57.35	-6.26495	-4.98018
	57.4	-6.16897	-5.47226
	57.45	-6.95049	-6.00204
	57.5	-7.36447	-6.48247
	57.55	-7.82311	-6.83209
	57.6	-7.70281	-6.99908
	57.65	-7.36447	-6.97405
	57.7	-7.33837	-6.78763
	57.75	-7.13669	-6.49392
	57.8	-6.82002	-6.14983
	57.85	-6.65416	-5.79762
	57.9	-7.16279	-5.4538
	57.95	-6.709	-5.11131
	58	-6.70458	-4.75184
	58.05	-7.15173	-4.36213
	58.1	-7.28972	-3.94611
	58.15	-7.23001	-3.5292
	58.2	-6.93191	-3.15504
	58.25	-6.49096	-2.87582
	58.3	-6.6776	-2.73965
	58.35	-6.75677	-2.77592
	58.4	-6.84832	-2.9832
	58.45	-6.6117	-3.32709
	58.5	-6.98189	-3.74984
	58.55	-6.87442	-4.1848
	58.6	-6.90847	-4.56484
	58.65	-6.79746	-4.82888
	58.7	-6.96332	-4.93286
	58.75	-7.52944	-4.86087
	58.8	-7.7696	-4.62908
	58.85	-7.69795	-4.2806
	58.9	-7.33218	-3.87186
	58.95	-7.16057	-3.45652
	59	-6.96774	-3.07537
	59.05	-7.07344	-2.75502
	59.1	-6.58295	-2.51252
	59.15	-6.81913	-2.35867
	59.2	-6.92837	-2.29736
	59.25	-6.86867	-2.32463
	59.3	-6.69573	-2.42827
	59.35	-6.87353	-2.5871
	59.4	-6.732	-2.77301
	59.45	-6.71873	-2.95575
	59.5	-6.83903	-3.10737
	59.55	-6.82311	-3.20417
	59.6	-6.91953	-3.22853
	59.65	-6.51307	-3.1709
	59.7	-6.48211	-3.03249
	59.75	-6.4056	-2.83052
	59.8	-6.53651	-2.60134
	59.85	-6.36269	-2.3964
	59.9	-6.32023	-2.27035
	59.95	-6.18711	-2.2646
	60	-5.96508	-2.39386
	60.05	-5.77976	-2.63993
	60.1	-5.56526	-2.95605
	60.15	-5.81957	-3.28049
	60.2	-5.97791	-3.55583
	60.25	-6.368	-3.74378
	60.3	-6.46663	-3.83029
	60.35	-6.26539	-3.82728
	60.4	-6.345	-3.77314
	60.45	-6.82576	-3.72436
	60.5	-6.3021	-3.73733
	60.55	-5.97393	-3.85032
	60.6	-6.30033	-4.07492
	60.65	-6.46619	-4.39418
	60.7	-6.85274	-4.76912
	60.75	-7.12652	-5.14997
	60.8	-6.9788	-5.4872
	60.85	-6.69087	-5.73847
	60.9	-6.33793	-5.87488
	60.95	-6.91245	-5.88468
	61	-7.36977	-5.774
	61.05	-7.92263	-5.5639
	61.1	-7.437	-5.28553
	61.15	-7.71962	-4.97343
	61.2	-7.26849	-4.65617
	61.25	-7.18534	-4.34557
	61.3	-7.6148	-4.03549
	61.35	-7.59622	-3.71251
	61.4	-7.46796	-3.36984
	61.45	-7.12917	-3.01693
	61.5	-7.24063	-2.67971
	61.55	-7.28485	-2.39035
	61.6	-7.33085	-2.17548
	61.65	-7.28087	-2.04804
	61.7	-7.34633	-2.00245
	61.75	-7.48875	-2.01358
	61.8	-7.33793	-2.04187
	61.85	-7.32333	-2.0446
	61.9	-6.64576	-1.99126
	61.95	-7.04779	-1.87397
	62	-7.61524	-1.70835
	62.05	-7.39322	-1.52736
	62.1	-7.42771	-1.36855
	62.15	-6.70989	-1.25867
	62.2	-6.29989	-1.20611
	62.25	-6.95358	-1.20171
	62.3	-6.8753	-1.22605
	62.35	-6.69883	-1.25994
	62.4	-6.76827	-1.29565
	62.45	-6.62143	-1.34232
	62.5	-6.12209	-1.42295
	62.55	-5.90537	-1.56417
	62.6	-6.21011	-1.7827
	62.65	-5.755	-2.0752
	62.7	-5.99914	-2.41726
	62.75	-5.60462	-2.77273
	62.8	-4.72315	-3.10816
	62.85	-4.82001	-3.4028
	62.9	-4.74659	-3.64784
	62.95	-4.29679	-3.83779
	63	-4.71696	-3.96547
	63.05	-5.09511	-4.02338
	63.1	-5.38657	-4.00836
	63.15	-5.40117	-3.92454
	63.2	-5.29944	-3.7852
	63.25	-5.36932	-3.60971
	63.3	-5.34809	-3.41507
	63.35	-5.56481	-3.2098
	63.4	-6.20613	-2.99849
	63.45	-6.81825	-2.78915
	63.5	-6.32687	-2.59517
	63.55	-5.64531	-2.43044
	63.6	-5.74305	-2.30332
	63.65	-5.69927	-2.21275
	63.7	-5.55641	-2.1485
	63.75	-5.52987	-2.09357
	63.8	-5.50289	-2.02762
	63.85	-5.10484	-1.93432
	63.9	-5.5427	-1.81173
	63.95	-5.23487	-1.67774
	64	-5.17339	-1.56701
	64.05	-5.65902	-1.52049
	64.1	-5.8094	-1.57054
	64.15	-6.40029	-1.72676
	64.2	-6.31581	-1.97073
	64.25	-6.12607	-2.26346
	64.3	-6.03938	-2.56328
	64.35	-5.94872	-2.84103
	64.4	-5.5166	-3.08605
	64.45	-5.37729	-3.30144
	64.5	-5.10528	-3.49455
	64.55	-5.04867	-3.66999
	64.6	-4.86291	-3.82687
	64.65	-4.68113	-3.95762
	64.7	-4.86601	-4.05122
	64.75	-5.2415	-4.1015
	64.8	-5.89653	-4.11064
	64.85	-5.50776	-4.08527
	64.9	-5.23089	-4.03397
	64.95	-5.70104	-3.96512
	65	-5.65283	-3.88543
	65.05	-5.33217	-3.79818
	65.1	-5.33129	-3.70228
	65.15	-5.39055	-3.5916
	65.2	-5.70502	-3.46094
	65.25	-5.709	-3.31529
	65.3	-6.45646	-3.17513
	65.35	-6.46176	-3.07041
	65.4	-6.6002	-3.02651
	65.45	-6.21276	-3.05224
	65.5	-6.68689	-3.1354
	65.55	-6.76429	-3.24396
	65.6	-6.5312	-3.33537
	65.65	-6.06636	-3.3687
	65.7	-5.88901	-3.31079
	65.75	-5.67671	-3.14118
	65.8	-5.72094	-2.8582
	65.85	-5.54226	-2.4847
	65.9	-5.71784	-2.06861
	65.95	-5.73288	-1.67287
	66	-5.86955	-1.35821
	66.05	-6.44098	-1.16575
	66.1	-6.67716	-1.10547
	66.15	-6.21232	-1.15763
	66.2	-6.51528	-1.28826
	66.25	-6.80719	-1.46545
	66.3	-6.62806	-1.66553
	66.35	-6.30033	-1.86845
	66.4	-6.39852	-2.0528
	66.45	-6.34014	-2.19709
	66.5	-6.99074	-2.28473
	66.55	-6.61745	-2.30648
	66.6	-6.13226	-2.26186
	66.65	-6.17163	-2.16146
	66.7	-6.0845	-2.02544
	66.75	-5.68512	-1.87906
	66.8	-4.93323	-1.74985
	66.85	-4.70148	-1.66666
	66.9	-4.55773	-1.65471
	66.95	-4.44362	-1.72759
	67	-4.80055	-1.8805
	67.05	-4.35428	-2.09077
	67.1	-4.24327	-2.325
	67.15	-4.08051	-2.54687
	67.2	-4.00842	-2.72156
	67.25	-3.43699	-2.82069
	67.3	-3.76516	-2.82704
	67.35	-3.68201	-2.73572
	67.4	-4.16454	-2.55253
	67.45	-4.41355	-2.2947
	67.5	-5.18135	-1.99231
	67.55	-5.88989	-1.68782
	67.6	-5.96818	-1.43128
	67.65	-5.91953	-1.26467
	67.7	-5.72536	-1.20843
	67.75	-5.70236	-1.25545
	67.8	-5.79967	-1.37244
	67.85	-5.85363	-1.51
	67.9	-5.60462	-1.61775
	67.95	-5.2017	-1.65735
	68	-5.28131	-1.61197
	68.05	-5.42505	-1.49055
	68.1	-5.44009	-1.32538
	68.15	-5.15791	-1.16294
	68.2	-5.37817	-1.05116
	68.25	-5.83107	-1.02798
	68.3	-5.63691	-1.11343
	68.35	-5.7205	-1.30964
	68.4	-5.33394	-1.60359
	68.45	-5.51307	-1.96616
	68.5	-5.12872	-2.34969
	68.55	-5.06415	-2.69388
	68.6	-5.33306	-2.94186
	68.65	-5.10395	-3.05733
	68.7	-5.59224	-3.03395
	68.75	-5.59135	-2.89269
	68.8	-5.47238	-2.67142
	68.85	-5.35252	-2.41246
	68.9	-5.2446	-2.15295
	68.95	-5.64708	-1.92093
	69	-5.38348	-1.73495
	69.05	-5.59445	-1.60491
	69.1	-5.5856	-1.52989
	69.15	-5.4998	-1.49473
	69.2	-5.16897	-1.47357
	69.25	-5.93235	-1.44179
	69.3	-6.28352	-1.38684
	69.35	-5.73686	-1.31118
	69.4	-5.54889	-1.22726
	69.45	-5.28706	-1.15217
	69.5	-5.4224	-1.10309
	69.55	-5.19728	-1.09434
	69.6	-5.57764	-1.13595
	69.65	-5.70413	-1.23045
	69.7	-6.11192	-1.36961
	69.75	-6.37375	-1.53216
	69.8	-6.24505	-1.68931
	69.85	-5.74394	-1.81459
	69.9	-5.17693	-1.89173
	69.95	-5.08228	-1.91761
	70	-5.1327	-1.90115
	70.05	-4.87751	-1.85729
	70.1	-5.41798	-1.80003
	70.15	-5.30917	-1.73997
	70.2	-5.45601	-1.68465
	70.25	-5.40117	-1.6393
	70.3	-5.22337	-1.60978
	70.35	-5.04646	-1.61043
	70.4	-4.77357	-1.66897
	70.45	-4.69351	-1.81828
	70.5	-4.53385	-2.08201
	70.55	-4.48785	-2.46282
	70.6	-4.20125	-2.93711
	70.65	-4.31669	-3.45905
	70.7	-4.22204	-3.97157
	70.75	-4.24283	-4.41831
	70.8	-4.3189	-4.75154
	70.85	-4.50333	-4.93517
	70.9	-4.62585	-4.94916
	70.95	-4.51351	-4.79513
	71	-4.51129	-4.50181
	71.05	-4.84478	-4.12386
	71.1	-4.98631	-3.72805
	71.15	-4.95667	-3.37546
	71.2	-5.04469	-3.10786
	71.25	-4.9005	-2.94172
	71.3	-5.03628	-2.86816
	71.35	-5.3105	-2.85988
	71.4	-4.76295	-2.88606
	71.45	-4.29148	-2.92923
	71.5	-4.70015	-2.99255
	71.55	-4.79878	-3.09614
	71.6	-4.38745	-3.26314
	71.65	-4.3618	-3.50033
	71.7	-4.49581	-3.78615
	71.75	-4.63558	-4.07409
	71.8	-4.37021	-4.30843
	71.85	-4.62983	-4.44114
	71.9	-4.79789	-4.44791
	71.95	-4.88547	-4.33675
	72	-4.96198	-4.14607
	72.05	-4.73244	-3.93102
	72.1	-4.79436	-3.74401
	72.15	-5.02169	-3.61707
	72.2	-5.31625	-3.55255
	72.25	-5.65548	-3.52942
	72.3	-5.61745	-3.51867
	72.35	-5.55199	-3.49543
	72.4	-5.53076	-3.44331
	72.45	-5.63691	-3.35405
	72.5	-5.52191	-3.2239
	72.55	-5.81824	-3.04904
	72.6	-5.99206	-2.82271
	72.65	-5.92351	-2.53926
	72.7	-5.57543	-2.20492
	72.75	-5.61037	-1.84145
	72.8	-5.04602	-1.47614
	72.85	-5.24106	-1.13143
	72.9	-5.56526	-0.82438
	72.95	-4.98631	-0.57515
	73	-4.61258	-0.41343
	73.05	-4.75676	-0.37417
	73.1	-4.44937	-0.48263
	73.15	-4.33261	-0.73553
	73.2	-4.31802	-1.0927
	73.25	-4.21673	-1.48576
	73.3	-4.00532	-1.83927
	73.35	-4.31315	-2.0956
	73.4	-4.1327	-2.23252
	73.45	-3.95844	-2.26376
	73.5	-3.4675	-2.22662
	73.55	-3.48475	-2.16516
	73.6	-3.45556	-2.11804
	73.65	-3.50731	-2.11221
	73.7	-3.94252	-2.16311
	73.75	-3.79214	-2.27925
	73.8	-3.69395	-2.46586
	73.85	-4.00134	-2.72426
	73.9	-4.10041	-3.04677
	73.95	-4.35296	-3.41126
	74	-4.65813	-3.78066
	74.05	-4.96729	-4.11139
	74.1	-4.6913	-4.36323
	74.15	-4.28308	-4.50901
	74.2	-3.75499	-4.54336
	74.25	-3.71916	-4.48406
	74.3	-4.20125	-4.36305
	74.35	-3.87573	-4.20782
	74.4	-3.58604	-4.02587
	74.45	-3.07962	-3.8035
	74.5	-3.28396	-3.51772
	74.55	-3.54579	-3.15336
	74.6	-3.19019	-2.71653
	74.65	-3.03362	-2.23808
	74.7	-3.26627	-1.76101
	74.75	-3.41443	-1.32253
	74.8	-3.39895	-0.94115
	74.85	-3.24857	-0.61593
	74.9	-3.02743	-0.33948
	74.95	-2.53694	-0.1122
	75	-2.6192	0.05284
	75.05	-2.889	0.13422
	75.1	-2.87661	0.11311
	75.15	-3.52412	-0.01669
	75.2	-3.3618	-0.24283
	75.25	-3.34322	-0.53228
	75.3	-3.51173	-0.83987
	75.35	-3.27246	-1.12429
	75.4	-2.59665	-1.36066
	75.45	-2.53827	-1.5432
	75.5	-2.42548	-1.676
	75.55	-2.84212	-1.7577
	75.6	-3.26671	-1.77193
	75.65	-3.28396	-1.69293
	75.7	-3.51483	-1.50071
	75.75	-3.51837	-1.19468
	75.8	-3.55729	-0.79901
	75.85	-3.88812	-0.35976
	75.9	-3.83725	0.07022
	75.95	-3.46883	0.44317
	76	-2.99868	0.72296
	76.05	-2.77975	0.88754
	76.1	-3.17604	0.92677
	76.15	-2.9947	0.84161
	76.2	-2.94207	0.6443
	76.25	-3.47679	0.35933
	76.3	-3.18312	0.02266
	76.35	-2.65591	-0.32272
	76.4	-3.19373	-0.63334
	76.45	-3.50952	-0.87396
	76.5	-3.67582	-1.0282
	76.55	-3.66344	-1.10657
	76.6	-3.5396	-1.14376
	76.65	-3.85273	-1.18194
	76.7	-3.44362	-1.24923
	76.75	-3.53252	-1.34748
	76.8	-3.15127	-1.45346
	76.85	-3.74172	-1.53228
	76.9	-3.70988	-1.5542
	76.95	-3.94782	-1.50695
	77	-3.95888	-1.39947
	77.05	-3.76162	-1.25727
	77.1	-3.75366	-1.1138
	77.15	-4.276	-1.0012
	77.2	-4.35163	-0.94436
	77.25	-4.38082	-0.95657
	77.3	-4.57631	-1.0338
	77.35	-4.29192	-1.15132
	77.4	-4.34721	-1.26833
	77.45	-4.79878	-1.33961
	77.5	-4.87972	-1.32916
	77.55	-4.76295	-1.22522
	77.6	-4.51793	-1.04945
	77.65	-4.72138	-0.85506
	77.7	-4.75986	-0.71261
	77.75	-5.05353	-0.69128
	77.8	-5.18312	-0.83956
	77.85	-4.68423	-1.16937
	77.9	-4.71076	-1.6502
	77.95	-4.54402	-2.21641
	78	-4.65725	-2.78687
	78.05	-5.08051	-3.28835
	78.1	-5.10661	-3.66996
	78.15	-5.5427	-3.90864
	78.2	-5.39763	-4.00753
	78.25	-5.17516	-3.98931
	78.3	-4.95977	-3.88448
	78.35	-4.78684	-3.7212
	78.4	-5.30608	-3.52127
	78.45	-5.35384	-3.30183
	78.5	-4.99117	-3.07883
	78.55	-4.54402	-2.87151
	78.6	-4.87706	-2.70481
	78.65	-5.00356	-2.60608
	78.7	-4.92616	-2.5983
	78.75	-4.44053	-2.69241
	78.8	-4.50024	-2.88156
	78.85	-4.50731	-3.13928
	78.9	-4.10351	-3.422
	78.95	-4.0469	-3.67708
	79	-4.01815	-3.85497
	79.05	-3.72536	-3.91845
	79.1	-3.94959	-3.84963
	79.15	-3.32067	-3.65227
	79.2	-3.20656	-3.34924
	79.25	-3.3074	-2.97891
	79.3	-3.28882	-2.59263
	79.35	-3.38966	-2.25065
	79.4	-3.60152	-2.01517
	79.45	-4.05265	-1.93628
	79.5	-4.11235	-2.03775
	79.55	-3.99869	-2.31162
	79.6	-4.04115	-2.71849
	79.65	-4.56702	-3.1942
	79.7	-4.60285	-3.66142
	79.75	-4.58383	-4.04216
	79.8	-4.17162	-4.27313
	79.85	-3.98144	-4.31683
	79.9	-4.0668	-4.16511
	79.95	-3.72757	-3.83887
	80	-4.02036	-3.38344
	80.05	-3.93765	-2.85769
	80.1	-3.85981	-2.32544
	80.15	-3.54446	-1.84836
	80.2	-3.8262	-1.47826
	80.25	-4.16322	-1.24812
	80.3	-3.76649	-1.16416
	80.35	-3.0062	-1.20539
	80.4	-2.84123	-1.33354
	80.45	-2.80187	-1.50791
	80.5	-3.06724	-1.69452
	80.55	-2.88369	-1.86994
	80.6	-2.97436	-2.02192
	80.65	-3.12562	-2.15034
	80.7	-3.36578	-2.26387
	80.75	-3.26582	-2.37326
	80.8	-3.83947	-2.4836
	80.85	-4.18754	-2.58906
	80.9	-3.84079	-2.67341
	80.95	-3.97613	-2.71739
	81	-3.59709	-2.7116
	81.05	-3.56127	-2.66657
	81.1	-3.46485	-2.61353
	81.15	-3.45202	-2.59516
	81.2	-3.04203	-2.65033
	81.25	-3.7572	-2.79549
	81.3	-3.49846	-3.01146
	81.35	-3.83195	-3.24743
	81.4	-3.41266	-3.44056
	81.45	-3.22381	-3.54001
	81.5	-3.02257	-3.52289
	81.55	-2.58692	-3.39932
	81.6	-2.25742	-3.20751
	81.65	-2.27511	-3.00104
	81.7	-2.43256	-2.83164
	81.75	-2.32509	-2.73147
	81.8	-2.54136	-2.70274
	81.85	-2.3043	-2.72177
	81.9	-2.21717	-2.7533
	81.95	-2.60461	-2.76862
	82	-2.19815	-2.75803
	82.05	-1.94826	-2.73363
	82.1	-1.99868	-2.71971
	82.15	-2.35206	-2.73549
	82.2	-2.76516	-2.78091
	82.25	-2.79391	-2.8355
	82.3	-2.65857	-2.86647
	82.35	-3.06901	-2.84126
	82.4	-3.69042	-2.74121
	82.45	-4.05265	-2.57237
	82.5	-3.9695	-2.36869
	82.55	-3.7028	-2.18151
	82.6	-3.71607	-2.06006
	82.65	-3.79126	-2.03397
	82.7	-3.62275	-2.10558
	82.75	-3.81381	-2.25267
	82.8	-3.55861	-2.43846
	82.85	-3.55463	-2.62582
	82.9	-3.61921	-2.79069
	82.95	-3.77445	-2.92643
	83	-3.91067	-3.04197
	83.05	-3.62761	-3.15482
	83.1	-3.71739	-3.28292
	83.15	-3.6683	-3.43411
	83.2	-3.22292	-3.59742
	83.25	-3.21319	-3.74223
	83.3	-3.22823	-3.82635
	83.35	-3.00753	-3.81192
	83.4	-2.80364	-3.68027
	83.45	-2.94163	-3.43875
	83.5	-3.13358	-3.12021
	83.55	-3.22867	-2.77665
	83.6	-3.45512	-2.46769
	83.65	-3.07962	-2.24626
	83.7	-3.14729	-2.14529
	83.75	-3.253	-2.17237
	83.8	-3.20169	-2.3121
	83.85	-3.29103	-2.53506
	83.9	-2.96419	-2.80581
	83.95	-2.57188	-3.08522
	84	-2.55153	-3.33093
	84.05	-2.59134	-3.50081
	84.1	-2.64751	-3.56008
	84.15	-2.23044	-3.49079
	84.2	-2.54048	-3.29808
	84.25	-2.23221	-3.00746
	84.3	-2.41266	-2.65623
	84.35	-2.54755	-2.28395
	84.4	-2.40735	-1.92912
	84.45	-2.02345	-1.62799
	84.5	-2.20965	-1.41107
	84.55	-2.12606	-1.29574
	84.6	-2.60992	-1.28373
	84.65	-2.51173	-1.3648
	84.7	-2.4445	-1.52208
	84.75	-2.5219	-1.7379
	84.8	-3.18931	-1.99866
	84.85	-3.18754	-2.29766
	84.9	-3.276	-2.63518
	84.95	-2.76073	-3.01314
	85	-2.31712	-3.4304
	85.05	-2.58559	-3.88046
	85.1	-2.99338	-4.34949
	85.15	-3.28661	-4.81525
	85.2	-3.92438	-5.24618
	85.25	-3.9779	-5.60368
	85.3	-3.91642	-5.84696
	85.35	-3.66476	-5.94112
	85.4	-3.56613	-5.86704
	85.45	-3.91421	-5.62912
	85.5	-3.62275	-5.25252
	85.55	-3.56569	-4.77415
	85.6	-4.27467	-4.23596
	85.65	-4.04424	-3.68531
	85.7	-3.90271	-3.18116
	85.75	-3.73774	-2.79353
	85.8	-3.86202	-2.59096
	85.85	-4.25698	-2.61961
	85.9	-4.06415	-2.88463
	85.95	-3.80276	-3.34461
	86	-3.31713	-3.91937
	86.05	-3.70899	-4.50657
	86.1	-3.71032	-5.00354
	86.15	-3.92704	-5.33113
	86.2	-3.96286	-5.44999
	86.25	-3.84079	-5.36292
	86.3	-3.3618	-5.10544
	86.35	-3.19904	-4.73213
	86.4	-3.39541	-4.30248
	86.45	-3.28838	-3.8706
	86.5	-3.39939	-3.47578
	86.55	-2.97613	-3.13682
	86.6	-3.15968	-2.85418
	86.65	-2.62097	-2.6188
	86.7	-2.86644	-2.42008
	86.75	-2.75012	-2.25137
	86.8	-2.78727	-2.11162
	86.85	-2.72933	-2.00306
	86.9	-2.70678	-1.93024
	86.95	-3.01372	-1.89749
	87	-3.66167	-1.90494
	87.05	-3.65194	-1.94432
	87.1	-3.91554	-1.99929
	87.15	-4.09687	-2.05183
	87.2	-3.64796	-2.0917
	87.25	-3.75941	-2.12382
	87.3	-3.36666	-2.1672
	87.35	-3.56658	-2.24515
	87.4	-3.84698	-2.37276
	87.45	-3.74968	-2.54913
	87.5	-3.31757	-2.75702
	87.55	-3.26803	-2.96902
	87.6	-3.1442	-3.15825
	87.65	-2.99913	-3.30761
	87.7	-2.82442	-3.41375
	87.75	-3.08537	-3.48378
	87.8	-3.24946	-3.52679
	87.85	-3.74349	-3.54606
	87.9	-4.14597	-3.53364
	87.95	-3.85141	-3.47151
	88	-4.08272	-3.34
	88.05	-3.53827	-3.12994
	88.1	-3.16852	-2.85417
	88.15	-3.42814	-2.54936
	88.2	-3.56215	-2.26683
	88.25	-3.59488	-2.05617
	88.3	-4.22912	-1.94774
	88.35	-3.87396	-1.94417
	88.4	-3.25521	-2.02336
	88.45	-2.60284	-2.14585
	88.5	-2.49935	-2.26373
	88.55	-2.2844	-2.32965
	88.6	-1.77135	-2.30848
	88.65	-1.51305	-2.18582
	88.7	-1.47767	-1.97311
	88.75	-1.4644	-1.7066
	88.8	-1.83238	-1.43801
	88.85	-2.33128	-1.21616
	88.9	-2.95357	-1.06881
	88.95	-3.3419	-0.99402
	89	-3.57365	-0.96433
	89.05	-3.80099	-0.94049
	89.1	-3.53385	-0.8863
	89.15	-3.30828	-0.78106
	89.2	-3.43035	-0.62899
	89.25	-3.51527	-0.45933
	89.3	-3.34632	-0.31572
	89.35	-3.10793	-0.24129
	89.4	-3.13712	-0.26367
	89.45	-2.95622	-0.38631
	89.5	-2.60019	-0.58945
	89.55	-2.34278	-0.83744
	89.6	-2.32287	-1.09026
	89.65	-2.05839	-1.3139
	89.7	-2.22955	-1.48651
	89.75	-2.42283	-1.60456
	89.8	-2.81292	-1.68465
	89.85	-3.11147	-1.75712
	89.9	-2.8859	-1.85124
	89.95	-2.49979	-1.98076
	90	-2.3587	-2.13817
	90.05	-2.03097	-2.3
	90.1	-1.95313	-2.43594
	90.15	-2.0637	-2.51533
	90.2	-2.27865	-2.5113
	90.25	-2.15481	-2.40661
	90.3	-2.13269	-2.20143
	90.35	-2.20567	-1.9204
	90.4	-2.69351	-1.61211
	90.45	-2.59488	-1.33817
	90.5	-2.58161	-1.15613
	90.55	-2.28882	-1.10309
	90.6	-2.01681	-1.18588
	90.65	-1.77223	-1.38015
	90.7	-1.91155	-1.6386
	90.75	-2.33349	-1.90642
	90.8	-2.00753	-2.13663
	90.85	-1.36046	-2.30239
	90.9	-0.86068	-2.40412
	90.95	-1.15701	-2.46552
	91	-1.0544	-2.52013
	91.05	-1.58072	-2.59248
	91.1	-2.26847	-2.68609
	91.15	-2.58382	-2.78375
	91.2	-2.27113	-2.85848
	91.25	-2.21275	-2.88925
	91.3	-2.08006	-2.87281
	91.35	-2.20611	-2.82613
	91.4	-2.57321	-2.77935
	91.45	-2.55994	-2.76003
	91.5	-1.95622	-2.78074
	91.55	-1.71341	-2.83606
	91.6	-1.78992	-2.90627
	91.65	-2.1924	-2.96495
	91.7	-2.62849	-2.98669
	91.75	-2.89917	-2.95395
	91.8	-3.0982	-2.86444
	91.85	-2.72314	-2.73258
	91.9	-2.10837	-2.58384
	91.95	-1.70191	-2.44873
	92	-1.30429	-2.35758
	92.05	-0.80142	-2.33437
	92.1	-0.85715	-2.38963
	92.15	-1.02212	-2.51208
	92.2	-1.03671	-2.66708
	92.25	-1.04512	-2.80638
	92.3	-1.30916	-2.88226
	92.35	-1.3901	-2.86056
	92.4	-1.12429	-2.73059
	92.45	-1.62185	-2.50745
	92.5	-1.90536	-2.22906
	92.55	-2.31182	-1.94774
	92.6	-2.27467	-1.71824
	92.65	-2.49492	-1.58301
	92.7	-2.21009	-1.5599
	92.75	-2.20567	-1.63687
	92.8	-2.33216	-1.77831
	92.85	-2.5909	-1.9411
	92.9	-2.69616	-2.09234
	92.95	-2.74127	-2.21865
	93	-2.8284	-2.32197
	93.05	-2.17382	-2.4102
	93.1	-2.14994	-2.48899
	93.15	-2.84742	-2.55818
	93.2	-2.76427	-2.61445
	93.25	-2.54888	-2.65415
	93.3	-2.45379	-2.67627
	93.35	-2.14685	-2.68534
	93.4	-2.20744	-2.69239
	93.45	-2.14994	-2.71529
	93.5	-1.88722	-2.77609
	93.55	-1.94605	-2.89255
	93.6	-1.69793	-3.06753
	93.65	-1.39231	-3.28224
	93.7	-1.38479	-3.49686
	93.75	-1.3242	-3.66045
	93.8	-1.60151	-3.72641
	93.85	-1.56524	-3.66707
