# Supplementary material for: Lifelong absence of microglia alters hippocampal glutamatergic networks but not synapse and spine density
Source: EMBO Rep. 2024 Apr 8;25(5):16. doi: 10.1038/s44319-024-00130-9 (PMC11094096; doi:10.1038/s44319-024-00130-9)
Supplement: Supplementary file 5 — Source data Fig. 5 [file 44319_2024_130_MOESM5_ESM.zip › Figure 5/5G/Fig5G.xlsx]

## Sheet: Tabelle1
AMPAR component +/+ (pA)	NMDAR component +/+ (pA)	AMPAR component Δ/Δ (pA)	NMDAR component Δ/Δ (pA)
79.4411	9.9375	57.0327	9.6974
37.255	11.8926	56.53	3.22056
62.2639	10.6975	72.2329	8.15739
43.1979	4.81534	81.3226	0.94046
52.2827	9.76364	52.5487	7.77915
31.6487	3.17584	73.6526	2.50194
44.1666	2.84871	75.0455	13.0427
34.2965	4.7438	51.4956	9.4383
53.4822	4.33351	66.4889	12.9455
40.8975	4.72689	66.5442	24.155
70.1677	3.40229	88.8635	9.25401
47.8027	8.45501	61.3936	5.16391
40.1315	1.34527	59.5873	3.70903
49.7572	4.78518	49.3779	2.42418
40.4648	5.65861	59.904	3.93256
43.7259	11.4145	67.8019	14.7348
38.1295	2.79259	65.0636	9.85554
32.2086	0.43279	76.2171	2.659
36.045	5.2598	58.9633	9.09778
39.8938	12.8534	63.0218	3.71678
33.1296	4.79011	59.9836	0.41891
51.9134	8.77129	54.9169	5.9442
36.3014	5.24966	70.3224	14.7123
40.1632	10.9901	69.2819	7.72033
59.3377	15.2585	56.926	5.74842
30.3177	10.7165	100.542	5.30339
86.0335	9.1922	72.7251	3.69673
49.6991	5.37427	48.2236	4.04013
33.7404	7.07675	57.8655	2.10405
71.0481	0.45756	54.643	4.84354
60.9751	8.40564	73.0805	5.50922
44.29	4.03058	58.6171	3.17869
97.2699	6.92598	58.7478	12.6769
40.3584	4.98889	89.3727	9.38213
80.3919	1.48653	52.1583	9.33995
56.6478	1.17456	100.924	15.4856
37.9523	4.59281	89.8815	10.1343
37.6282	1.07149	77.3419	12.0085
44.2891	7.37922	66.8581	17.0073
50.4462	8.28873	80.0693	19.0785
38.0465	3.33615	73.8073	6.15376
38.9661	3.43995	38.5193	4.43935
54.4647	5.95337	71.3444	12.4413
51.2262	7.36505	41.3664	3.21698
32.2973	9.94066	44.8725	1.40071
38.4819	7.66191	48.0286	1.94142
40.4699	4.85359	66.9956	3.8208
48.2315	18.5249	45.6707	16.0199
90.2547	9.35275	56.6394	2.18819
60.8774	17.682	67.3999	7.66316
38.453	11.8584	63.1563	12.1257
64.6617	10.9209	47.0817	1.13585
113.687	5.9393	43.9589	3.48098
78.4173	14.3189	47.0601	12.6391
61.1662	3.1092	34.2155	2.81999
41.7687	11.3075	68.0907	3.62194
52.9781	10.1322	60.0043	8.10238
52.0232	2.14425	72.6218	7.53515
64.8825	11.35	75.2588	2.24679
62.1671	10.8167	55.886	0.63029
44.7159	11.6695	33.5144	2.44064
37.405	6.89477	34.0389	0.2592
63.9668	10.8616	69.2016	6.88701
37.5228	3.06346	36.0384	4.24783
33.3267	6.53763	58.1576	10.6467
75.0904	6.43725	43.8883	5.1977
48.0785	9.04163	84.4414	1.20483
68.2625	18.6385	48.4687	7.69253
66.8185	7.59001	30.3438	4.25053
76.0126	3.94571	36.1429	2.29447
61.5454	9.51153	47.5011	0.05152
44.614	4.39474	78.0974	25.5981
32.3268	4.18963	83.6208	18.732
50.1369	8.24895	56.6463	5.80643
67.7557	10.5569	44.8932	0.60253
44.7117	4.90959	39.8831	0.65348
33.6968	4.64853	38.7599	6.3455
84.284	11.9051	41.1504	4.9682
36.6247	2.32469	45.6133	8.70293
65.7926	5.24526	46.5239	4.44947
99.356	16.5697	37.5124	4.60089
72.3473	31.6694	73.0272	7.46564
98.9188	2.13312	81.2135	7.74104
59.1783	10.8612	85.1506	1.63066
113.874	25.3315	42.0159	7.24084
47.5778	10.9513	57.5701	7.9956
46.5165	3.58315	98.1945	3.37668
93.6745	9.51839	74.5041	1.69565
46.8008	7.29579	46.1324	5.30516
68.7369	18.9896	50.4696	6.03579
65.2511	13.783	46.5487	4.85336
127.869	30.3601	91.4497	5.79136
34.7693	7.01446	70.8559	4.96139
69.7659	12.3301	44.8259	4.00733
93.7526	1.06742	43.1589	2.38452
44.6976	8.56287	33.6391	4.22051
47.9891	2.96801	33.3535	3.19456
48.7391	4.33237	68.7983	3.80978
48.0123	0.13154	79.3128	6.79736
93.3566	20.5855	30.8278	3.92987
94.7412	14.7778	76.2665	3.51071
87.1444	9.27403	50.3729	1.48328
130.735	18.0174	39.3259	5.05789
102.237	20.1735	45.0756	0.02426
103.155	9.15791	30.0865	0.6223
83.4318	14.3174	34.5629	3.77625
49.1151	11.5713	39.1662	8.92196
67.8937	7.34284	41.6282	1.59911
86.9482	13.6741	87.3381	1.20386
58.3479	9.43888	39.3803	3.08532
133.155	16.8744	33.5289	6.76919
120.074	9.23139	76.8599	12.0867
45.7262	7.13079	37.1078	3.14611
83.0988	20.9314	41.4736	12.2477
109.72	16.5878	55.255	7.69358
54.4808	13.1959	34.1197	5.65319
58.5048	3.26068	33.9432	4.25245
59.0794	19.1135	31.2607	5.74292
50.7041	12.2074	68.5248	1.38079
74.4095	13.5918	69.5592	11.1026
85.0936	27.8968	45.327	6.50132
47.5523	8.92432	77.6457	10.4696
30.0657	4.76314	46.0524	2.85424
63.3552	3.13145	66.1498	5.55981
62.3442	10.4208	36.6164	10.4553
57.3258	26.1645	37.8002	2.98197
64.1328	16.2474	47.9151	5.22097
35.3658	2.35804	111.219	24.2913
34.7725	4.36575	80.1918	29.2953
113.858	5.3833	40.791	9.6037
33.2172	5.35803	74.2567	4.43395
62.9779	7.92202	63.2354	30.7434
124.441	17.702	41.4128	4.34766
48.2276	3.77942	39.4835	2.35565
112.223	4.25329	64.8157	10.6826
41.4646	6.37193	37.9965	3.23837
76.411	10.7498	64.0045	16.9083
32.9858	8.19615	60.9335	8.62836
71.449	22.5314	44.0678	3.91178
40.881	0.97458	32.0076	2.66907
35.6017	6.12892	40.1519	6.14714
48.3335	28.24	93.7084	14.8677
125.07	8.07967	36.785	7.85221
33.3224	4.45355	52.8155	4.02624
91.4934	16.9017	51.0447	8.14195
60.9322	3.70655	82.2132	15.6139
63.7265	12.4307	50.3587	0.73489
77.4546	17.2944	62.2479	4.04043
33.5827	13.7576	77.7408	1.12755
47.0328	6.68561	62.9267	19.3885
80.8766	11.2414	56.6153	6.74737
33.6492	5.30115	97.3863	9.08607
69.6199	7.74721	70.7026	14.6118
150.02	10.2213	72.7712	11.043
48.263	1.96779	61.3493	5.94438
54.4294	1.22384	70.829	18.0708
54.0106	1.76965	40.0174	13.223
67.1481	6.68127	39.6535	11.8966
97.059	3.3521	92.766	20.0405
39.6718	3.50324	41.8621	2.68347
40.3548	2.7052	69.2481	2.61803
48.3348	3.22343	48.0198	2.89492
36.9738	3.70032	41.7748	2.67454
58.3884	5.54233	54.5742	5.07455
46.719	2.39996	34.9588	7.91506
41.1165	5.32959	57.2067	0.11858
61.8464	14.9669	60.8289	10.5958
39.3969	12.4593	75.3134	2.91541
31.7238	5.33655	70.9798	0.5989
44.4368	4.09909	64.2453	2.29191
46.4486	4.92245	85.8618	11.9695
52.1414	6.77248	42.6991	1.10895
44.6411	2.15573	35.1595	5.34192
40.8493	3.97885	64.4459	19.0909
47.7289	9.85274	42.4801	4.81566
89.0695	13.9231	84.8055	1.4307
93.1908	7.39052	35.3805	6.00551
98.4439	20.6334	45.5433	8.06721
52.3472	8.30897	76.3187	11.047
88.0481	4.23042	37.0488	5.57741
33.8679	6.06416	72.9969	11.5189
36.6141	13.3477	47.6665	2.03619
38.7338	5.84372	108.701	7.41652
32.5128	2.67256	83.9	5.08975
39.6388	18.8238	97.6264	8.55033
31.3417	14.5664	80.1614	6.80016
38.6533	6.13751	41.3354	6.79647
44.8236	17.5868	78.9888	8.08253
63.7884	7.45446	62.4176	7.33871
84.0786	1.65563	72.4375	7.94488
33.4581	4.52287	72.4703	11.5773
65.7682	2.63308	90.8979	6.9256
37.3387	8.99956	54.1105	6.14711
54.2838	12.788	54.4298	10.8107
37.303	8.02241	41.523	2.39559
38.8013	11.3649	68.664	8.80927
30.4558	3.24559	59.2837	4.96711
54.4363	4.9144	41.8968	12.2215
37.644	1.81877	45.195	4.13725
45.1287	5.20655	37.7784	2.94332
43.2536	1.24484	58.6906	8.34047
37.3172	6.73157	48.6028	2.62493
37.9317	9.98525	51.6148	6.18971
37.5306	7.34434	44.3458	0.90454
88.9774	12.1032	60.967	5.84542
31.5673	5.75018	33.4044	0.49343
56.7578	11.3604	67.3075	3.91627
39.3525	12.3446	38.3035	2.90088
64.1168	13.7173	52.1055	4.58383
60.9516	13.0661	68.6972	5.94119
47.9629	1.41243	63.4509	8.41535
36.9247	4.88912	50.2805	4.37926
42.6164	5.19774	79.0731	6.9149
32.9879	4.77652	35.184	1.06185
37.5656	10.545	45.48	2.46707
43.3964	7.13096	52.6627	4.41876
38.8738	0.27598	68.4857	1.806
47.9895	0.45355	36.5991	4.79804
31.4309	4.57753	73.7867	0.14694
43.541	3.62738	76.4844	1.20139
34.8914	2.24506	63.0558	2.86184
42.1171	10.0533	61.579	10.1578
31.3924	5.77225	69.1138	1.7937
43.986	3.40866	75.0935	3.17157
39.7398	1.83957	54.2929	5.97861
41.7403	2.78818	52.0588	5.22913
52.1727	1.26088	80.3244	0.56158
36.3963	11.7054	71.6434	13.5184
52.9133	3.17689	32.905	3.65368
37.587	3.50206	69.6756	2.27598
57.1024	7.91826	45.8248	4.39875
39.7612	16.7685	90.3248	2.22665
44.8017	4.85027	77.0629	4.976
75.878	4.3717	67.7139	9.52925
32.1571	4.29697	71.2274	3.12958
64.9303	2.73675	73.7664	3.95181
42.9965	1.28121	75.1933	2.87195
66.4984	11.0782	75.6696	4.19603
69.8822	11.0898	80.179	1.25798
66.9636	8.66484	42.7692	1.23886
42.4442	9.89674
64.3076	4.00154
87.4921	10.7285
55.4032	18.2656
56.0862	4.01285
55.2049	4.23509
92.5433	1.21715
32.8789	5.86211
41.1866	1.79319
39.5832	1.78901
76.6009	3.90943
35.6863	0.36178
94.9092	19.0674
30.1531	4.55509
41.2407	5.24441
31.2128	7.74955
37.3161	5.55292
114.304	10.529
56.1133	6.47095
33.18	1.00617
63.5437	7.76421
51.4017	0.07171
57.8101	10.0002
62.2744	9.40957
46.7709	4.89202
54.6395	10.8154
64.5412	2.96563
31.5162	0.95303
89.0362	23.0262
43.9254	0.97908
33.7421	4.81649
37.084	7.77987
88.2417	6.30652
63.7002	12.2025
73.8008	13.4609
51.67	3.71691
64.6171	6.27705
64.1595	2.68982
38.4365	7.14989
36.6151	4.53144
41.8775	0.03194
36.9421	3.13099
42.428	1.54937
53.0048	7.80954
40.6109	4.10634
50.8955	0.33145
44.9977	1.33649
30.1224	7.53778
53.3106	3.66533
77.1178	0.67121
34.5305	4.48023
61.7796	4.14174
82.083	24.0052
33.8829	0.91524
38.2438	9.20947
98.1059	5.37038
34.2549	4.3132
31.5449	1.18733
48.3165	8.1967
58.2661	1.43268
32.9286	1.97267
34.069	1.78299
31.7924	3.63117
36.3273	5.24483
81.9447	4.73225
63.8752	6.43909
31.2569	2.6846
82.7002	7.72764
30.0409	5.47442
40.5311	2.96787
41.2095	8.58699
38.8341	8.27518
36.0007	6.18614
60.1767	8.34731
63.4618	7.75506
37.8501	6.08446
59.2133	5.18829
44.2706	1.82443
65.3817	8.76469
32.5693	6.49214
72.3668	2.73172
41.7686	6.48198
30.5354	3.98602
49.6002	6.11287
52.3792	10.183
35.5998	4.023
30.6298	4.5946
31.6962	7.28882
76.3702	9.61652
125.628	5.93322
36.7066	10.025
61.154	13.1135
54.4145	18.4149
79.7093	7.14882
61.0406	14.9305
111.525	10.8828
41.1903	5.03726
49.6606	15.869
36.212	3.53346
59.8814	20.1498
52.8997	0.5154
51.9551	12.4621
43.6614	3.44135
66.9282	0.24756
33.4879	5.10202
45.2686	0.89684
35.1992	6.77348
61.3616	0.00603
32.2847	6.21397
41.0962	2.1713
56.2618	4.71668
72.633	13.3965
43.1174	20.6944
97.9759	1.49992
65.9691	3.40419
32.8919	11.675
65.6104	7.35219
54.7551	3.67757
36.2294	1.56684
39.934	3.48872
