# Supplementary material for: Lifelong absence of microglia alters hippocampal glutamatergic networks but not synapse and spine density
Source: EMBO Rep. 2024 Apr 8;25(5):16. doi: 10.1038/s44319-024-00130-9 (PMC11094096; doi:10.1038/s44319-024-00130-9)
Supplement: Supplementary file 6 — Source data Fig. 6 [file 44319_2024_130_MOESM6_ESM.zip]

Archive with 5 entries (2 files):
- Figure 6/
- Figure 6/6B/
- Figure 6/6B/Fig6B.xlsx
- Figure 6/6C/
- Figure 6/6C/Fig6C.xlsx
