# Supplementary material for: Lifelong absence of microglia alters hippocampal glutamatergic networks but not synapse and spine density
Source: EMBO Rep. 2024 Apr 8;25(5):16. doi: 10.1038/s44319-024-00130-9 (PMC11094096; doi:10.1038/s44319-024-00130-9)
Supplement: Supplementary file 6 — Source data Fig. 6 [file 44319_2024_130_MOESM6_ESM.zip › Figure 6/6C/Fig6C.xlsx]

## Sheet: Tabelle1
soluble fraction		membrane-bound fraction
+/+	Δ/Δ	+/+	Δ/Δ
262.499	354.559	287.003	324.818
279.159	488.672	371.642	550.95
262.839	434.626	285.755	514.663
226.284	397.984	274.498	537.385
235.554	373.415	315.642	487.925
282.593	393.308	286.46	613.895
287.84	415.79	314.838	362.126
203.082	352.669	300.357	427.082
