# Supplementary material for: Lifelong absence of microglia alters hippocampal glutamatergic networks but not synapse and spine density
Source: EMBO Rep. 2024 Apr 8;25(5):16. doi: 10.1038/s44319-024-00130-9 (PMC11094096; doi:10.1038/s44319-024-00130-9)
Supplement: Supplementary file 7 — Source data Fig. 7 [file 44319_2024_130_MOESM7_ESM.zip]

Archive with 57 entries (40 files):
- Figure 7/
- Figure 7/7A/
- Figure 7/7A/KO_GFAP.tif
- Figure 7/7A/KO_GFAP_single.tif
- Figure 7/7A/WT_GFAP.tif
- Figure 7/7A/WT_GFAP_single.tif
- Figure 7/7B/
- Figure 7/7B/Fig7B.xlsx
- Figure 7/7C/
- Figure 7/7C/Fig7C.xlsx
- Figure 7/7D/
- Figure 7/7D/Fig7D.xlsx
- Figure 7/7E/
- Figure 7/7E/KO.tif
- Figure 7/7E/KO_sk.tif
- Figure 7/7E/WT.tif
- Figure 7/7E/WT_sk.tif
- Figure 7/7F/
- Figure 7/7F/Fig7F.xlsx
- Figure 7/7G/
- Figure 7/7G/Fig7G.xlsx
- Figure 7/7H/
- Figure 7/7H/Fig7H.xlsx
- Figure 7/7I/
- Figure 7/7I/KO_GFAP.lif - 1.tif
- Figure 7/7I/KO_MEGF10.lif - 1.tif
- Figure 7/7I/KO_Merge.lif - 1.tif
- Figure 7/7I/WT_GFAP.lif - 1.tif
- Figure 7/7I/WT_MEGF10.lif - 1.tif
- Figure 7/7I/WT_Merge.lif - 1.tif
- Figure 7/7J/
- Figure 7/7J/Fig7J.xlsx
- Figure 7/7K/
- Figure 7/7K/Fig7K.xlsx
- Figure 7/7L/
- Figure 7/7L/Fig7L.xlsx
- Figure 7/7M/
- Figure 7/7M/Fig7M.xlsx
- Figure 7/7N/
- Figure 7/7N/KO.tif
- Figure 7/7N/KO_Homer1_Ortho1.tif
- Figure 7/7N/KO_Homer1_Ortho2.tif
- Figure 7/7N/KO_Homer1_Ortho3.tif
- Figure 7/7N/KO_VGlut1_Ortho1.tif
- Figure 7/7N/KO_VGlut1_Ortho2.tif
- Figure 7/7N/KO_VGlut1_Ortho3.tif
- Figure 7/7N/WT.tif
- Figure 7/7N/WT_Homer1_Ortho1.tif
- Figure 7/7N/WT_Homer1_Ortho2.tif
- Figure 7/7N/WT_Homer1_Ortho3.tif
- Figure 7/7N/WT_VGlut1_Ortho1.tif
- Figure 7/7N/WT_VGlut1_Ortho2.tif
- Figure 7/7N/WT_VGlut1_Ortho3.tif
- Figure 7/7O/
- Figure 7/7O/Fig7O.xlsx
- Figure 7/7P/
- Figure 7/7P/Fig7P.xlsx
