# Supplementary material for: Lifelong absence of microglia alters hippocampal glutamatergic networks but not synapse and spine density
Source: EMBO Rep. 2024 Apr 8;25(5):16. doi: 10.1038/s44319-024-00130-9 (PMC11094096; doi:10.1038/s44319-024-00130-9)
Supplement: Supplementary file 7 — Source data Fig. 7 [file 44319_2024_130_MOESM7_ESM.zip › Figure 7/7B/Fig7B.xlsx]

## Sheet: Tabelle1
+/+	Δ/Δ
584.339	966.408
898.984	764.136
876.509	988.882
786.611	876.509
943.933	921.458
696.712	1056.31
831.56	943.933
606.814	921.458
876.509	898.984
	651.763
	786.611
