# Supplementary material for: Lifelong absence of microglia alters hippocampal glutamatergic networks but not synapse and spine density
Source: EMBO Rep. 2024 Apr 8;25(5):16. doi: 10.1038/s44319-024-00130-9 (PMC11094096; doi:10.1038/s44319-024-00130-9)
Supplement: Supplementary file 7 — Source data Fig. 7 [file 44319_2024_130_MOESM7_ESM.zip › Figure 7/7C/Fig7C.xlsx]

## Sheet: Tabelle1
6-10w		P22-23
+/+	Δ/Δ	+/+	Δ/Δ
19.463	27.1	17.152	35.686
19.07	21.639	14.697	34.995
22.045	28.366	12.599	18.262
20.787	29.401	14.656	28.421
20.763	32.251	20.5	24.969
20.013	37.582	17.006	40.112
16.925	28.121	16.905	35.121
	21.754	15.941	34.971
	27.242	22.914	30.224
		24.115	26.742
		21.185	27.635
		28.518	39.293
		22.274	40.902
		20.518	40.795
		18.344	39.547
		10.421	32.345
		14.673	16.407
		17.487	25.074
		25.359	37.131
			37.068
