# Supplementary material for: Lifelong absence of microglia alters hippocampal glutamatergic networks but not synapse and spine density
Source: EMBO Rep. 2024 Apr 8;25(5):16. doi: 10.1038/s44319-024-00130-9 (PMC11094096; doi:10.1038/s44319-024-00130-9)
Supplement: Supplementary file 7 — Source data Fig. 7 [file 44319_2024_130_MOESM7_ESM.zip › Figure 7/7F/Fig7F.xlsx]

## Sheet: Tabelle1
Distance from soma (µm)	# Intersections +/+
5	5	9	13	5	9	9	8	9	7	5	5	10	9	9	9	12	9	7	4	7	7	8	6	9	8
7	11	12	22	12	18	17	18	12	15	9	6	13	14	15	8	10	12	13	7	9	12	16	8	11	17
9	20	16	19	19	13	18	17	18	16	15	8	23	14	21	11	20	18	20	10	12	14	15	10	15	18
11	19	15	25	15	13	16	16	20	13	17	13	20	15	22	16	26	18	18	17	13	14	19	12	18	22
13	27	20	17	24	11	24	17	26	18	15	15	18	16	29	18	27	25	21	22	15	16	26	16	23	22
15	26	22	16	32	14	27	14	24	21	17	19	15	18	27	21	21	29	19	25	20	15	22	18	20	28
17	17	17	13	28	14	23	21	20	12	16	23	18	15	22	18	20	33	26	27	20	14	26	25	17	20
19	18	21	7	25	15	23	17	19	15	13	23	13	17	14	20	21	26	20	22	21	16	21	18	15	17
21	10	18	5	21	16	18	14	16	8	13	20	10	12	9	14	20	22	16	24	25	11	16	18	9	16
23	9	19	4	19	26	10	24	14	7	5	19	7	13	9	16	17	15	8	21	27	7	12	12	5	10
25	5	7	3	17	8	6	14	13	7	6	20	7	11	4	10	12	10	4	14	21	7	12	10	0	3
27	7	4	1	18	6	2	8	4	4	4	13	8	8	2	11	9	4	1	9	15	7	9	3	0	1
29	2	3	0	5	2	2	4	2	5	1	12	7	6	1	7	5	2	0	5	8	6	5	2	0	0
31	1	1	0	5	0	2	0	1	2	1	7	7	12	0	3	1	2	0	2	3	2	0	1	0	0
33	0	1	0	4	0	1	0	1	2	1	5	6	11	0	3	0	2	0	4	2	2	0	0	0	0
35	0	1	0	0	0	1	0	0	0	0	4	3	5	0	2	0	1	0	0	1	1	0	0	0	0
37	0	1	0	0	0	0	0	0	0	0	3	0	4	0	1	0	0	0	0	1	0	0	0	0	0
39	0	1	0	0	0	0	0	0	0	0	0	0	0	0	1	0	0	0	0	0	0	0	0	0	0
41	0	1	0	0	0	0	0	0	0	0	0	0	0	0	0	0	0	0	0	0	0	0	0	0	0
43	0	1	0	0	0	0	0	0	0	0	0	0	0	0	0	0	0	0	0	0	0	0	0	0	0
45	0	0	0	0	0	0	0	0	0	0	0	0	0	0	0	0	0	0	0	0	0	0	0	0	0
47	0	0	0	0	0	0	0	0	0	0	0	0	0	0	0	0	0	0	0	0	0	0	0	0	0
49	0	0	0	0	0	0	0	0	0	0	0	0	0	0	0	0	0	0	0	0	0	0	0	0	0
Distance from soma (µm)	# Intersections Δ/Δ
5	8	6	11	11	11	10	10	11	9	11	6	11	11	9	12	11	8	11	12	8	10	11	10	14
7	11	10	15	15	14	12	14	14	13	13	7	10	15	11	19	13	13	20	19	14	13	13	12	14
9	15	12	24	17	17	15	15	21	20	13	11	18	14	18	22	19	14	17	26	13	12	19	18	18
11	15	13	22	22	25	22	18	21	30	23	18	19	24	23	25	25	17	24	23	18	10	24	18	17
13	21	20	25	20	32	25	21	23	26	23	18	23	19	37	24	27	18	25	21	17	13	27	28	25
15	22	17	22	23	30	28	22	20	25	22	19	24	21	31	27	26	21	29	26	24	19	28	31	22
17	20	17	21	16	35	29	23	22	19	20	20	21	20	33	22	33	21	25	26	18	24	29	38	22
19	24	15	22	13	29	35	26	18	16	17	21	18	22	27	16	22	21	20	21	11	27	28	34	26
21	17	14	16	8	34	30	17	12	11	17	14	16	12	22	14	17	18	21	16	13	26	22	27	17
23	15	13	11	5	25	22	19	11	8	10	10	17	7	17	4	11	24	19	8	8	20	13	20	15
25	14	12	8	6	16	17	16	10	8	13	9	15	4	11	3	9	29	15	2	9	18	9	18	10
27	10	8	8	2	8	10	14	7	5	8	5	16	3	10	2	9	19	17	1	4	15	9	13	6
29	7	3	6	0	4	3	12	4	2	7	5	12	3	2	2	2	20	14	0	1	5	2	5	3
31	6	2	0	0	3	0	7	3	2	5	5	12	3	1	2	0	14	6	0	0	3	1	4	4
33	3	1	0	0	1	0	5	1	1	4	3	11	1	1	1	0	12	2	0	0	2	0	2	3
35	1	0	0	0	0	0	3	1	0	2	0	6	1	0	0	0	9	0	0	0	3	0	0	2
37	0	0	0	0	0	0	4	1	0	0	0	2	0	0	0	0	9	0	0	0	0	0	0	0
39	0	0	0	0	0	0	2	1	0	0	0	1	0	0	0	0	9	0	0	0	0	0	0	0
41	0	0	0	0	0	0	1	0	0	0	0	0	0	0	0	0	6	0	0	0	0	0	0	0
43	0	0	0	0	0	0	0	0	0	0	0	0	0	0	0	0	2	0	0	0	0	0	0	0
45	0	0	0	0	0	0	0	0	0	0	0	0	0	0	0	0	1	0	0	0	0	0	0	0
47	0	0	0	0	0	0	0	0	0	0	0	0	0	0	0	0	0	0	0	0	0	0	0	0
49	0	0	0	0	0	0	0	0	0	0	0	0	0	0	0	0	0	0	0	0	0	0	0	0
