# Supplementary material for: Lifelong absence of microglia alters hippocampal glutamatergic networks but not synapse and spine density
Source: EMBO Rep. 2024 Apr 8;25(5):16. doi: 10.1038/s44319-024-00130-9 (PMC11094096; doi:10.1038/s44319-024-00130-9)
Supplement: Supplementary file 7 — Source data Fig. 7 [file 44319_2024_130_MOESM7_ESM.zip › Figure 7/7G/Fig7G.xlsx]

## Sheet: Tabelle1
+/+	Δ/Δ
177	209
190	163
145	211
249	158
165	284
199	258
192	249
199	201
152	195
138	208
215	171
185	252
200	180
184	253
189	195
221	224
228	305
173	265
213	201
220	158
151	220
207	235
159	278
142	218
182
