# Supplementary material for: Lifelong absence of microglia alters hippocampal glutamatergic networks but not synapse and spine density
Source: EMBO Rep. 2024 Apr 8;25(5):16. doi: 10.1038/s44319-024-00130-9 (PMC11094096; doi:10.1038/s44319-024-00130-9)
Supplement: Supplementary file 7 — Source data Fig. 7 [file 44319_2024_130_MOESM7_ESM.zip › Figure 7/7H/Fig7H.xlsx]

## Sheet: Tabelle1
+/+	Δ/Δ
505.662	558.782
490.585	422.93
410.342	577.872
689.924	456.502
489.902	802.763
547.714	705.549
588.639	687.618
517.12	549.887
448.582	535.286
399.047	593.277
592.397	513.394
535.674	691.397
567.507	510.218
554.518	664.747
526.875	543.42
608.218	608.587
641.43	816
506.837	711.052
562.29	556.801
573.021	452.064
455.713	625.513
576.015	629.023
440.649	725.217
406.88	612.981
530.004
