# Supplementary material for: Lifelong absence of microglia alters hippocampal glutamatergic networks but not synapse and spine density
Source: EMBO Rep. 2024 Apr 8;25(5):16. doi: 10.1038/s44319-024-00130-9 (PMC11094096; doi:10.1038/s44319-024-00130-9)
Supplement: Supplementary file 7 — Source data Fig. 7 [file 44319_2024_130_MOESM7_ESM.zip › Figure 7/7J/Fig7J.xlsx]

## Sheet: Tabelle1
+/+	Δ/Δ
17.152	35.686
14.697	34.995
12.599	18.262
14.656	28.421
20.5	24.969
17.006	40.112
16.905	35.121
15.941	34.971
22.914	30.224
24.115	26.742
21.185	27.635
28.518	39.293
22.274	40.902
20.518	40.795
18.344	39.547
10.421	32.345
14.673	16.407
17.487	25.074
25.359	37.131
	37.068
