# Supplementary material for: Lifelong absence of microglia alters hippocampal glutamatergic networks but not synapse and spine density
Source: EMBO Rep. 2024 Apr 8;25(5):16. doi: 10.1038/s44319-024-00130-9 (PMC11094096; doi:10.1038/s44319-024-00130-9)
Supplement: Supplementary file 7 — Source data Fig. 7 [file 44319_2024_130_MOESM7_ESM.zip › Figure 7/7K/Fig7K.xlsx]

## Sheet: Tabelle1
+/+	Δ/Δ
1.15181	2.68833
1.0302	3.40177
0.84605	1.29509
0.87477	2.02019
0.78221	2.26621
0.76202	2.817
0.80666	3.51469
0.64861	2.76251
1.41211	2.80453
1.13918	2.24996
1.09536	2.94666
1.43952	3.18661
1.15083	5.2191
1.2086	3.58772
0.85705	3.63335
0.40374	2.98835
0.92171	1.2946
1.03988	1.63581
1.42967	4.5869
	5.01822
