# Supplementary material for: Lifelong absence of microglia alters hippocampal glutamatergic networks but not synapse and spine density
Source: EMBO Rep. 2024 Apr 8;25(5):16. doi: 10.1038/s44319-024-00130-9 (PMC11094096; doi:10.1038/s44319-024-00130-9)
Supplement: Supplementary file 7 — Source data Fig. 7 [file 44319_2024_130_MOESM7_ESM.zip › Figure 7/7L/Fig7L.xlsx]

## Sheet: Tabelle1
+/+	Δ/Δ
8.245	32.247
7.986	26.594
8.779	14.6
10.831	15.78
14.287	17.616
9.34	28.115
11.265	28.712
13.676	31.868
18.084	27.987
18.04	20.291
13.697	25.289
20.19	32.082
11.138	32.301
16.403	36.725
12.456	27.781
9.71	23.248
11.211	14.652
14.367	17.175
18.71	31.727
	32.142
