# Supplementary material for: Lifelong absence of microglia alters hippocampal glutamatergic networks but not synapse and spine density
Source: EMBO Rep. 2024 Apr 8;25(5):16. doi: 10.1038/s44319-024-00130-9 (PMC11094096; doi:10.1038/s44319-024-00130-9)
Supplement: Supplementary file 8 — Source data Fig. 8 [file 44319_2024_130_MOESM8_ESM.zip › Figure 8/8B/Fig8B.xlsx]

## Sheet: Figure 8B
female		male
+/+	Δ/Δ	+/+	Δ/Δ
1.51134	11.6226	5.9761	16.1491
15.986	7.96117	21.2476	-16.0883
37.8109	3.00429	-34.1277	4.4898
10.4034	0.78387	25.3534	8.8853
4.0293	12.5307	5.97243	-32.4937
10.303	4.21941	0.65147	40.6528
20.524	3.28947	-3.25318	8.96552
-24.3511	12.4378	29.5413	0.60606
28.1922			2.14918
25.2091			6.49762
			24.5638
			-16.9412
			10.5882
			0.46296
			7.96915
			14.1566
